# Supplementary material for: Genome-Wide Enhancer Analysis Reveals the Role of AP-1 Transcription Factor in Head and Neck Squamous Cell Carcinoma
Source: Front Mol Biosci. 2021 Aug 2;8:701531. doi: 10.3389/fmolb.2021.701531 (PMC8365880; doi:10.3389/fmolb.2021.701531)
Supplement: Supplementary file 2 [file DataSheet2.xlsx]

## Sheet: Tab1 DEGs in Head tumors
Sup. Table S1. Differential expression genes between tumor and normal tissues
#geneSymbol	normal1	normal2	normal3	tumor1	tumor2	tumor3	log2FoldChange
up-regulated
1110038B12Rik	71.3384	71.6915	98.3704	182.977	150.783	241.617	1.24016
1700001C19Rik	5.58089	0	6.29571	62.6296	7.35529	16.6295	2.56973
1700047I17Rik2	1.94118	0	1.57393	14.7364	8.2747	6.84745	2.60523
2010008C14Rik	10.1912	13.4422	5.50874	23.3326	31.26	37.1719	1.77906
2010016I18Rik	9.22061	4.48072	14.1653	23.3326	16.5494	46.9539	1.50694
2010204K13Rik	0.97059	4.48072	2.36089	56.4894	21.1464	36.1936	4.42454
2210017I01Rik	111.133	174.748	99.9443	625.068	337.424	97.8207	1.4746
2310002F09Rik	124.721	31.365	69.2528	598.051	580.148	386.392	2.72558
2310003N18Rik	1.21324	0	0	30.7008	9.19411	3.91283	4.24737
2310046K23Rik	1118.12	878.221	786.176	3912.51	2809.72	1124.94	1.49478
2610001J05Rik	92.2061	161.306	99.9443	243.15	261.113	197.598	1.04159
2610528A11Rik	70.8531	40.3265	44.0699	487.528	1701.83	2087.49	4.7517
2810408I11Rik	4.85295	0	2.36089	28.2447	17.4688	14.6731	2.59768
4632411P08Rik	6.79413	8.96144	3.93482	34.3849	30.3406	4.89103	1.91968
4732465J04Rik	1.45589	0	2.36089	12.2803	10.1135	3.91283	2.41375
4833415N18Rik	0.485295	0	3.93482	7.36819	20.227	11.7385	2.95612
4833423E24Rik	85.6546	112.018	60.5962	287.359	318.116	287.593	1.8407
4932702P03Rik	21.8383	40.3265	20.461	133.855	52.4064	40.1065	1.54511
5430416N02Rik	9.7059	17.9229	16.5262	27.0167	27.5823	40.1065	1.20676
6530402F18Rik	5.0956	4.48072	5.50874	13.5083	16.5494	12.7167	1.46694
9430073C21Rik	9.46326	13.4422	5.50874	29.4728	9.19411	35.2154	1.49402
9530053A07Rik	0.242648	0	0.786963	9.82425	8.2747	1.95641	3.70628
9930038B18Rik	0.97059	0	0.786963	3.68409	6.43588	6.84745	2.68297
A430057M04Rik	34.6986	44.8072	25.9698	94.5584	92.8605	79.2347	1.4098
A730032A03Rik	307.92	112.018	160.54	552.614	1013.19	653.442	1.90993
A930001C03Rik	29.3604	8.96144	25.1828	61.4016	66.1976	65.5398	1.43844
AA465934	4.6103	4.48072	18.1002	81.0501	9.19411	19.5641	1.93333
AA467197	4.85295	13.4422	5.50874	61.4016	15.63	18.5859	2.26205
Aadacl2	15.0441	8.96144	8.65659	52.8053	65.2782	45.9757	2.22294
Aatf	58.7207	22.4036	51.9396	52.8053	125.04	147.709	1.21927
Abca12	214.5	394.303	162.114	1116.28	511.192	456.822	1.45343
Abcc3	19.4118	22.4036	24.3959	27.0167	54.2452	99.7771	1.46538
Abce1	165	174.748	177.854	442.091	327.31	396.174	1.17295
Abitram	23.5368	44.8072	19.6741	72.4538	62.5199	44.0193	1.16352
Abracl	171.309	210.594	197.528	584.543	376.039	346.285	1.18172
Ace2	252.353	165.787	140.079	666.821	827.47	679.854	1.94744
Acp4	38.0957	89.6144	54.3005	251.746	67.117	94.886	1.23529
Acp7	94.6326	161.306	65.3179	1424.52	182.043	126.189	2.44718
Actr2	270.795	255.401	295.898	563.666	664.734	760.067	1.26911
Adam8	21.1103	8.96144	29.1176	29.4728	64.3588	179.012	2.11836
Adamts1	49.9854	44.8072	51.9396	85.9622	162.736	107.603	1.26576
Adap1	12.375	13.4422	6.29571	152.276	49.6482	22.4988	2.85075
Adcy4	6.06619	8.96144	7.08267	18.4205	11.9523	32.2808	1.59892
Adgrf4	160.633	147.864	102.305	433.495	277.662	196.62	1.14657
Adm	12.375	22.4036	13.3784	41.7531	74.4723	36.1936	1.80721
Adm2	3.88236	4.48072	2.36089	114.207	74.4723	55.7578	4.57212
Agbl3	5.33825	0	11.0175	18.4205	20.227	17.6077	1.50698
Agrp	3.63971	0	3.14785	60.1735	1.83882	3.91283	2.9752
Ahctf1	68.9119	53.7686	74.7615	68.7698	129.637	212.271	1.03649
Aim2	1.94118	0	3.93482	6.14016	11.9523	19.5641	2.37917
Ak2	382.655	345.015	313.211	1038.91	1043.53	888.212	1.51109
Aknad1	23.7795	35.8457	20.461	71.2258	96.5381	105.646	1.88133
Akr1b8	54.1104	49.2879	38.5612	163.328	342.94	340.416	2.57902
Akr1d1	0.97059	0	1.57393	34.3849	34.0182	31.3026	4.8944
Aldh1a3	18.4412	35.8457	39.3482	278.763	237.208	84.1258	2.72185
Aldh1l1	30.5736	58.2493	32.2655	119.119	72.6335	53.8014	1.11036
Aldh1l2	6.06619	4.48072	5.50874	18.4205	47.8094	46.9539	2.7468
Aldh3b3	11.6471	4.48072	8.65659	28.2447	27.5823	26.4116	1.53854
Amd1	190.236	89.6144	176.28	224.73	439.478	391.283	1.17997
Amhr2	4.36766	0	3.14785	28.2447	16.5494	16.6295	2.58923
Ammecr1	115.986	107.537	113.323	582.087	191.237	273.898	1.63105
Amn	1.45589	4.48072	0	42.9811	13.7912	7.82565	4.09356
Anapc15	62.8457	89.6144	51.9396	326.656	162.736	88.0386	1.52988
Ankk1	1.21324	0	0.786963	35.6129	36.7764	48.9103	5.27471
Ankrd1	3.88236	0	8.65659	24.5606	2.75823	68.4745	2.71224
Ankrd13a	244.103	237.478	157.393	745.415	439.478	348.242	1.26695
Ankrd37	17.7133	31.365	14.9523	39.297	66.1976	57.7142	1.50347
Ankrd9	93.4193	26.8843	71.6136	109.295	170.091	137.927	1.04193
Ano1	77.4046	22.4036	57.4483	83.5061	110.329	171.186	1.13352
Anxa3	21.8383	8.96144	20.461	60.1735	78.1499	135.971	2.2853
Ap1s1	442.589	976.796	320.294	3878.12	695.994	473.452	1.54152
Apaf1	12.1324	26.8843	18.1002	25.7887	45.0511	41.0847	1.12398
Apln	4.36766	8.96144	6.29571	45.4372	4.59705	37.1719	2.28547
Aprt	287.052	582.493	231.367	2701.67	718.979	685.723	1.90891
Aqp3	978.84	457.033	635.866	2287.82	3103.93	2311.5	1.88602
Aqp5	87.3531	134.422	49.5787	785.94	832.067	451.931	2.98325
Aqp9	61.8751	31.365	55.0874	89.6463	120.443	130.101	1.12111
Arc	8.49267	4.48072	7.86963	45.4372	166.413	60.6488	3.58082
Areg	10.4338	8.96144	7.86963	35.6129	136.992	57.7142	3.06214
Arf6	459.575	416.707	270.715	954.18	912.975	628.987	1.1241
Arg1	86.1399	31.365	38.5612	128.943	485.449	604.532	2.91868
Arhgap27os1	10.6765	13.4422	9.44356	115.435	15.63	16.6295	2.17442
Arhgdib	96.5737	125.46	109.388	526.825	235.369	279.767	1.66707
Arhgdig	4.12501	4.48072	5.50874	62.6296	20.227	17.6077	2.82636
Arhgef10l	216.927	228.517	132.21	782.256	283.179	247.486	1.19016
Arl4d	58.7207	143.383	38.5612	359.813	165.494	146.731	1.54731
Arntl2	8.00737	26.8843	10.2305	55.2614	37.6958	43.0411	1.88917
Arpc5	563.913	828.933	443.06	2635.36	1093.18	862.778	1.32744
Arpp19	327.574	407.745	299.833	977.513	730.012	533.123	1.12285
Artn	2.18383	4.48072	4.72178	11.0523	80.9082	53.8014	3.82542
Asl	75.9487	71.6915	59.8092	192.801	177.446	114.45	1.22548
Asns	132.486	67.2108	97.5834	330.34	373.281	312.048	1.72094
Ass1	72.0663	31.365	40.1351	41.7531	273.065	414.76	2.31223
Atad3a	187.081	192.671	195.954	599.279	273.065	313.026	1.04106
Atp11b	112.103	76.1722	92.8617	149.82	281.34	295.418	1.34491
Atp13a4	9.46326	13.4422	6.29571	28.2447	22.0659	23.477	1.46723
Atp1a1	1529.41	1644.42	1382.69	4138.47	3171.05	3455.03	1.24176
Atp2c2	49.9854	71.6915	40.9221	137.54	134.234	98.7989	1.25792
Atp6v0a1	222.75	219.555	156.606	975.057	282.259	259.225	1.34218
Atp6v0b	614.141	1120.18	568.187	5227.73	1207.19	963.533	1.68731
Atp6v1b2	478.501	578.013	413.156	1660.3	1304.64	846.149	1.38049
Atp6v1f	294.332	443.591	258.124	1745.03	445.914	356.067	1.36031
Atp8b1	28.6324	49.2879	33.0525	62.6296	101.135	64.5616	1.13349
Avpi1	538.435	1129.14	393.482	3673.04	1758.83	1309.82	1.71724
Axdnd1	1.45589	0	0.786963	2.45606	14.7106	6.84745	2.85834
B3galt5	0	0	0.786963	1.22803	10.1135	3.91283	3.68377
B3gnt3	4.12501	0	2.36089	47.8932	16.5494	33.259	3.43615
B4galnt1	91.9634	40.3265	85.779	493.669	358.57	473.452	2.53038
B4galt1	196.059	237.478	162.901	492.441	329.149	370.74	1.01598
Bace2	41.0074	31.365	24.3959	112.979	113.088	78.2565	1.627
Bak1	57.9928	53.7686	36.9873	115.435	113.088	122.276	1.24598
Baz1a	91.2355	22.4036	122.766	513.317	76.3111	203.467	1.70866
BC030867	16.0147	13.4422	11.0175	28.2447	33.0988	39.1283	1.29014
Bcl3	17.228	4.48072	19.6741	41.7531	171.93	161.404	3.02639
Bdkrb2	12.6177	31.365	7.86963	57.7175	62.5199	66.518	2.12619
Bfsp1	0.97059	8.96144	2.36089	22.1046	35.857	46.9539	3.87923
Bglap3	73.2796	8.96144	40.9221	265.255	137.912	157.491	2.07677
Bhlhe40	271.523	273.324	229.793	1216.98	634.393	560.512	1.64041
Bicd2	272.979	255.401	250.254	574.719	500.159	488.125	1.00231
Birc3	27.9045	31.365	37.7742	135.083	61.6005	90.9732	1.56526
Birc5	99.0002	327.092	107.027	1542.41	361.328	366.827	2.11466
Blm	11.4044	22.4036	14.9523	19.6485	43.2123	42.0629	1.24714
Blmh	919.149	2603.3	572.909	31966.9	3151.74	1616	3.16691
Blnk	90.9928	120.979	73.1876	248.062	212.384	113.472	1.03931
Bloc1s2	85.8972	138.902	93.6486	295.956	188.479	162.382	1.0605
Bms1	95.8458	85.1336	93.6486	300.868	217.9	158.469	1.28954
Bola2	172.765	627.3	173.919	2276.77	413.735	332.59	1.64547
Bora	21.353	17.9229	33.8394	56.4894	61.6005	77.2783	1.36295
Brix1	105.794	138.902	123.553	267.711	280.42	264.116	1.16728
Bst1	2.91177	4.48072	5.50874	13.5083	9.19411	21.5205	1.85225
Btf3	968.649	797.568	947.504	1826.08	2042.01	1864.46	1.07451
Bub1	21.5956	13.4422	23.6089	38.069	47.8094	61.627	1.24256
Bvht	12.1324	8.96144	8.65659	62.6296	22.9853	19.5641	1.76548
Bzw1	480.442	353.977	531.2	1083.12	956.187	1124.94	1.20055
C330022C24Rik	94.8752	76.1722	98.3704	459.284	612.328	477.365	2.49533
C5ar1	1.94118	0	3.14785	9.82425	2.75823	20.5423	2.37613
Calm4	12383.3	25307.1	7831.07	216739	43000.8	34701.9	2.69357
Calr	1195.52	1290.45	1254.42	3578.48	2203.83	1927.07	1.04383
Camk1d	69.8825	35.8457	38.5612	125.259	109.41	70.4309	1.02187
Camsap2	95.1178	76.1722	96.7965	130.171	222.497	219.118	1.07242
Car13	169.368	103.057	116.471	351.217	457.867	443.128	1.65698
Car2	133.941	188.19	214.841	1966.08	1257.75	1561.22	3.16401
Car5b	25.2353	26.8843	32.2655	58.9455	86.4246	77.2783	1.40042
Car9	6.79413	13.4422	2.36089	31.9288	43.2123	40.1065	2.66365
Cars	182.956	206.113	162.901	437.179	398.105	307.157	1.0618
Casp14	269.824	367.419	179.428	1541.18	1307.4	1181.67	2.3234
Casq2	22.3236	49.2879	26.7567	88.4183	48.7288	49.8885	1.04825
Castor1	82.2575	89.6144	68.4658	326.656	97.4575	124.232	1.1975
Catsperz	3.63971	13.4422	3.14785	78.594	19.3076	12.7167	2.81625
Cbr3	228.574	300.208	150.31	411.39	650.023	362.915	1.08719
Ccdc115	83.4708	165.787	81.0572	465.424	205.948	134.993	1.32169
Ccdc22	3.88236	8.96144	7.86963	98.2425	9.19411	5.86924	2.53778
Ccdc38	74.2502	188.19	75.5485	571.035	216.981	152.6	1.5149
Ccdc59	82.5002	134.422	88.1399	261.571	181.124	166.295	1.0429
Ccdc71l	71.8237	147.864	70.0397	265.255	383.394	292.484	1.77091
Ccdc86	49.7428	53.7686	48.0048	79.822	101.135	142.818	1.11156
Ccdc88b	8.97796	26.8843	13.3784	325.428	133.315	101.733	3.71268
Ccdc93	20.1397	26.8843	22.8219	44.2091	65.2782	48.9103	1.24259
Ccdc9b	38.8236	49.2879	32.2655	120.347	55.1647	117.385	1.32598
Ccl2	11.6471	17.9229	14.9523	31.9288	62.5199	33.259	1.61011
Ccl4	0.97059	4.48072	10.2305	15.9644	3.67764	76.3001	2.63388
Ccl9	19.1692	8.96144	18.8871	35.6129	38.6153	72.3873	1.51876
Ccnb1ip1	5.0956	8.96144	10.2305	54.0334	68.0364	33.259	2.77795
Ccnb2	74.0075	62.73	68.4658	106.839	150.783	174.121	1.05721
Ccne1	17.9559	26.8843	14.9523	54.0334	57.9229	38.1501	1.44153
Ccr1	1.94118	8.96144	7.08267	9.82425	6.43588	83.1476	2.64683
Ccr9	2.18383	0	1.57393	14.7364	6.43588	22.4988	3.05827
Ccrl2	3.15442	4.48072	3.14785	2.45606	3.67764	70.4309	2.90851
Cct5	732.31	1469.68	767.289	4725.46	1596.1	1437.96	1.38968
Cct6a	453.508	703.473	528.839	1682.4	916.653	868.647	1.04721
Cd101	1.94118	0	0.786963	17.1924	26.6629	24.4552	4.00743
Cd177	0	0	0	2.45606	0.919411	9.78207	4.54945
Cd24a	437.736	645.223	355.707	5036.16	1791.93	1101.46	2.46749
Cd276	44.1619	35.8457	34.6264	101.927	74.4723	74.3437	1.10082
Cd300lf	0.727943	0	0.786963	9.82425	3.67764	49.8885	4.79165
Cd3eap	111.133	116.499	102.305	513.317	212.384	230.857	1.53914
Cd44	597.884	860.298	653.966	2468.34	1273.38	1388.08	1.28513
Cd63	406.435	524.244	446.995	1191.19	863.327	716.047	1.01429
Cd80	1.69853	4.48072	1.57393	8.59622	12.8718	4.89103	2.16052
Cd81	239.493	94.0951	241.598	330.34	421.09	451.931	1.0333
Cd93	13.5883	17.9229	10.2305	27.0167	25.7435	42.0629	1.2767
Cdc20	183.199	250.92	165.262	1011.9	421.09	571.273	1.75632
Cdc34	510.773	811.01	354.133	2992.71	799.887	653.442	1.41221
Cdca8	119.625	138.902	79.4833	192.801	283.179	270.963	1.172
Cdcp1	120.596	58.2493	119.618	103.155	255.596	260.203	1.01759
Cdh3	146.802	134.422	156.606	325.428	282.259	332.59	1.09101
Cdhr1	22.5662	8.96144	25.1828	36.8409	96.5381	89.995	1.85714
Cdk1	118.169	174.748	131.423	297.184	284.098	347.263	1.16504
Cdk5r1	5.82354	0	15.7393	66.3137	39.5347	47.9321	2.58163
Cdk6	74.0075	67.2108	68.4658	300.868	155.38	223.031	1.68549
Cdkn2a	0.727943	0	0.786963	20.8765	22.0659	31.3026	5.03168
Cdsn	1537.66	802.048	567.4	3752.86	3371.48	1239.39	1.52241
Cdt1	77.6472	53.7686	40.9221	142.452	97.4575	151.622	1.15964
Cemip	27.4192	40.3265	20.461	148.592	98.377	149.666	2.2723
Cenpe	42.2207	44.8072	46.4308	105.611	102.055	76.3001	1.09333
Cenpi	15.2868	17.9229	16.5262	65.0857	35.857	31.3026	1.43398
Cenps	37.853	129.941	38.5612	340.165	105.732	89.0168	1.44062
Cenpw	12.6177	13.4422	24.3959	41.7531	50.5676	62.6052	1.59036
Cep295	36.8824	8.96144	36.9873	69.9978	57.9229	66.518	1.07968
Cers3	135.155	147.864	90.5008	836.289	661.976	533.123	2.4627
Ces2e	5.82354	4.48072	2.36089	46.6652	14.7106	10.7603	2.46442
Ces2g	95.8458	53.7686	51.1526	227.186	335.585	403.021	2.22706
Cfap157	62.1178	138.902	42.496	564.894	126.879	79.2347	1.69871
Cfl1	811.899	389.822	677.575	756.467	1469.22	1810.66	1.09582
Cgas	10.4338	8.96144	11.8044	18.4205	20.227	38.1501	1.26291
Cgref1	13.103	4.48072	7.08267	18.4205	38.6153	25.4334	1.56212
Chaf1b	44.1619	40.3265	25.9698	95.7864	79.0693	103.69	1.34231
Chchd2	750.752	1164.99	852.281	5978.06	1141.91	864.735	1.52977
Chil1	49.0148	129.941	72.4006	3461.82	1722.06	1163.09	4.71373
Chil3	0	0	1.57393	2.45606	5.51647	42.0629	4.65005
Chst2	3.15442	4.48072	2.36089	31.9288	40.4541	44.9975	3.70584
Cisd3	56.5369	62.73	61.3831	164.556	92.8605	104.668	1.00968
Cit	12.6177	8.96144	16.5262	30.7008	34.0182	23.477	1.12621
Ckap4	230.03	232.997	174.706	1377.85	599.456	674.963	2.06008
Cks1b	99.4855	143.383	91.2877	213.677	245.483	213.249	1.0557
Clcf1	15.0441	26.8843	39.3482	36.8409	73.5529	67.4963	1.15507
Clcn3	133.941	152.344	132.21	412.619	210.545	237.704	1.0482
Clcn5	22.0809	4.48072	20.461	94.5584	67.117	51.8449	1.98056
Clec2f	1.45589	0	3.93482	3.68409	14.7106	36.1936	3.07127
Clec2g	5.82354	0	6.29571	22.1046	14.7106	25.4334	2.00273
Clec4d	0.727943	0	9.44356	25.7887	23.9047	102.712	3.71752
Clec4e	0.485295	0	7.86963	7.36819	4.59705	115.428	3.75978
Clec4n	1.45589	0	1.57393	4.91213	9.19411	9.78207	2.53767
Clec5a	0.727943	0	0.786963	1.22803	5.51647	19.5641	3.52715
Clec7a	0.97059	0	1.57393	8.59622	5.51647	39.1283	3.97068
Clpp	116.471	273.324	113.323	929.62	238.127	214.227	1.47881
Cltb	917.45	981.277	639.014	2122.04	1915.13	1239.39	1.05893
Cmc2	63.8163	165.787	56.6613	481.388	177.446	83.1476	1.41308
Cnfn	1618.22	1926.71	511.526	33064.7	7454.58	3970.54	3.45635
Cnga3	0	0	0	1.22803	6.43588	14.6731	5.3465
Col13a1	2.42648	0	2.36089	2.45606	8.2747	30.3244	2.73816
Comtd1	40.5221	71.6915	34.6264	308.236	111.249	85.104	1.83853
Cotl1	172.28	174.748	159.754	806.817	689.558	710.178	2.12621
Cox6a1	1044.11	1568.25	865.659	5135.63	1674.25	1248.19	1.21426
Cpn1	1.45589	4.48072	0	35.6129	37.6958	35.2154	4.87944
Cpne2	25.7206	49.2879	22.035	36.8409	62.5199	103.69	1.17675
Cpox	76.9193	112.018	88.9268	361.041	194.915	194.663	1.46221
Crabp2	626.759	1115.7	561.105	3106.92	3263.91	977.228	1.67864
Crb3	118.897	98.5758	73.9745	241.922	223.417	143.796	1.05882
Csf3	0	0	2.36089	31.9288	22.9853	38.1501	5.26052
Csf3r	1.21324	4.48072	5.50874	9.82425	9.19411	109.559	3.65779
Csnk2b	621.663	622.82	460.373	2091.34	877.118	674.963	1.09659
Csrnp1	56.2942	53.7686	34.6264	111.751	142.509	102.712	1.31834
Csta1	318.111	734.838	281.733	3941.98	1577.71	1119.07	2.32492
Csta2	0.242648	0	0	23.3326	2.75823	0	4.84161
Csta3	0	4.48072	2.36089	340.165	265.71	205.423	7.90671
Cstb	825.972	1406.95	871.955	3658.31	2345.42	1742.19	1.32376
Cstdc4	0.242648	0	7.08267	18.4205	7.35529	194.663	4.73811
Cstdc5	22.3236	147.864	84.992	18782.7	7313.91	10315.2	7.21162
Cstdc6	0.97059	13.4422	3.14785	120.347	277.662	759.088	6.69206
Ctla2a	10.4338	35.8457	17.3132	35.6129	37.6958	67.4963	1.35012
Ctsa	995.098	918.547	725.58	3364.81	1609.89	1249.17	1.23775
Ctsc	146.316	161.306	155.819	388.058	593.939	606.488	1.78414
Ctsd	4063.86	7935.35	3711.32	36371.8	6987.52	3316.12	1.57133
Ctsh	110.89	67.2108	68.4658	221.046	420.171	421.607	2.07857
Ctsl	727.215	1160.51	604.388	4350.91	1541.85	987.01	1.46827
Cul4b	35.6692	26.8843	36.9873	57.7175	57.9229	93.9078	1.0283
Cwh43	112.588	152.344	74.7615	652.085	304.325	367.806	1.99303
Cxcl1	0.727943	0	6.29571	17.1924	45.0511	30.3244	3.52986
Cxcl16	77.1619	80.6529	83.4181	503.493	150.783	222.053	1.86026
Cxcl3	0	0	5.50874	11.0523	30.3406	112.494	4.63208
Cxcl5	0.242648	0	5.50874	22.1046	21.1464	34.2372	3.5896
Cxcr2	0.97059	0	6.29571	19.6485	13.7912	37.1719	3.06942
Cyba	42.9486	44.8072	36.2003	152.276	51.487	87.0604	1.23831
Cyp3a13	29.3604	17.9229	18.8871	60.1735	41.3735	47.9321	1.09782
Cyp4f18	0.97059	0	4.72178	62.6296	2.75823	66.518	4.30282
Cyp7b1	1.21324	4.48072	2.36089	66.3137	60.6811	112.494	5.44181
Cysrt1	483.354	797.568	269.141	2696.76	909.297	445.084	1.39135
D1Ertd622e	49.9854	35.8457	30.6916	83.5061	86.4246	82.1694	1.07761
D930028M14Rik	0.485295	0	0	58.9455	18.3882	2.93462	6.0088
Dapk2	111.618	138.902	102.305	407.706	169.172	139.884	1.03442
Dbf4	34.9413	22.4036	37.7742	66.3137	95.6187	132.058	1.56176
Dbi	959.429	1460.71	871.168	3180.6	3072.67	1940.76	1.32111
Dctd	14.3162	8.96144	16.5262	88.4183	36.7764	42.0629	1.97156
Dctpp1	79.3458	112.018	96.0095	335.253	140.67	152.6	1.1467
Ddias	9.22061	0	12.5914	17.1924	38.6153	37.1719	1.8182
Ddit4	110.647	120.979	95.2225	79.822	370.523	303.244	1.21352
Ddx10	61.1472	26.8843	42.496	103.155	139.75	120.319	1.38701
Ddx18	101.669	76.1722	86.5659	257.887	165.494	214.227	1.24222
Ddx21	205.28	232.997	190.445	491.213	479.013	585.946	1.32037
Ddx27	94.6326	76.1722	73.9745	98.2425	180.205	232.813	1.05278
Ddx39	273.949	286.766	243.959	552.614	780.58	700.396	1.34353
Ddx3x	628.215	743.799	682.297	1625.91	1428.76	1438.94	1.1336
Ddx49	164.03	134.422	130.636	385.602	271.226	285.636	1.12326
Ddx56	162.817	241.959	166.836	793.308	299.728	256.29	1.25105
Defb1	94.3899	112.018	83.4181	464.196	434.881	306.179	2.0814
Defb14	27.6618	138.902	19.6741	2399.57	1230.17	523.341	4.56464
Defb3	85.1693	58.2493	30.6916	5259.66	966.301	488.125	5.2645
Defb4	57.9928	4.48072	2.36089	73.6819	173.769	57.7142	2.13527
Degs1	376.589	815.491	332.885	3860.93	1328.55	1313.73	2.10138
Degs2	157.721	143.383	74.7615	2214.14	377.878	191.728	2.89132
Dennd2d	111.375	138.902	116.471	454.372	137.912	191.728	1.10434
Dera	79.8311	58.2493	67.6788	173.152	125.04	133.036	1.0308
Dkc1	96.3311	134.422	146.375	600.507	165.494	399.108	1.63332
Dmkn	6410.75	9642.5	3117.95	28595.9	13695.5	6130.42	1.3372
Dna2	11.1618	17.9229	18.8871	65.0857	24.8241	36.1936	1.44372
Dnmt3l	4.6103	8.96144	13.3784	71.2258	79.0693	50.8667	2.97465
Dohh	81.7722	147.864	55.0874	271.395	148.025	134.014	1.01018
Dpp4	15.0441	13.4422	11.8044	25.7887	48.7288	54.7796	1.67486
Dram1	34.2133	40.3265	39.3482	67.5417	89.1829	91.9514	1.15267
Dsc1	265.214	49.2879	105.453	200.169	576.471	461.714	1.53045
Dsc2	245.317	53.7686	154.245	302.096	850.455	664.202	1.97275
Dsg1b	57.5075	26.8843	47.2178	707.346	163.655	190.75	2.96347
Dsg3	390.42	407.745	339.181	1061.02	1153.86	1092.66	1.54551
Dtymk	102.64	183.709	115.684	695.066	164.575	180.968	1.38891
Duox1	136.853	112.018	92.8617	159.644	419.251	317.917	1.38878
Duoxa1	81.5296	35.8457	66.1049	85.9622	203.19	161.404	1.23917
Dusp5	70.1251	62.73	56.6613	217.362	171.01	116.407	1.40589
Dusp9	1.94118	0	3.93482	4.91213	16.5494	8.80386	2.0727
E130218I03Rik	73.2796	129.941	58.2353	668.049	160.897	173.143	1.96995
E230016K23Rik	1.21324	0	0	15.9644	3.67764	1.95641	3.25752
E2f7	9.22061	13.4422	7.08267	39.297	30.3406	64.5616	2.30405
E2f8	22.0809	40.3265	23.6089	69.9978	62.5199	116.407	1.6503
Eef1akmt4	12.1324	4.48072	7.08267	49.1213	33.0988	17.6077	1.89482
Eef1b2	2108.61	3683.15	2167.3	7909.75	4568.55	3925.54	1.04535
Egln3	156.508	259.882	221.924	684.013	1076.63	740.502	1.99033
Ehd1	256.721	385.342	181.002	1207.15	363.167	341.394	1.22542
Ehf	132.243	125.46	128.275	491.213	568.196	345.307	1.85986
Eif1a	105.309	85.1336	102.305	235.782	343.86	327.699	1.61075
Eif1ad	214.258	295.727	118.044	1553.46	387.991	326.721	1.86268
Eif1ax	370.038	479.437	368.299	1356.97	654.621	613.336	1.1135
Eif2b3	83.4708	116.499	78.6963	211.221	198.593	139.884	1.02096
Eif2s2	366.883	241.959	509.952	1081.9	480.852	928.318	1.14427
Eif3b	906.289	1474.16	657.901	4072.15	1597.94	1102.44	1.15969
Eif3c	558.332	403.265	432.043	1501.88	913.894	737.568	1.1724
Eif3d	508.347	654.185	371.447	1542.41	886.312	717.025	1.04263
Eif4a1	1541.3	676.588	1243.4	1842.05	2933.84	2777.13	1.1205
Eif4ebp1	169.611	170.267	160.54	960.32	446.834	471.496	1.90888
Eif5a	3030.91	2070.09	2243.63	9121.82	5268.22	5262.75	1.4186
Eif6	914.781	1272.52	541.431	5958.41	2318.75	1683.49	1.87117
Elf3	13.103	22.4036	7.86963	326.656	205.029	97.8207	4.02451
Elk3	43.9192	40.3265	39.3482	275.079	168.252	136.949	2.22088
Ell2	86.8678	103.057	93.6486	386.83	388.911	219.118	1.82519
Emc10	362.03	376.38	291.176	1900.99	465.222	278.789	1.36204
Emc3	251.868	322.612	258.124	1041.37	433.043	383.457	1.16355
Enah	228.089	264.362	301.407	709.802	695.994	752.241	1.44505
Endou	214.258	215.074	181.002	3961.63	1334.07	1222.76	3.41858
Eno1	648.597	170.267	524.117	307.008	2363.81	2234.22	1.86227
Entpd7	15.0441	13.4422	16.5262	61.4016	56.0841	56.736	1.91782
Epb41l4aos	45.1324	94.0951	47.2178	444.547	152.622	118.363	1.99291
Epgn	7.27943	0	8.65659	27.0167	252.838	122.276	4.38016
Ephb2	17.4706	8.96144	15.7393	36.8409	64.3588	61.627	1.82707
Ephx3	134.912	53.7686	70.0397	351.217	253.757	200.532	1.58887
Epn3	458.604	609.378	250.254	2828.16	634.393	389.326	1.55067
Epop	35.9118	4.48072	18.8871	46.6652	148.025	123.254	2.26584
Ercc6l	16.2574	22.4036	21.248	73.6819	45.9705	48.9103	1.54248
Ereg	41.7354	62.73	25.9698	230.87	228.014	139.884	2.2881
Erfe	6.79413	4.48072	3.14785	38.069	15.63	14.6731	2.15112
Erich3	0.485295	0	0.786963	7.36819	7.35529	4.89103	3.36593
Ero1l	98.2723	112.018	96.7965	189.117	273.065	232.813	1.19632
Erp29	489.905	945.431	451.717	2348	969.978	857.887	1.153
Esd	157.236	80.6529	141.653	154.732	410.057	560.512	1.5454
Esr1	8.73531	8.96144	11.0175	4.91213	90.1023	76.3001	2.57257
Etf1	460.06	421.187	395.842	1226.8	755.756	659.311	1.04717
Etv4	81.2869	94.0951	80.2702	257.887	132.395	137.927	1.05902
Eva1c	28.8751	26.8843	36.9873	87.1902	47.8094	75.3219	1.15189
Fabp4	101.669	318.131	184.936	661.909	1642.99	1512.31	2.68464
Fabp5	2625.93	918.547	2076.8	3675.5	18338.6	16786	2.7853
Fabp5l2	1.45589	0	0	2.45606	11.0329	6.84745	2.99277
Fabp6	6.55148	8.96144	3.93482	81.0501	13.7912	18.5859	2.64617
Fabp7	1.21324	0	0.786963	22.1046	52.4064	18.5859	4.91887
Fadd	37.853	13.4422	25.9698	73.6819	76.3111	37.1719	1.16022
Fam162a	276.376	313.65	299.046	923.48	1627.36	1594.48	2.22555
Fam3b	5.58089	0	3.14785	7.36819	31.26	17.6077	2.30631
Fam43a	91.2355	197.152	51.1526	886.639	302.486	222.053	2.09094
Fam49b	81.5296	116.499	91.2877	485.072	186.64	219.118	1.64329
Fam57a	516.839	291.247	202.25	1215.75	1140.99	826.585	1.64809
Fam83b	8.49267	0	5.50874	22.1046	14.7106	23.477	1.73581
Fam83d	31.5442	17.9229	16.5262	49.1213	40.4541	52.8232	1.03161
Fbl	377.074	340.535	295.898	1294.34	775.983	623.118	1.40906
Fcer1g	5.82354	0	9.44356	11.0523	15.63	42.0629	1.90656
Fchsd1	69.1546	71.6915	67.6788	297.184	191.237	158.469	1.63662
Fcmr	0.242648	4.48072	0.786963	13.5083	6.43588	8.80386	3.51989
Fgf22	76.1913	80.6529	39.3482	313.148	76.3111	85.104	1.28791
Fgfbp1	202.611	152.344	198.315	434.723	1525.3	1100.48	2.45904
Fhl2	50.7133	26.8843	35.4133	127.715	211.464	221.075	2.23558
Fkbp11	12.8603	8.96144	11.0175	27.0167	22.0659	34.2372	1.26576
Fmnl2	12.6177	8.96144	22.035	31.9288	67.117	83.1476	1.98207
Fnip2	34.2133	71.6915	33.8394	167.012	49.6482	113.472	1.31871
Focad	41.978	22.4036	33.8394	83.5061	74.4723	88.0386	1.23069
Fos	88.5664	58.2493	33.8394	149.82	335.585	90.9732	1.66352
Fosl1	6.79413	4.48072	4.72178	121.575	99.2964	74.3437	4.07925
Fpr1	0	0	1.57393	0	4.59705	32.2808	4.12185
Fpr2	0.485295	0	0.786963	3.68409	2.75823	42.0629	4.65279
Frrs1	99.0002	165.787	144.801	557.526	190.318	171.186	1.17857
Fscn1	58.7207	62.73	43.283	361.041	412.815	431.389	2.90019
Fxyd5	58.4781	35.8457	49.5787	72.4538	114.926	165.317	1.24652
G930009F23Rik	0.727943	0	0	6.14016	10.1135	2.93462	3.59331
Galnt3	24.0221	49.2879	24.3959	66.3137	91.9411	94.886	1.52173
Galnt6	72.7943	94.0951	56.6613	713.486	492.804	301.288	2.78827
Gars	334.126	147.864	267.567	222.274	828.389	727.786	1.23378
Gart	149.228	89.6144	129.849	330.34	250.08	270.963	1.16814
Gba	243.618	331.573	161.327	1299.26	597.617	443.128	1.67972
Gdap2	28.6324	13.4422	29.9046	60.1735	58.8423	45.9757	1.07514
Gdpd1	37.1251	80.6529	40.9221	286.131	91.9411	55.7578	1.50286
Gen1	8.49267	0	14.1653	25.7887	22.0659	30.3244	1.51251
Ggh	206.978	241.959	151.884	702.434	435.801	350.198	1.32115
Gins1	21.8383	17.9229	15.7393	33.1568	38.6153	60.6488	1.23294
Gipc2	20.1397	22.4036	22.035	54.0334	55.1647	48.9103	1.31151
Gjb2	622.391	555.609	538.283	2447.47	3834.86	3116.57	2.45165
Gjb6	119.14	143.383	118.831	1049.97	538.775	461.714	2.43845
Gk	74.4928	67.2108	88.9268	251.746	205.948	250.421	1.59537
Gla	16.2574	22.4036	9.44356	54.0334	30.3406	38.1501	1.45738
Glo1	267.64	277.804	234.515	453.144	702.43	459.757	1.05551
Glrx	767.252	573.532	564.253	4818.79	2485.17	1438.94	2.19616
Glt8d2	2.91177	8.96144	7.86963	104.383	14.7106	5.86924	2.78107
Gltp	1359.55	945.431	646.097	2183.44	2636.87	1884.03	1.18235
Glyat	0	0	0.786963	6.14016	1.83882	9.78207	3.93666
Gm10146	10.9191	13.4422	18.1002	78.594	33.0988	35.2154	1.79093
Gm10425	2.42648	4.48072	0.786963	11.0523	5.51647	9.78207	2.07572
Gm10717	0.485295	8.96144	7.08267	52.8053	21.1464	14.6731	2.70683
Gm10718	0.242648	4.48072	6.29571	57.7175	20.227	16.6295	3.29463
Gm10722	1.21324	8.96144	72.4006	437.179	132.395	81.1911	2.94434
Gm11168	0	17.9229	6.29571	92.1023	22.9853	20.5423	2.76486
Gm11361	696.884	1406.95	562.679	7488.53	961.704	1101.46	1.84348
Gm11583	46.831	22.4036	26.7567	81.0501	108.49	115.428	1.57981
Gm11597	0	0	0	1.22803	36.7764	16.6295	6.65026
Gm11693	0	0	0	7.36819	0.919411	1.95641	4.1571
Gm11714	0.242648	0	0	2.45606	5.51647	4.89103	3.85807
Gm12606	0.242648	0	0	8.59622	15.63	27.3898	5.88052
Gm12905	18.1986	13.4422	22.035	47.8932	41.3735	27.3898	1.04879
Gm13283	0.242648	0	0	0	17.4688	5.86924	4.70812
Gm13539	0	0	0	7.36819	2.75823	0.978207	4.2848
Gm15199	2.42648	0	0.786963	42.9811	3.67764	3.91283	3.45871
Gm15283	3.15442	0	0.786963	7.36819	8.2747	16.6295	2.50394
Gm15459	275.162	31.365	220.35	1046.28	319.955	377.588	1.70399
Gm15782	0	0	0	4.91213	6.43588	6.84745	5.06555
Gm15845	8.73531	40.3265	27.5437	927.164	2638.71	3494.15	6.65781
Gm15964	88.5664	120.979	71.6136	243.15	148.025	161.404	1.01315
Gm15987	13.8309	22.4036	20.461	33.1568	53.3258	50.8667	1.36265
Gm16175	0.97059	0	1.57393	1.22803	15.63	16.6295	3.30873
Gm16286	226.875	304.689	189.658	804.36	342.94	292.484	1.00729
Gm17035	86.6252	53.7686	84.2051	132.627	306.164	237.704	1.55396
Gm17099	109.434	210.594	58.2353	308.236	296.97	200.532	1.13806
Gm17122	175.434	165.787	150.31	185.433	462.464	336.503	1.00337
Gm17232	15.0441	4.48072	7.08267	17.1924	75.3917	64.5616	2.3963
Gm17300	45.6177	31.365	61.3831	126.487	205.029	359.002	2.2743
Gm17344	45.3751	44.8072	36.9873	149.82	71.714	75.3219	1.22581
Gm17711	66.4854	183.709	60.5962	540.334	175.607	164.339	1.54679
Gm17851	0.242648	0	0	1.22803	7.35529	3.91283	3.81682
Gm18445	0.242648	4.48072	3.93482	18.4205	24.8241	35.2154	3.6403
Gm19345	1.45589	0	0.786963	8.59622	13.7912	3.91283	2.96488
Gm20635	0.727943	0	0.786963	61.4016	19.3076	0.978207	5.1465
Gm21738	0.485295	62.73	44.8569	449.459	171.01	73.3655	2.73168
Gm24270	22.3236	0	4.72178	73.6819	9.19411	62.6052	2.20815
Gm25465	0	0	0	1.22803	6.43588	9.78207	4.98697
Gm26569	0.727943	4.48072	1.57393	17.1924	8.2747	4.89103	2.80676
Gm26579	0.485295	0	0	2.45606	10.1135	1.95641	3.57732
Gm26759	67.456	85.1336	73.1876	654.541	132.395	99.7771	1.98102
Gm28154	0.727943	0	1.57393	2.45606	7.35529	10.7603	2.77075
Gm28439	7.52207	4.48072	11.8044	89.6463	5.51647	36.1936	2.36891
Gm28502	0	0	0	12.2803	3.67764	4.89103	5.24164
Gm28512	0.242648	0	0	24.5606	4.59705	4.89103	5.24582
Gm29243	0	0	0.786963	6.14016	1.83882	4.89103	3.43113
Gm29257	1.45589	0	5.50874	55.2614	9.19411	6.84745	3.10603
Gm30074	1.45589	13.4422	2.36089	244.378	45.9705	22.4988	4.73094
Gm31166	116.471	192.671	83.4181	600.507	324.552	169.23	1.50577
Gm33051	386.295	690.031	415.517	2521.15	814.598	646.595	1.42222
Gm33312	2.66912	0	1.57393	54.0334	7.35529	1.95641	3.48367
Gm33696	0.242648	4.48072	0	15.9644	8.2747	7.82565	4.31654
Gm34220	4.85295	8.96144	5.50874	84.7342	7.35529	9.78207	2.50754
Gm35082	0	0	1.57393	13.5083	0.919411	11.7385	3.68404
Gm35550	0.242648	0	0	6.14016	9.19411	1.95641	4.27852
Gm36546	0.485295	0	0.786963	222.274	57.0035	33.259	7.38188
Gm36787	1.21324	0	1.57393	4.91213	8.2747	5.86924	2.34492
Gm37019	0	0	0	9.82425	0.919411	3.91283	4.69554
Gm37113	0.242648	0	0	9.82425	7.35529	3.91283	4.5645
Gm37258	0	0	0	2.45606	3.67764	5.86924	4.43781
Gm3776	4.85295	0	0.786963	22.1046	16.5494	14.6731	2.71557
Gm38357	0.97059	0	0	17.1924	1.83882	5.86924	3.68057
Gm39465	0.727943	0	1.57393	20.8765	9.19411	1.95641	3.38142
Gm40645	0.485295	0	0	1.22803	2.75823	10.7603	3.59892
Gm41307	0	0	0.786963	24.5606	10.1135	5.86924	5.25395
Gm42553	0.485295	0	0.786963	13.5083	3.67764	0.978207	3.20336
Gm42605	3.15442	8.96144	1.57393	72.4538	8.2747	3.91283	2.9414
Gm42715	8.73531	8.96144	8.65659	28.2447	19.3076	17.6077	1.30595
Gm42847	3.88236	0	0.786963	25.7887	16.5494	11.7385	2.98332
Gm42856	0.485295	0	3.93482	17.1924	0.919411	18.5859	2.81764
Gm42939	0	0	0	15.9644	0	0.978207	4.86161
Gm43366	0	0	0	2.45606	6.43588	5.86924	4.75073
Gm43737	83.9561	26.8843	61.3831	167.012	220.659	174.121	1.6159
Gm44187	0.727943	0	1.57393	20.8765	0	10.7603	3.34931
Gm44364	496.942	645.223	346.264	2050.81	616.925	643.66	1.15782
Gm44383	102.883	13.4422	9.44356	13.5083	1291.77	881.364	4.10022
Gm44613	0	0	0	4.91213	3.67764	5.86924	4.71459
Gm44617	0	0	1.57393	12.2803	2.75823	9.78207	3.66072
Gm44751	8.97796	13.4422	7.08267	42.9811	34.0182	34.2372	2.05773
Gm44752	0	0	1.57393	6.14016	1.83882	10.7603	3.21352
Gm44814	0.242648	0	1.57393	108.067	0.919411	19.5641	5.76485
Gm45205	214.258	125.46	160.54	115.435	556.244	523.341	1.24598
Gm45477	0.242648	0	0.786963	7.36819	1.83882	6.84745	3.37082
Gm45602	0	0	0	7.36819	1.83882	2.93462	4.42736
Gm45732	21.353	17.9229	17.3132	36.8409	48.7288	50.8667	1.24444
Gm45833	0	0	0	9.82425	1.83882	2.93462	4.69635
Gm4610	0.485295	0	1.57393	18.4205	14.7106	18.5859	4.35785
Gm47071	138.309	40.3265	110.962	267.711	209.626	181.946	1.12748
Gm47079	20.8677	8.96144	17.3132	27.0167	34.9376	55.7578	1.19341
Gm47135	6.55148	8.96144	9.44356	38.069	23.9047	19.5641	1.75928
Gm47283	67.456	44.8072	114.897	103.155	137.912	247.486	1.06847
Gm47316	12.6177	8.96144	13.3784	49.1213	74.4723	52.8232	2.25347
Gm47594	0.485295	0	0	14.7364	0	5.86924	4.0689
Gm47652	0.727943	0	1.57393	30.7008	2.75823	0	3.42268
Gm48704	4.85295	8.96144	5.50874	72.4538	18.3882	25.4334	2.74765
Gm48840	123.75	232.997	117.258	573.491	432.123	296.397	1.49436
Gm49041	5.58089	8.96144	1.57393	49.1213	15.63	8.80386	2.38706
Gm49428	1710.42	138.902	762.567	238.238	13811.4	9969.88	3.19863
Gm49733	0	0	0	2.45606	6.43588	2.93462	4.41574
Gm49839	0.242648	0	0	12.2803	0.919411	3.91283	4.23656
Gm49890	11.6471	13.4422	18.1002	7.36819	51.487	70.4309	1.58402
Gm50022	2.18383	0	0.786963	23.3326	0.919411	5.86924	2.81971
Gm5801	10.1912	13.4422	7.08267	25.7887	22.0659	29.3462	1.43395
Gm5814	1.21324	0	0	42.9811	3.67764	1.95641	4.43625
Gm5960	0	0	0.786963	0	13.7912	5.86924	3.9811
Gm6551	123.265	134.422	70.0397	858.394	486.368	429.433	2.45561
Gm6681	4.12501	0	5.50874	276.307	34.9376	13.6949	4.79521
Gm7463	0	0	0	0	3.67764	11.7385	4.76147
Gm7897	1.94118	0	0	9.82425	34.9376	29.3462	4.45128
Gm8080	0	0	0	0	5.51647	19.5641	5.47845
Gm8129	28.8751	22.4036	26.7567	180.521	33.0988	42.0629	1.68397
Gm8213	2.91177	8.96144	6.29571	41.7531	15.63	13.6949	2.201
Gm9118	12.375	0	12.5914	8.59622	40.4541	66.518	1.99205
Gm9347	118.655	116.499	88.9268	442.091	136.073	159.448	1.18867
Gm9696	12.375	22.4036	22.8219	122.803	75.3917	112.494	2.51625
Gm9908	4.6103	0	3.93482	39.297	7.35529	8.80386	2.34364
Gml	0.242648	0	0	29.4728	17.4688	0.978207	5.7436
Gmnn	42.9486	31.365	43.283	45.4372	168.252	174.121	1.69347
Gnl3	81.7722	80.6529	93.6486	165.784	271.226	400.086	1.70448
Gpatch3	20.3824	17.9229	18.1002	143.68	26.6629	12.7167	1.6834
Gpatch4	81.7722	112.018	63.744	207.537	187.56	183.903	1.22179
Gpihbp1	8.49267	0	4.72178	67.5417	2.75823	33.259	2.68954
Gpr179	0.97059	0	2.36089	12.2803	4.59705	5.86924	2.42714
Gpr35	8.97796	0	1.57393	28.2447	56.0841	37.1719	3.08772
Gpx1	1025.91	1138.1	801.128	6089.81	2886.95	1975	1.88636
Gramd3	107.978	103.057	70.0397	545.246	218.82	122.276	1.66042
Grap	19.6545	13.4422	15.7393	74.9099	64.3588	53.8014	1.90351
Grhpr	72.309	103.057	62.1701	271.395	142.509	164.339	1.32543
Grid2ip	11.4044	8.96144	6.29571	109.295	38.6153	33.259	2.73062
Grip1	12.6177	8.96144	13.3784	36.8409	48.7288	72.3873	2.09938
Grwd1	107.493	174.748	110.175	641.032	279.501	237.704	1.58536
Gsap	8.25002	8.96144	11.0175	17.1924	21.1464	29.3462	1.26874
Gsdmc	78.1325	58.2493	51.1526	999.617	954.348	569.316	3.72864
Gsdmc2	0.97059	4.48072	1.57393	12.2803	13.7912	19.5641	3.34682
Gsta1	6.55148	0	2.36089	23.3326	32.1794	33.259	2.84729
Gsta4	229.545	103.057	129.062	255.431	990.205	641.704	2.01358
Gstcd	16.0147	8.96144	18.1002	38.069	27.5823	40.1065	1.17698
Gstm6	16.5	17.9229	14.1653	93.3304	34.0182	38.1501	1.78643
Gsto1	567.067	340.535	290.389	1718.02	2601.01	2272.37	2.45233
Gstp3	29.1177	31.365	22.8219	132.627	83.6664	69.4527	1.80305
Gtpbp4	134.427	134.422	124.34	291.043	269.387	263.138	1.06936
Gypc	24.7501	17.9229	37.7742	73.6819	55.1647	51.8449	1.0924
H13	322.721	385.342	240.024	1885.03	570.954	559.534	1.67401
H2-D1	2271.67	1281.49	1509.4	3700.06	2803.28	3893.26	1.03498
Hars	168.883	161.306	146.375	593.139	390.75	380.522	1.51684
Hat1	80.3163	89.6144	81.0572	224.73	185.721	176.077	1.23874
Haus7	81.2869	62.73	66.1049	190.345	163.655	119.341	1.1458
Hbegf	35.6692	35.8457	25.9698	254.202	411.896	209.336	3.18498
Hcls1	12.8603	17.9229	9.44356	55.2614	10.1135	43.0411	1.50586
Hdc	2.42648	4.48072	11.0175	7.36819	8.2747	125.21	2.95726
Hddc2	70.3678	138.902	64.531	742.959	155.38	162.382	1.98335
Herc4	117.199	107.537	103.879	216.134	280.42	269.007	1.21579
Hgh1	55.3236	40.3265	45.6439	151.048	92.8605	106.625	1.26955
Hif1a	219.111	291.247	240.024	945.584	675.767	667.137	1.62308
Higd1a	233.427	394.303	239.237	1619.77	936.88	681.81	1.91637
Hip1r	444.53	564.57	386.399	2516.24	697.833	713.113	1.49583
Hist1h2af	2.66912	0	10.2305	101.927	0.919411	58.6924	3.46366
Hist1h3c	0.242648	0	0	15.9644	2.75823	3.91283	4.64909
Hk2	284.383	224.036	399.777	1608.72	607.731	736.59	1.69259
Hmgn3	79.5884	125.46	84.2051	351.217	194.915	171.186	1.34627
Homer3	140.493	98.5758	115.684	466.652	296.05	319.874	1.5838
Hotairm1	1.21324	4.48072	0	25.7887	1.83882	2.93462	3.10188
Hoxc4	2.42648	8.96144	3.93482	19.6485	11.9523	8.80386	1.77738
Hoxc5	1.21324	0	1.57393	9.82425	5.51647	5.86924	2.48098
Hp	14.0736	4.48072	18.1002	3.68409	24.8241	188.794	2.48653
Hpca	30.5736	44.8072	16.5262	234.554	29.4211	27.3898	1.70622
Hpse	29.3604	17.9229	23.6089	508.405	92.8605	71.4091	3.20495
Hs3st1	5.58089	13.4422	7.08267	23.3326	38.6153	28.368	2.05672
Hspbp1	177.375	174.748	119.618	766.292	312.6	227.922	1.47347
Hspd1	437.251	367.419	535.135	668.049	1144.67	942.013	1.03351
Hspe1	321.993	277.804	406.86	627.524	738.287	710.178	1.0335
Htatip2	151.412	161.306	131.423	512.089	215.142	178.034	1.0309
Htr1b	0.485295	0	0	39.297	10.1135	35.2154	6.06738
Hyal1	27.9045	22.4036	29.1176	95.7864	47.8094	67.4963	1.36465
Icam1	24.2648	8.96144	30.6916	49.1213	57.9229	77.2783	1.38825
Ier2	399.398	416.707	232.941	1095.4	755.756	435.302	1.12887
Ier3	179.317	255.401	127.488	1134.7	590.262	263.138	1.83579
Ier5	287.052	353.977	192.806	1188.73	484.53	512.58	1.3992
Ier5l	75.9487	94.0951	53.5135	288.587	112.168	119.341	1.24304
Ifi202b	41.7354	8.96144	8.65659	54.0334	85.5052	47.9321	1.53152
Ifitm1	4.36766	0	12.5914	6.14016	11.0329	93.9078	2.53426
Ifitm3	318.111	197.152	282.52	223.502	779.66	817.781	1.18257
Ifitm6	0.242648	0	0	0	3.67764	12.7167	4.193
Ifrd2	138.066	174.748	146.375	1064.7	224.336	242.595	1.74286
Igf2bp1	0.242648	4.48072	0	8.59622	11.9523	5.86924	4.02731
Igfl3	0	0	1.57393	0	32.1794	8.80386	4.29351
Igsf3	88.809	49.2879	94.4356	517.001	294.211	459.757	2.39653
Il10rb	25.9633	31.365	39.3482	115.435	38.6153	60.6488	1.14902
Il13ra1	164.515	210.594	144.014	389.286	408.218	434.324	1.27406
Il18rap	0.97059	0	8.65659	17.1924	9.19411	34.2372	2.45571
Il19	0	0	0.786963	13.5083	10.1135	11.7385	5.11947
Il1b	1.69853	8.96144	11.0175	72.4538	33.0988	377.588	4.59236
Il1f5	373.677	465.995	247.106	1182.59	651.862	405.956	1.05068
Il1f6	108.949	98.5758	93.6486	424.899	513.951	334.547	2.07447
Il1f9	116.228	125.46	123.553	1282.06	1255	973.316	3.27104
Il1rn	113.316	129.941	108.601	337.709	412.815	284.658	1.5741
Il23a	0.242648	4.48072	0	7.36819	11.0329	14.6731	4.37961
Il24	0	0	1.57393	7.36819	28.5017	23.477	5.06429
Il33	28.1471	13.4422	16.5262	279.991	320.874	206.402	3.67031
Il4ra	66.7281	85.1336	61.3831	238.238	405.46	459.757	2.40654
Impdh1	66.7281	44.8072	45.6439	50.3493	205.948	243.573	1.6508
Impdh2	315.927	80.6529	227.432	408.934	456.028	445.084	1.03989
Incenp	81.5296	80.6529	85.779	186.661	162.736	209.336	1.16783
Inhba	6.55148	17.9229	20.461	38.069	34.0182	44.9975	1.4848
Ino80c	59.206	80.6529	61.3831	144.908	128.718	128.145	1.04582
Ippk	50.956	71.6915	49.5787	261.571	166.413	139.884	1.76904
Irak4	30.3309	49.2879	25.9698	138.768	79.0693	65.5398	1.51165
Irx3	98.2723	116.499	67.6788	435.951	166.413	134.014	1.39839
Isy1	42.9486	107.537	49.5787	579.631	111.249	82.1694	1.98923
Itga5	34.456	22.4036	38.5612	154.732	80.9082	142.818	1.91665
Itgam	6.79413	13.4422	6.29571	12.2803	9.19411	67.4963	1.89364
Itpk1	73.0369	103.057	66.1049	432.267	263.871	241.617	1.99496
Ivl	203.824	389.822	125.914	1368.03	508.434	238.682	1.56929
Jarid2	148.986	188.19	151.884	396.654	320.874	268.029	1.02926
Jmjd6	74.9781	76.1722	102.305	184.205	197.673	188.794	1.15857
Jpt1	507.861	636.262	306.916	2248.53	835.744	522.362	1.3176
Junb	588.42	743.799	306.129	2624.3	1597.02	1005.6	1.67957
Jup	2500.48	1433.83	1189.1	2620.62	4970.34	3282.86	1.08409
K230015D01Rik	4.6103	4.48072	1.57393	22.1046	15.63	7.82565	2.12102
Kcnj12	13.8309	13.4422	8.65659	93.3304	30.3406	7.82565	1.88132
Kcnk6	69.6399	58.2493	40.1351	222.274	193.076	106.625	1.63192
Kcnn4	4.12501	4.48072	3.14785	28.2447	20.227	30.3244	2.78027
Kctd11	171.552	120.979	103.092	189.117	483.61	193.685	1.12335
Kdelr2	176.647	125.46	153.458	460.512	260.193	285.636	1.12346
Khsrp	122.78	49.2879	141.653	413.847	125.959	211.293	1.22341
Kif20b	10.1912	4.48072	18.1002	18.4205	35.857	37.1719	1.3414
Kif26b	18.4412	26.8843	19.6741	62.6296	43.2123	29.3462	1.12664
Klc1	332.67	403.265	315.572	1064.7	603.134	591.815	1.11014
Klf10	96.8164	71.6915	119.618	198.941	365.926	468.561	1.81758
Klf4	1135.35	1205.31	579.992	1757.31	2185.44	1927.07	1.01053
Klf5	501.553	990.239	507.591	2330.8	912.975	996.793	1.09161
Klf7	22.8089	26.8843	47.2178	76.1379	73.5529	232.813	1.96646
Klhl18	83.9561	98.5758	61.3831	342.621	142.509	111.516	1.30747
Klk10	531.883	649.704	214.841	5142.99	4543.73	1489.81	3.00623
Klk12	64.7869	31.365	39.3482	836.289	634.393	262.159	3.62234
Klk13	186.111	120.979	99.9443	1215.75	1776.3	1464.38	3.43524
Klk14	290.449	76.1722	188.871	668.049	1304.64	775.718	2.27821
Klk6	177.375	147.864	126.701	5298.95	4907.82	2143.25	4.76861
Klk7	1115.45	1263.56	845.985	5942.44	2660.77	2194.12	1.74487
Klk8	898.524	1711.63	619.34	9678.11	4141.03	3020.7	2.38668
Klk9	200.184	219.555	136.145	4285.83	1650.34	1042.77	3.6567
Klra4	0	0	0	19.6485	2.75823	8.80386	5.83055
Knstrn	59.6913	80.6529	74.7615	390.514	110.329	99.7771	1.49193
Kpna2	223.236	85.1336	177.854	186.661	527.742	444.106	1.22775
Kpnb1	342.133	161.306	290.389	275.079	647.265	761.045	1.07014
Krt1	20018.9	14755	9491.56	99899.1	73113.4	57301.4	2.37929
Krt10	27120.5	29783.3	11898.1	77760.2	103281	71595.9	1.8767
Krt12	2.66912	4.48072	5.50874	22.1046	17.4688	13.6949	2.17277
Krt14	18806.6	18496.4	14436.1	127096	86596.5	61583	2.4116
Krt16	1435.26	770.683	421.025	66625.6	39508.9	23110.1	5.61872
Krt42	20.3824	8.96144	9.44356	77.366	86.4246	1.95641	2.03551
Krt6a	3555.03	1173.95	1743.12	16049.1	32506.7	21532.3	3.43449
Krt6b	1755.8	277.804	232.154	14779.4	32386.2	18686.7	4.85646
Krtdap	4020.19	8670.19	2786.64	47354.1	11595.6	8593.54	2.12636
Kti12	97.059	53.7686	90.5008	147.364	194.915	169.23	1.02789
Lad1	731.582	564.57	413.943	1299.26	1179.6	979.185	1.01398
Lamc2	158.934	268.843	175.493	600.507	444.995	468.561	1.35854
Lars	204.309	201.632	168.41	510.861	483.61	421.607	1.30622
Lbhd1	9.22061	8.96144	11.8044	38.069	23.9047	24.4552	1.4987
Lce3a	228.331	22.4036	18.8871	1910.82	1087.66	236.726	3.55679
Lce3b	309.376	58.2493	17.3132	12964.3	1896.74	421.607	5.30491
Lce3c	296.273	286.766	78.6963	22188.1	2335.3	655.398	5.25252
Lce3d	76.434	58.2493	11.8044	12495.2	1129.04	316.939	6.57658
Lce3e	137.096	31.365	11.0175	411.39	530.5	242.595	2.6821
Lce3f	314.471	197.152	64.531	14905.8	1707.35	539.97	4.89491
Lcn2	10.4338	4.48072	42.496	672.961	305.244	578.12	4.64542
Lctl	2.91177	4.48072	2.36089	12.2803	11.0329	7.82565	1.83652
Ldha	3144.71	2186.59	2800.01	6916.27	7978.65	6872.88	1.41849
Leprotl1	194.118	237.478	141.653	692.61	338.343	241.617	1.16128
Lgi2	8.97796	0	3.14785	305.78	194.915	147.709	5.2724
Lif	5.33825	8.96144	2.36089	18.4205	11.0329	19.5641	1.78092
Lilrb4a	0	0	0.786963	0	1.83882	23.477	4.3114
Limk2	579.928	537.686	453.291	1183.82	1149.26	904.841	1.04377
Lipk	16.2574	8.96144	5.50874	30.7008	49.6482	59.6706	2.09773
Lipn	2.42648	4.48072	0	1.22803	12.8718	38.1501	3.2662
Llph	126.177	71.6915	95.2225	162.1	194.915	253.356	1.01883
Lox	7.52207	8.96144	7.86963	13.5083	22.0659	51.8449	1.88898
Loxl2	14.3162	8.96144	14.1653	68.7698	17.4688	24.4552	1.47899
Lpcat1	32.0295	35.8457	37.7742	120.347	76.3111	82.1694	1.40744
Lpo	3.15442	0	3.14785	181.749	37.6958	36.1936	4.94646
Lrat	15.0441	13.4422	12.5914	73.6819	68.9558	63.5834	2.30425
Lrg1	22.8089	17.9229	25.9698	55.2614	27.5823	83.1476	1.27105
Lrp8	11.6471	4.48072	13.3784	13.5083	45.9705	44.9975	1.68129
Lrrc32	16.2574	17.9229	22.035	74.9099	53.3258	49.8885	1.66212
Lrrc8a	40.7648	80.6529	43.283	189.117	67.117	92.9296	1.14893
Lrrk1	74.4928	85.1336	59.8092	219.818	156.3	132.058	1.23609
Lsm12	121.081	120.979	135.358	768.748	211.464	157.491	1.58906
Lsm2	90.7502	174.748	73.9745	407.706	176.527	144.775	1.13972
Lsm4	325.876	631.781	253.402	2074.14	601.295	524.319	1.41037
Lsm5	25.9633	40.3265	35.4133	174.38	70.7946	94.886	1.78816
Lsmem2	65.0295	152.344	65.3179	955.408	118.604	80.2129	2.05161
Ltb4r1	114.53	201.632	107.814	528.053	433.043	388.348	1.71757
Ltb4r2	52.4119	31.365	44.0699	229.642	124.12	147.709	1.90749
Ly6a	435.067	353.977	250.254	1047.51	1488.53	1523.07	1.96479
Ly6c1	115.5	53.7686	78.6963	139.996	173.769	231.835	1.08685
Ly6d	4065.32	5869.74	2294	12680.7	9537.97	5569.91	1.18527
Ly6e	887.362	560.09	613.044	1679.95	1282.58	1213.95	1.01261
Ly6g	0.727943	0	0.786963	22.1046	0.919411	23.477	4.33516
Ly6k	5.0956	13.4422	3.14785	30.7008	26.6629	19.5641	2.20745
Ly96	4.85295	0	3.93482	7.36819	15.63	17.6077	1.83767
Lyar	77.6472	120.979	72.4006	481.388	287.776	235.748	1.93365
Lypd3	1729.59	1586.17	862.512	4077.06	4638.43	3231.02	1.51676
Lypd5	551.295	407.745	232.941	666.821	1039.85	726.807	1.02883
Lyrm4	22.5662	17.9229	30.6916	207.537	33.0988	44.0193	1.96266
Mab21l3	17.4706	17.9229	29.1176	74.9099	51.487	50.8667	1.4274
Macc1	37.1251	76.1722	33.0525	181.749	144.348	82.1694	1.57806
Mafb	177.133	161.306	117.258	684.013	585.665	404.978	1.88021
Maff	35.4265	31.365	24.3959	60.1735	97.4575	70.4309	1.32118
Mal2	173.978	331.573	120.405	1334.87	591.181	493.994	1.97341
Mall	179.317	259.882	78.6963	1355.75	557.163	350.198	2.14476
Manba	32.7574	22.4036	22.8219	68.7698	56.0841	55.7578	1.15181
Maoa	80.0737	94.0951	75.5485	225.958	224.336	189.772	1.38491
Map3k9	31.0589	22.4036	13.3784	54.0334	65.2782	44.9975	1.27121
Mapk6	208.192	331.573	187.297	1431.88	963.543	1070.16	2.27846
Mapre2	84.1987	26.8843	37.7742	106.839	170.091	85.104	1.20993
Mars2	19.8971	26.8843	22.035	57.7175	37.6958	54.7796	1.18434
Mastl	7.76472	4.48072	12.5914	15.9644	29.4211	37.1719	1.61533
Mbnl3	12.6177	13.4422	9.44356	83.5061	17.4688	27.3898	1.87353
Mcm10	22.3236	17.9229	17.3132	63.8576	69.8752	51.8449	1.65077
Mcm2	85.4119	80.6529	68.4658	292.271	159.058	172.164	1.40999
Mcm3	114.044	89.6144	77.9094	218.59	282.259	227.922	1.35839
Mcm5	141.464	103.057	74.7615	196.485	262.032	271.941	1.18359
Mcph1	21.353	17.9229	14.1653	55.2614	57.9229	45.9757	1.55279
Mcts1	90.7502	143.383	121.979	335.253	196.754	173.143	1.00916
Me2	29.8457	31.365	29.1176	65.0857	82.747	71.4091	1.29373
Mefv	0	0	0.786963	3.68409	1.83882	19.5641	4.42145
Metap2	415.413	345.015	358.855	1036.46	690.478	637.791	1.0737
Mettl1	78.8605	71.6915	129.849	535.422	110.329	200.532	1.57937
Mettl8	35.1839	49.2879	23.6089	169.468	64.3588	34.2372	1.35571
Mfsd10	113.074	80.6529	110.962	203.853	193.076	231.835	1.00907
Mgarp	3.88236	8.96144	0.786963	121.575	45.9705	45.9757	4.39245
Mgst2	80.3163	188.19	117.258	381.918	258.354	272.92	1.29134
Mif	827.186	1039.53	566.613	4887.56	1559.32	1382.21	1.68834
Mif-ps3	2.66912	0	1.57393	27.0167	9.19411	8.80386	2.91878
Mirt1	4.12501	4.48072	5.50874	39.297	18.3882	30.3244	2.64444
Mki67	206.978	116.499	212.48	189.117	465.222	521.384	1.11541
Mlc1	4.12501	4.48072	2.36089	24.5606	17.4688	10.7603	2.31143
Mlkl	8.49267	0	3.93482	52.8053	26.6629	33.259	2.76305
Mmp10	0	0	1.57393	15.9644	24.8241	38.1501	5.56586
Mmp12	4.12501	0	3.93482	24.5606	18.3882	37.1719	2.90391
Mmp13	0	8.96144	0.786963	331.568	216.981	357.045	8.1659
Mmp3	18.9265	35.8457	37.7742	158.416	75.3917	285.636	2.5314
Mmp9	1.94118	13.4422	7.08267	248.062	128.718	250.421	5.2571
Mnd1	27.6618	31.365	36.9873	72.4538	70.7946	65.5398	1.12692
Morc4	8.97796	0	11.8044	19.6485	24.8241	30.3244	1.55398
Mos	0	0	0	14.7364	0.919411	5.86924	5.26427
Mphosph10	70.8531	35.8457	69.2528	82.2781	137.912	172.164	1.09863
Mphosph6	43.6766	22.4036	52.7265	61.4016	124.12	94.886	1.16284
Mpp1	69.1546	85.1336	78.6963	248.062	220.659	206.402	1.55948
Mpp7	56.7795	31.365	65.3179	117.891	190.318	165.317	1.5551
Mpzl2	125.934	170.267	122.766	564.894	428.445	286.615	1.63347
Mpzl3	155.537	206.113	106.24	658.225	539.694	302.266	1.70339
Mroh4	0.485295	0	0	13.5083	4.59705	4.89103	4.1989
Mrpl12	343.346	569.051	373.021	1608.72	604.972	700.396	1.18865
Mrpl17	259.39	345.015	256.55	1216.98	460.625	425.52	1.29484
Mrpl54	173.493	156.825	165.262	602.963	207.787	263.138	1.11071
Mrps26	225.905	300.208	206.971	798.22	360.409	305.2	1.00685
Mrto4	105.552	152.344	101.518	768.748	266.629	268.029	1.87703
Ms4a6d	3.88236	0	5.50874	3.68409	13.7912	29.3462	2.03151
Msr1	1.45589	0	1.57393	4.91213	8.2747	24.4552	3.19528
mt-Nd1	6180.23	5815.97	9784.31	21764.4	7610.88	27652.9	1.38841
mt-Nd2	2711.34	2249.32	4760.34	13843.6	1765.27	8876.25	1.33222
mt-Nd5	2629.09	5376.86	3712.11	125006	1708.27	6644.96	3.50864
mt-Nd6	3466.71	4946.71	5045.22	129243	2409.78	7530.23	3.37044
mt-Rnr1	1111.33	1411.43	2208.22	3614.1	1432.44	4707.13	1.04342
mt-Rnr2	2164.66	2598.82	4861.07	9190.59	2257.15	11302.2	1.24077
mt-Ta	3.63971	13.4422	11.0175	98.2425	11.9523	53.8014	2.69782
mt-Tp	18.6839	62.73	60.5962	1102.77	99.2964	350.198	3.48146
mt-Tt	0.97059	17.9229	7.08267	52.8053	15.63	27.3898	2.2386
mt-Tw	6.55148	13.4422	14.9523	338.937	21.1464	67.4963	3.6597
Mthfd1l	27.6618	22.4036	15.7393	132.627	108.49	94.886	2.33007
Mthfd2	38.8236	89.6144	27.5437	283.675	136.073	91.9514	1.80147
Mxd1	113.559	112.018	114.11	265.255	328.23	328.677	1.43983
Mxd3	137.581	210.594	142.44	643.488	379.717	356.067	1.5163
Mybbp1a	273.464	313.65	223.498	615.244	519.467	646.595	1.14874
Mycbp	68.9119	98.5758	85.779	262.799	161.816	108.581	1.09581
Mydgf	201.397	237.478	176.28	722.082	292.373	271.941	1.07074
Myl6	1545.18	2760.12	1618	10153.4	3014.75	2067.93	1.36431
Myl7	1.21324	0	0	7.36819	7.35529	3.91283	3.03252
Myo1b	64.059	71.6915	72.4006	180.521	130.556	176.077	1.23576
Myo5b	58.2354	35.8457	37.7742	155.96	161.816	90.9732	1.58298
Myzap	16.9853	13.4422	18.1002	28.2447	44.1317	40.1065	1.16447
Naa10	104.338	165.787	104.666	327.884	247.322	264.116	1.20796
Naa15	287.78	125.46	284.094	1058.56	456.028	524.319	1.52797
Naa25	89.537	53.7686	96.0095	137.54	225.256	273.898	1.36952
Nab1	146.316	152.344	149.523	756.467	320.874	377.588	1.6994
Nabp1	62.3604	94.0951	62.1701	246.834	137.912	94.886	1.1699
Nabp2	143.89	197.152	106.24	734.363	187.56	198.576	1.33742
Naf1	32.5148	49.2879	35.4133	81.0501	78.1499	104.668	1.24876
Nap1l1	368.582	627.3	443.06	1465.04	804.484	700.396	1.05411
Nars	302.824	255.401	257.337	1090.49	1066.52	779.631	1.84175
Nasp	156.265	152.344	125.914	201.397	380.636	357.045	1.11677
Nat10	81.7722	53.7686	72.4006	190.345	125.959	142.818	1.09584
Nat2	13.5883	8.96144	10.2305	34.3849	19.3076	25.4334	1.1832
Nat8l	36.8824	26.8843	28.3307	214.905	342.021	303.244	3.17562
Nbeal2	119.625	107.537	88.1399	190.345	371.442	361.936	1.55166
Ncapg	24.9927	13.4422	29.1176	60.1735	81.8276	63.5834	1.49559
Nccrp1	751.237	999.2	379.316	3409.01	1445.31	796.26	1.41125
Ncl	1346.21	1769.88	1006.53	3692.69	3951.63	3352.31	1.41988
Ndrg1	249.442	336.054	232.941	629.98	890.909	785.5	1.51323
Ndufa4l2	82.9855	156.825	90.5008	553.842	642.668	573.229	2.48642
Ndufaf2	26.9339	22.4036	36.9873	52.8053	86.4246	72.3873	1.24931
Nectin1	429.729	551.128	285.668	1463.81	760.353	719.96	1.22498
Neu3	7.27943	4.48072	4.72178	38.069	19.3076	19.5641	2.10202
Nexmif	0.242648	0	0	17.1924	3.67764	3.91283	4.78295
Nfe2l2	263.758	237.478	237.663	472.792	653.701	566.382	1.19222
Nfkbia	299.912	277.804	288.815	751.555	610.489	764.958	1.29127
Ngf	5.0956	8.96144	8.65659	9.82425	32.1794	20.5423	1.57143
Nhp2	428.758	981.277	369.873	6558.91	1144.67	1068.2	2.30613
Nifk	152.625	250.92	145.588	768.748	392.588	307.157	1.44019
Nip7	96.3311	241.959	124.34	488.756	255.596	287.593	1.19661
Nipal4	113.559	98.5758	66.1049	331.568	386.153	238.682	1.78345
Nkpd1	149.228	89.6144	104.666	365.953	422.929	436.28	1.79827
Nle1	48.7722	49.2879	43.283	85.9622	79.0693	133.036	1.08488
Nlrp3	0.727943	0	1.57393	4.91213	3.67764	46.9539	4.18766
Nmd3	91.2355	112.018	98.3704	209.993	169.172	236.726	1.05137
Noc2l	246.53	264.362	223.498	720.854	472.577	510.624	1.21983
Noc4l	98.5149	120.979	103.092	261.571	215.142	205.423	1.10289
Noct	76.9193	80.6529	92.0747	334.025	222.497	123.254	1.44172
Nod2	11.6471	8.96144	21.248	38.069	61.6005	64.5616	1.89418
Nol10	53.6251	98.5758	66.1049	496.125	161.816	110.537	1.8461
Nol6	145.346	143.383	96.0095	411.39	202.27	216.184	1.11535
Nolc1	151.412	147.864	121.979	209.993	465.222	403.999	1.36186
Nop10	114.287	206.113	136.145	443.319	271.226	229.879	1.07906
Nop16	146.802	295.727	136.932	788.396	345.698	364.871	1.39729
Nop2	111.375	58.2493	113.323	82.2781	284.098	317.917	1.24724
Nop56	194.846	35.8457	177.854	346.305	401.783	733.655	1.82332
Nop58	164.758	112.018	228.219	309.464	338.343	555.621	1.2306
Npc2	341.648	501.84	351.773	1095.4	833.906	569.316	1.07435
Npm1	1092.16	1236.68	1190.68	2205.54	2780.3	3411.01	1.25595
Npm3	145.589	76.1722	136.932	143.68	444.995	443.128	1.5001
Nppb	3.15442	4.48072	7.08267	22.1046	68.0364	12.7167	2.8303
Nqo1	39.5516	17.9229	31.4785	60.1735	133.315	164.339	1.92407
Nr2c2ap	118.897	188.19	139.292	728.223	198.593	159.448	1.29385
Nrg1	9.7059	4.48072	11.0175	20.8765	47.8094	61.627	2.22637
Nsun2	422.207	501.84	321.868	1339.78	1170.41	964.512	1.48955
Nt5dc2	107.493	76.1722	81.0572	465.424	355.812	359.98	2.12653
Nuak2	47.5589	17.9229	38.5612	47.8932	199.512	144.775	1.8418
Nup43	33.2427	26.8843	38.5612	62.6296	66.1976	112.494	1.25129
Nup50	116.713	138.902	97.5834	348.761	227.094	182.925	1.12151
Nxph4	8.49267	8.96144	10.2305	17.1924	79.9887	56.736	2.4812
Ola1	156.265	116.499	152.671	182.977	364.087	333.568	1.03348
Orc1	13.8309	22.4036	6.29571	36.8409	24.8241	46.9539	1.52123
Osm	0	4.48072	2.36089	3.68409	5.51647	44.9975	3.55075
Ostf1	228.574	201.632	216.415	370.865	515.789	426.498	1.01531
Otud7a	18.6839	4.48072	11.8044	65.0857	96.5381	92.9296	2.6356
Otulinl	16.9853	17.9229	24.3959	41.7531	66.1976	44.9975	1.35863
Ovol1	273.221	385.342	179.428	809.273	623.361	334.547	1.09025
P4hb	1549.3	1129.14	1200.91	4586.7	2999.12	2567.79	1.3858
Pa2g4	418.082	497.36	303.768	2273.09	908.378	852.996	1.73131
Pak6	140.008	188.19	120.405	505.949	329.149	378.566	1.46374
Pcdh1	309.133	474.956	173.132	1846.96	524.064	321.83	1.49983
Pclaf	73.2796	44.8072	96.0095	187.889	133.315	161.404	1.11513
Pdcd5	120.111	80.6529	145.588	322.972	220.659	261.181	1.17921
Pde12	88.5664	53.7686	76.3354	147.364	263.871	220.096	1.4861
Pde6h	65.7575	143.383	69.2528	385.602	156.3	188.794	1.44354
Pdpn	13.3456	8.96144	14.9523	65.0857	37.6958	86.0822	2.25224
Perp	7971.46	6550.81	5566.19	16016	16672.6	12585.6	1.17213
Pfas	48.0442	40.3265	69.2528	171.924	96.5381	104.668	1.20465
Pfkfb3	17.4706	8.96144	33.0525	34.3849	65.2782	152.6	1.99853
Pfkfb4	35.9118	17.9229	29.9046	41.7531	50.5676	98.7989	1.11106
Pfkl	178.589	219.555	156.606	793.308	821.953	677.897	2.06977
Pfn1	1299.38	1563.77	1022.27	3558.83	2538.49	2064.02	1.07347
Pgf	8.00737	8.96144	10.2305	88.4183	28.5017	53.8014	2.65597
Pglyrp1	8.49267	26.8843	10.2305	153.504	91.0217	60.6488	3.01415
Pglyrp2	3.39707	0	0	24.5606	11.0329	10.7603	3.15552
Pglyrp4	5.58089	4.48072	10.2305	119.119	36.7764	23.477	3.06271
Phlda1	72.7943	26.8843	92.8617	146.136	225.256	147.709	1.35893
Phlda2	17.228	26.8843	6.29571	40.525	45.9705	47.9321	1.57979
Pi15	25.2353	44.8072	29.9046	108.067	141.589	163.361	2.15904
Pigf	46.3457	35.8457	58.2353	126.487	129.637	110.537	1.33338
Pigx	58.4781	62.73	68.4658	196.485	108.49	91.9514	1.06322
Pitx1	191.692	89.6144	102.305	625.068	146.186	210.314	1.33669
Pkm	2384.26	2450.95	2449.03	5528.6	7203.58	6129.44	1.37282
Pkp1	2349.07	1913.27	1437.78	3035.69	5430.04	3296.56	1.04496
Pkp4	93.1767	103.057	88.9268	160.872	191.237	245.53	1.08287
Pla2g4d	25.2353	0	7.08267	229.642	99.2964	81.1911	3.40751
Pla2g4f	116.471	98.5758	75.5485	185.433	216.062	224.988	1.10491
Plau	64.5443	76.1722	95.2225	486.3	231.692	357.045	2.18757
Plaur	7.76472	0	9.44356	35.6129	22.0659	99.7771	2.91008
Plbd1	303.309	430.149	208.545	1318.91	701.51	539.97	1.45438
Plcg2	71.3384	49.2879	67.6788	174.38	151.703	92.9296	1.11321
Pld1	25.2353	26.8843	20.461	66.3137	87.344	75.3219	1.68748
Plekhg4	0.242648	0	0.786963	2.45606	5.51647	5.86924	3.18012
Plk1	53.1398	31.365	43.283	139.996	129.637	110.537	1.49858
Plk2	103.125	53.7686	113.323	271.395	464.302	404.978	2.02774
Plscr1	3.63971	0	7.08267	2.45606	22.9853	37.1719	2.30069
Pmaip1	13.5883	40.3265	11.0175	203.853	136.992	94.886	2.99197
Pmepa1	147.287	156.825	147.162	433.495	269.387	276.832	1.12187
Pmf1	106.037	156.825	129.062	508.405	169.172	155.535	1.09952
Pmm2	135.155	49.2879	109.388	169.468	213.303	237.704	1.02146
Pno1	72.5516	53.7686	81.8442	87.1902	142.509	240.639	1.15038
Pola1	16.0147	13.4422	17.3132	30.7008	37.6958	39.1283	1.15989
Polr1a	75.9487	107.537	76.3354	225.958	153.542	157.491	1.08822
Polr1d	319.567	546.648	278.585	1441.71	510.273	624.096	1.18026
Polr1e	33.728	31.365	28.3307	77.366	73.5529	64.5616	1.19886
Polr2h	86.1399	147.864	83.4181	352.445	167.333	151.622	1.11679
Polr2i	106.28	201.632	109.388	606.647	165.494	172.164	1.19905
Polr2l	141.949	179.229	138.506	1122.42	190.318	178.034	1.70197
Polr3g	126.419	67.2108	55.8744	248.062	216.062	202.489	1.38203
Porcn	49.9854	44.8072	31.4785	50.3493	92.8605	153.578	1.23929
Ppard	159.419	197.152	148.736	611.56	393.508	326.721	1.41271
Ppil3	42.4633	53.7686	29.9046	119.119	72.6335	73.3655	1.12485
Ppl	701.009	604.897	463.521	1720.47	970.898	927.34	1.03168
Ppm1g	163.544	89.6144	139.292	133.855	324.552	350.198	1.01972
Ppp1r18	37.1251	22.4036	33.0525	69.9978	49.6482	76.3001	1.00349
Ppp4c	367.368	519.763	322.655	1553.46	543.372	453.888	1.08162
Ppp4r1	119.868	156.825	109.388	309.464	223.417	270.963	1.08797
Pprc1	118.897	152.344	99.9443	343.849	187.56	223.031	1.04688
Pqlc3	65.0295	58.2493	80.2702	334.025	111.249	149.666	1.53005
Prdx1	1673.78	2845.26	1645.54	6115.6	3788.89	2433.78	1.00327
Prelid1	928.127	474.956	690.954	919.795	2026.38	1835.12	1.18512
Prelid2	6.30884	0	7.08267	12.2803	41.3735	27.3898	2.27951
Prep	203.824	192.671	116.471	318.06	431.204	400.086	1.17259
Prkg2	3.88236	8.96144	4.72178	23.3326	11.0329	39.1283	2.31019
Prl2c2	0	0	0	0	7.35529	5.86924	4.54149
Prl2c3	0	4.48072	0	1.22803	45.0511	73.3655	6.26149
Prmt5	91.9634	62.73	94.4356	252.974	147.106	134.993	1.06652
Prmt6	29.8457	17.9229	32.2655	68.7698	56.0841	47.9321	1.01868
Prr13	327.817	510.802	248.68	1349.61	849.536	430.411	1.28425
Prss12	29.603	58.2493	40.9221	100.699	102.974	82.1694	1.25019
Prss16	9.46326	0	11.8044	40.525	33.0988	28.368	1.9466
Prss27	71.8237	67.2108	27.5437	777.344	278.581	413.781	3.15845
Psat1	594.244	232.997	413.943	593.139	1106.97	1069.18	1.1451
Psca	10.9191	22.4036	3.14785	211.221	57.9229	9.78207	3.08488
Psmb10	71.3384	165.787	52.7265	550.158	120.443	117.385	1.47777
Psmc1	513.685	591.455	418.664	1851.87	711.624	605.51	1.05883
Psmd11	254.052	107.537	296.685	1000.85	399.024	340.416	1.38453
Psmd2	918.178	2289.65	801.128	10886.5	1695.39	1038.86	1.76649
Psrc1	43.4339	31.365	59.8092	61.4016	102.974	128.145	1.07318
Ptafr	7.52207	4.48072	7.86963	24.5606	22.0659	39.1283	1.98605
Ptbp3	387.023	331.573	290.389	699.978	838.503	917.558	1.28102
Ptcd1	143.162	291.247	117.258	1199.79	269.387	176.077	1.59105
Ptges	43.1913	58.2493	37.7742	846.114	580.148	505.733	3.85635
Ptges3	343.104	492.879	373.808	1239.08	804.484	767.892	1.22691
Ptgr1	301.126	358.457	195.167	1095.4	1121.68	648.551	1.75732
Ptgs1	161.361	224.036	108.601	777.344	285.017	217.162	1.38775
Ptgs2	8.25002	8.96144	8.65659	39.297	102.974	71.4091	3.07076
Ptk2b	82.2575	53.7686	55.0874	180.521	127.798	176.077	1.30193
Ptk6	52.8972	31.365	42.496	182.977	142.509	103.69	1.69371
Ptpn5	2.66912	0	0.786963	35.6129	9.19411	2.93462	3.26533
Ptprj	8.73531	4.48072	9.44356	22.1046	28.5017	33.259	1.74156
Ptprz1	31.0589	67.2108	27.5437	340.165	182.963	124.232	2.46822
Ptrh1	106.037	98.5758	72.4006	514.545	234.45	89.0168	1.59827
Ptrh2	68.6693	120.979	80.2702	618.928	174.688	142.818	1.81831
Pum3	154.324	165.787	126.701	407.706	349.376	308.135	1.26626
Pus7l	16.2574	22.4036	17.3132	39.297	50.5676	24.4552	1.09858
Pvt1	5.0956	4.48072	3.93482	20.8765	11.0329	9.78207	1.58874
Pxdc1	61.8751	71.6915	84.992	206.309	182.963	226.944	1.49946
Pycard	489.42	833.413	420.238	3089.73	1264.19	1198.3	1.6785
Qpct	39.5516	26.8843	29.9046	207.537	95.6187	105.646	2.03662
Qpctl	26.2059	22.4036	20.461	89.6463	60.6811	58.6924	1.5729
Rab10os	81.5296	107.537	81.0572	255.431	160.897	143.796	1.07971
Rab11a	429.729	972.316	385.612	3078.67	1287.18	857.887	1.55467
Rab24	431.427	725.876	449.356	2103.62	1259.59	870.604	1.40602
Rab25	769.193	649.704	380.103	1463.81	1471.06	1144.5	1.18214
Rab31	57.9928	103.057	50.3656	634.892	354.893	320.852	2.69956
Rab38	142.919	215.074	118.044	574.719	264.79	202.489	1.14977
Rab8a	205.28	161.306	161.327	559.982	338.343	265.094	1.13059
Racgap1	132.971	156.825	106.24	288.587	252.838	273.898	1.06747
Rad18	10.6765	13.4422	11.0175	25.7887	42.2929	44.9975	1.75277
Ralb	83.4708	44.8072	59.8092	262.799	280.42	182.925	1.88983
Ralbp1	402.31	165.787	460.373	777.344	686.8	1070.16	1.28397
Ran	740.318	309.17	716.136	671.733	1686.2	1764.68	1.216
Ranbp1	189.265	380.861	204.61	1509.25	519.467	507.689	1.7259
Rars	287.537	268.843	224.285	629.98	725.415	613.336	1.33592
Rbm12	56.5369	89.6144	47.2178	251.746	89.1829	116.407	1.28764
Rbm28	89.2943	80.6529	93.6486	195.257	157.219	193.685	1.03461
Rbm34	62.1178	107.537	71.6136	291.043	164.575	168.252	1.42139
Rbms1	267.64	336.054	335.246	713.486	443.156	797.238	1.0622
Rbp1	125.449	327.092	115.684	4934.23	1343.26	721.916	3.6414
Rbp2	45.6177	13.4422	23.6089	105.611	439.478	280.745	3.22436
Rbpms	16.7427	4.48072	14.9523	36.8409	49.6482	63.5834	1.85088
Rcc1	122.537	129.941	101.518	623.84	383.394	372.697	1.97301
Rell2	32.2721	80.6529	31.4785	176.837	77.2305	68.4745	1.25461
Retnlg	0	0	5.50874	12.2803	8.2747	63.5834	3.75862
Rgs20	9.46326	4.48072	7.86963	14.7364	33.0988	31.3026	1.71563
Rhod	147.044	152.344	84.2051	637.348	348.457	195.641	1.63242
Rhof	20.1397	0	20.461	36.8409	49.6482	33.259	1.32218
Rit1	136.125	210.594	112.536	625.068	222.497	172.164	1.1678
Rnase2b	52.4119	8.96144	51.9396	1019.27	442.237	384.435	3.92084
Rnasel	4.85295	13.4422	7.86963	40.525	11.0329	22.4988	1.71105
Rnf183	1.21324	0	0.786963	13.5083	20.227	3.91283	3.63551
Rnf224	5.82354	4.48072	3.93482	12.2803	18.3882	19.5641	1.76403
Rnpep	143.162	76.1722	128.275	288.587	339.263	285.636	1.34673
Robo1	26.6912	26.8843	32.2655	46.6652	42.2929	108.581	1.19571
Rpf2	53.6251	44.8072	78.6963	142.452	135.153	137.927	1.18845
Rpl14	2438.37	3512.88	2664.66	14790.4	4385.59	4052.71	1.43143
Rpl19	1472.87	793.087	1543.23	5086.51	2293.01	2494.43	1.37055
Rpl21	486.266	448.072	477.687	3867.07	144.348	1688.38	2.01259
Rpl22l1	567.553	914.066	685.445	2771.67	1245.8	952.773	1.2014
Rpl23a	2099.63	698.992	2061.84	6006.3	3420.21	3391.44	1.39543
Rpl28	2261.96	949.912	1551.89	4941.6	2852.01	3107.76	1.19066
Rpl3	2350.53	3710.03	2397.09	8388.68	4536.37	4113.36	1.01202
Rpl31-ps10	3.88236	0	24.3959	58.9455	36.7764	30.3244	1.98809
Rpl34	214.258	640.743	376.168	1112.6	747.481	621.161	1.02618
Rpl34-ps1	820.391	349.496	681.51	2593.6	1082.15	1448.72	1.46081
Rpl35a	1304.96	215.074	1284.32	6707.51	2019.03	771.805	1.75669
Rpl36	1451.52	923.028	1414.17	4618.63	2511.83	3043.2	1.42126
Rpl36a	1147.97	1774.36	1189.1	5165.1	2903.5	1975	1.29115
Rpl36a-ps3	8.97796	31.365	16.5262	58.9455	24.8241	40.1065	1.31447
Rpl37a	2574.25	2849.74	2246.78	13151	3941.51	3743.6	1.44193
Rpl38	918.178	1505.52	897.925	8581.48	1579.55	1631.65	1.82965
Rpl41	2990.63	4301.49	3815.2	34771.7	10654.1	9418.17	2.3042
Rplp1	5683.78	13926.1	4986.2	65502	12623.5	7832.5	1.80557
Rps11-ps1	62.3604	89.6144	45.6439	331.568	72.6335	91.9514	1.3552
Rps12	3032.85	2159.71	3176.18	10441.9	6099.37	6425.84	1.45493
Rps12-ps3	78.6178	40.3265	159.754	103.155	203.19	397.152	1.30608
Rps12-ps9	5.58089	8.96144	14.9523	34.3849	18.3882	26.4116	1.44091
Rps13	1947.97	2038.73	1956.39	11807.5	3446.87	3382.64	1.64893
Rps15a	2379.89	2128.34	2537.17	7978.52	4058.28	3936.3	1.18016
Rps18-ps3	33.728	40.3265	22.035	88.4183	43.2123	68.4745	1.10725
Rps2	721.634	80.6529	534.348	2025.02	1250.4	949.839	1.64992
Rps23	2766.67	1935.67	2662.3	6350.15	5367.52	5752.83	1.24373
Rps24	3264.58	6071.37	4070.96	17419.6	6384.39	6849.4	1.19387
Rps26	3049.84	5336.53	2581.24	22579.8	4038.05	3760.23	1.47039
Rps27	2628.84	6223.72	2902.32	33843.3	4646.7	4443.99	1.86949
Rps27a	2339.37	1415.91	2016.2	13521.9	3968.18	4829.41	1.94992
Rps27a-ps2	12.375	0	18.1002	20.8765	31.26	58.6924	1.63655
Rps28	1009.66	1940.15	1081.29	5978.06	1958.35	1537.74	1.23522
Rps8	4278.36	5941.43	3799.46	20510.6	6096.61	6853.32	1.25551
Rps9	5001.45	9723.16	4274	39171.7	7620.08	6298.67	1.48297
Rpsa-ps12	4.36766	0	13.3784	131.399	13.7912	5.86924	2.91639
Rpsa-ps7	85.4119	89.6144	59.0222	604.191	113.088	141.84	1.88292
Rptn	2174.85	685.55	1097.81	12404.3	7093.25	5323.4	2.64493
Rrm1	145.346	85.1336	112.536	281.219	348.457	286.615	1.37802
Rrm2	66.9707	62.73	77.9094	434.723	262.952	321.83	2.27936
Rrn3	113.559	98.5758	103.092	287.359	272.146	207.38	1.2695
Rrp12	89.7796	161.306	84.992	713.486	233.53	191.728	1.78718
Rrp15	65.0295	71.6915	73.1876	196.485	174.688	140.862	1.29374
Rrp1b	33.2427	44.8072	36.2003	61.4016	79.9887	93.9078	1.09733
Rrs1	113.316	116.499	105.453	192.801	306.164	266.072	1.19734
Rsl1d1	187.567	304.689	192.019	666.821	447.753	430.411	1.19906
Rsl24d1	122.78	188.19	131.423	606.647	336.504	204.445	1.39365
Rundc3a	31.0589	44.8072	38.5612	130.171	91.0217	72.3873	1.40741
Runx1	66.7281	53.7686	83.4181	340.165	85.5052	132.058	1.43029
Rwdd4a	54.1104	22.4036	60.5962	110.523	120.443	81.1911	1.09353
S100a11	1386.73	923.028	1034.86	1339.78	3830.27	3906.96	1.4386
S100a14	3177.71	6886.86	2926.72	17279.6	7553.88	4343.24	1.16825
S100a7a	43.1913	26.8843	7.86963	169.468	277.662	85.104	2.7555
S100a8	49.0148	125.46	133.784	10884	11303.2	9405.46	6.71122
S100a9	52.1692	165.787	175.493	18041	13675.3	9078.74	6.71817
Saa1	1.45589	4.48072	2.36089	92.1023	9.19411	11.7385	4.08677
Saa3	1.45589	8.96144	36.2003	115.435	114.926	594.75	4.11651
Samd11	105.066	219.555	96.7965	713.486	234.45	210.314	1.4858
Samd12	2.18383	8.96144	1.57393	22.1046	22.9853	24.4552	3.10028
Samhd1	157.236	134.422	104.666	471.564	635.313	435.302	1.95819
Samsn1	1.94118	4.48072	2.36089	3.68409	0.919411	45.9757	2.72624
Sars	488.935	439.11	373.021	1169.09	977.334	806.042	1.18147
Sat1	380.471	748.28	362.003	1824.85	1529.9	1170.91	1.61666
Sbno2	151.412	143.383	169.984	408.934	334.666	448.019	1.34917
Sc5d	71.8237	98.5758	62.1701	346.305	244.563	191.728	1.79336
Scnn1a	99.7282	26.8843	30.6916	159.644	172.849	97.8207	1.38327
Scnn1b	25.2353	31.365	12.5914	265.255	26.6629	24.4552	2.22774
Sdad1	75.2207	67.2108	79.4833	167.012	141.589	218.14	1.23028
Sde2	58.9634	31.365	46.4308	136.311	95.6187	105.646	1.22577
Sdr9c7	57.5075	58.2493	37.7742	87.1902	214.223	128.145	1.50419
Sec61b	252.596	515.283	221.137	1490.83	501.998	409.869	1.29225
Sec61g	138.309	340.535	223.498	1323.82	511.192	437.258	1.71017
Selenoh	87.1105	143.383	108.601	229.642	238.127	213.249	1.05249
Sell	0	0	1.57393	4.91213	0	33.259	4.16371
Sema4d	91.9634	53.7686	79.4833	194.029	154.461	179.012	1.17091
Sephs2	144.133	336.054	131.423	1573.11	310.761	230.857	1.80404
Serbp1	1300.83	1178.43	1127.72	2709.04	2281.06	2423.02	1.0383
Serpina9	103.611	44.8072	31.4785	287.359	168.252	118.363	1.63451
Serpinb11	74.2502	53.7686	34.6264	647.172	331.907	248.464	2.90394
Serpinb12	1032.47	210.594	285.668	927.164	2359.21	1477.09	1.63159
Serpinb1a	147.287	76.1722	112.536	127.715	327.31	298.353	1.13725
Serpinb2	212.317	156.825	142.44	222.274	848.616	628.987	1.72748
Serpinb3b	277.104	116.499	216.415	241.922	767.708	697.461	1.46701
Serpinb3d	0.97059	0	0.786963	17.1924	38.6153	75.3219	5.61325
Serpinb6c	66.4854	0	28.3307	235.782	185.721	128.145	2.41027
Serpine1	8.97796	4.48072	7.86963	55.2614	51.487	136.949	3.368
Setd6	53.6251	31.365	36.9873	52.8053	113.088	114.45	1.15244
Sfn	4491.65	3844.46	2574.94	19181.8	16574.2	9517.95	2.05296
Sfxn1	87.1105	53.7686	75.5485	171.924	188.479	191.728	1.29636
Sgsm1	2.66912	0	2.36089	13.5083	27.5823	16.6295	3.0822
Sh2d5	2.18383	0	1.57393	20.8765	68.9558	116.407	5.28168
Sh3bgrl2	100.456	107.537	52.7265	423.671	273.984	140.862	1.70289
Sh3bgrl3	403.523	788.606	232.154	2846.58	850.455	569.316	1.59004
Shcbp1	13.103	13.4422	16.5262	17.1924	52.4064	69.4527	1.68797
Shf	80.8016	103.057	55.0874	563.666	142.509	82.1694	1.73748
Shmt1	95.3605	138.902	70.8267	331.568	134.234	151.622	1.04721
Shmt2	224.206	197.152	173.919	956.636	614.166	561.491	1.8377
Shroom3	58.4781	58.2493	46.4308	139.996	109.41	78.2565	1.01321
Siglece	1.21324	4.48072	2.36089	20.8765	12.8718	17.6077	3.14834
Ska1	9.46326	13.4422	22.8219	55.2614	36.7764	42.0629	1.55247
Skap2	26.6912	31.365	29.9046	73.6819	111.249	122.276	1.83348
Slc10a6	35.4265	13.4422	16.5262	35.6129	105.732	86.0822	1.70233
Slc16a3	45.3751	62.73	58.2353	643.488	438.559	543.883	3.32898
Slc18a1	0.727943	0	0.786963	6.14016	11.9523	3.91283	3.2706
Slc19a1	44.4045	71.6915	28.3307	180.521	87.344	91.9514	1.39282
Slc1a1	5.0956	4.48072	6.29571	34.3849	26.6629	27.3898	2.42989
Slc20a1	80.3163	134.422	73.9745	513.317	571.874	379.544	2.40288
Slc25a13	66.2428	80.6529	55.8744	175.608	128.718	133.036	1.1453
Slc25a17	197.515	300.208	166.049	1266.1	518.548	352.154	1.69927
Slc25a28	121.566	179.229	115.684	535.422	144.348	243.573	1.16452
Slc25a48	8.00737	8.96144	5.50874	36.8409	80.9082	85.104	3.23285
Slc26a10	69.8825	53.7686	56.6613	509.633	265.71	314.004	2.5694
Slc28a3	22.8089	53.7686	22.8219	143.68	53.3258	59.6706	1.48536
Slc29a2	16.9853	4.48072	21.248	52.8053	52.4064	95.8642	2.05316
Slc2a1	197.03	201.632	274.65	1282.06	1319.35	1493.72	2.59722
Slc34a2	21.1103	49.2879	14.1653	97.0145	68.9558	47.9321	1.50811
Slc35f2	10.9191	0	6.29571	20.8765	45.9705	44.9975	2.35107
Slc35f6	104.096	112.018	106.24	338.937	265.71	218.14	1.35791
Slc37a2	102.155	98.5758	67.6788	579.631	241.805	140.862	1.84639
Slc39a1	254.78	246.439	232.941	766.292	400.863	345.307	1.04166
Slc5a1	124.721	336.054	87.3529	1318.91	766.789	471.496	2.25365
Slc5a8	11.6471	17.9229	13.3784	98.2425	53.3258	27.3898	2.13754
Slc6a14	65.7575	152.344	48.7917	322.972	238.127	89.0168	1.33601
Slc6a20a	30.3309	22.4036	12.5914	39.297	112.168	115.428	2.01899
Slc7a1	115.5	107.537	92.8617	266.483	253.757	343.351	1.45106
Slc7a11	59.206	8.96144	51.9396	89.6463	143.428	149.666	1.55735
Slc7a5	208.677	120.979	140.079	308.236	381.555	366.827	1.14159
Slc9a3r1	255.751	206.113	166.049	756.467	534.178	311.07	1.34742
Slc9a5	4.36766	4.48072	7.08267	13.5083	14.7106	34.2372	1.95271
Slco1a5	1.21324	0	0	4.91213	19.3076	13.6949	4.0379
Slfn2	35.6692	44.8072	21.248	456.828	223.417	192.707	3.1608
Slfn4	2.66912	4.48072	7.08267	1.22803	5.51647	74.3437	2.52783
Slfn9	17.228	17.9229	10.2305	25.7887	34.9376	33.259	1.093
Slpi	494.273	80.6529	70.0397	3771.28	2485.17	961.577	3.46961
Smim3	18.1986	13.4422	18.8871	95.7864	115.846	87.0604	2.49073
Smox	118.169	201.632	99.9443	586.999	281.34	263.138	1.46167
Smpdl3a	145.589	170.267	121.192	460.512	315.358	230.857	1.21812
Smpdl3b	62.1178	53.7686	37.7742	208.765	149.864	110.537	1.60816
Smyd3	23.7795	22.4036	20.461	58.9455	47.8094	41.0847	1.14111
Snf8	215.956	416.707	161.327	1662.75	366.845	262.159	1.53944
Snhg1	87.3531	340.535	138.506	804.36	310.761	305.2	1.35498
Snhg16	25.9633	44.8072	36.2003	95.7864	53.3258	69.4527	1.10092
Snhg3	36.8824	13.4422	28.3307	85.9622	145.267	190.75	2.30491
Snhg4	27.1765	58.2493	32.2655	99.4705	66.1976	116.407	1.37835
Snhg5	88.0811	58.2493	108.601	154.732	288.695	324.765	1.55622
Snhg6	26.9339	17.9229	38.5612	36.8409	73.5529	77.2783	1.10408
Snora57	3.88236	17.9229	4.72178	39.297	11.9523	17.6077	1.75207
Snora73b	5.58089	0	6.29571	18.4205	12.8718	30.3244	2.03337
Snrpd1	171.309	273.324	171.558	687.698	497.401	432.367	1.41889
Snrpd2	334.368	591.455	294.324	2763.07	734.609	719.96	1.79669
Snrpf	147.53	201.632	114.897	454.372	296.97	310.091	1.22198
Snrpg	193.875	264.362	273.863	793.308	639.91	577.142	1.46653
Snu13	192.905	89.6144	163.688	244.378	345.698	331.612	1.00915
Snx5	219.111	237.478	251.041	453.144	608.65	643.66	1.27153
Sorcs2	27.9045	17.9229	27.5437	34.3849	72.6335	49.8885	1.03211
Sowahc	89.2943	197.152	71.6136	487.528	220.659	195.641	1.37858
Sox15	51.6839	22.4036	40.9221	67.5417	116.765	156.513	1.48693
Spc24	37.853	67.2108	54.3005	182.977	75.3917	84.1258	1.14697
Spink10	0	0	0	13.5083	0.919411	0.978207	4.74727
Spink12	31.3015	8.96144	28.3307	149.82	664.734	227.922	3.817
Spink5	1520.19	1030.57	1030.92	4720.55	2075.11	1750.01	1.2528
Spink7	16.9853	13.4422	3.93482	291.043	146.186	61.627	3.86495
Spp1	6.79413	4.48072	15.7393	42.9811	22.0659	66.518	2.17285
Sprr1a	1424.58	887.182	418.664	4789.32	9273.18	3105.81	2.65169
Sprr1b	361.545	215.074	155.819	9854.95	9251.11	5159.06	5.0414
Sprr2a1	2.42648	0	0.786963	115.435	48.7288	64.5616	5.48743
Sprr2a3	78.1325	22.4036	18.8871	1924.32	1142.83	908.754	4.98066
Sprr2b	292.876	474.956	518.609	5933.85	2387.71	796.26	2.82719
Sprr2d	86.8678	67.2108	40.1351	3750.41	5540.37	2059.12	5.86527
Sprr2e	21.353	26.8843	3.14785	531.738	1474.73	409.869	5.65504
Sprr2f	27.4192	22.4036	4.72178	521.913	1220.06	334.547	5.27081
Sprr2g	19.4118	17.9229	7.86963	626.296	1385.55	388.348	5.75561
Sprr2h	31.5442	62.73	31.4785	2079.06	3237.25	1387.1	5.8446
Sprr2i	49.7428	31.365	5.50874	1785.56	1958.35	422.585	5.58155
Sprr2j-ps	9.46326	0	0	109.295	362.248	144.775	5.59254
Sprr2k	21.1103	0	0.786963	1135.93	974.575	232.813	6.47821
Sptbn4	3.39707	0	3.93482	23.3326	5.51647	11.7385	2.10682
Sptbn5	39.0663	44.8072	36.2003	318.06	91.0217	37.1719	1.90362
Sptlc2	147.044	94.0951	146.375	158.416	332.827	373.675	1.13622
St6galnac2	23.7795	26.8843	28.3307	69.9978	39.5347	51.8449	1.03844
Stab1	68.4266	71.6915	70.8267	707.346	420.171	434.324	2.89188
Stam2	106.037	85.1336	88.1399	227.186	207.787	209.336	1.18422
Stc1	5.82354	0	6.29571	49.1213	3.67764	38.1501	2.62269
Stc2	14.8015	0	12.5914	17.1924	36.7764	54.7796	1.73261
Stfa1	1.45589	4.48072	2.36089	518.229	249.16	84.1258	7.09571
Stfa2	2.66912	8.96144	8.65659	358.585	209.626	404.978	5.84669
Stfa3	21.8383	112.018	53.5135	4791.78	2005.24	2665.61	5.74721
Stk16	264.001	425.668	206.184	1522.76	421.09	294.44	1.32899
Stn1	26.2059	13.4422	30.6916	46.6652	74.4723	75.3219	1.37633
Stom	123.508	89.6144	144.801	278.763	477.174	580.077	1.87653
Stra6	22.3236	31.365	23.6089	57.7175	98.377	83.1476	1.70614
Stx11	15.0441	4.48072	14.9523	41.7531	37.6958	50.8667	1.71421
Stx19	32.2721	8.96144	19.6741	142.452	68.9558	62.6052	2.02384
Sult2b1	499.126	519.763	351.773	1788.01	981.931	581.055	1.29206
Sult4a1	0.97059	0	3.14785	19.6485	10.1135	1.95641	2.65081
Surf2	104.581	188.19	90.5008	466.652	177.446	167.273	1.11085
Susd1	5.58089	0	4.72178	4.91213	42.2929	26.4116	2.51768
Suv39h2	12.6177	4.48072	7.86963	19.6485	24.8241	25.4334	1.29721
Syce2	21.8383	22.4036	27.5437	68.7698	45.0511	44.0193	1.12242
Syngr2	460.302	748.28	395.056	2286.59	742.884	621.161	1.19215
Sys1	97.059	89.6144	91.2877	279.991	132.395	147.709	1.00308
Syt12	20.3824	0	14.9523	72.4538	30.3406	48.9103	1.84633
Syt16	0	0	0	15.9644	6.43588	9.78207	5.89835
Syt8	18.4412	4.48072	14.1653	131.399	57.0035	121.298	2.8563
Tacc3	88.809	94.0951	89.7138	260.343	284.098	333.568	1.69563
Tacr1	2.91177	0	2.36089	35.6129	5.51647	8.80386	2.83777
Taf1d	79.8311	58.2493	132.997	352.445	141.589	377.588	1.65635
Taf4b	10.6765	17.9229	17.3132	34.3849	44.1317	86.0822	1.92045
Taf5	73.2796	67.2108	55.8744	239.466	80.9082	112.494	1.13731
Tango6	20.8677	31.365	22.035	108.067	34.0182	43.0411	1.37352
Tbl3	118.897	116.499	127.488	337.709	210.545	224.009	1.08357
Tcf23	0.485295	0	0.786963	34.3849	14.7106	22.4988	5.2672
Tcim	52.4119	67.2108	43.283	159.644	232.611	118.363	1.69359
Tcirg1	97.787	134.422	115.684	303.324	203.19	307.157	1.25039
Tcp11l1	17.7133	8.96144	12.5914	54.0334	20.227	33.259	1.33743
Tdg	14.8015	4.48072	9.44356	97.0145	24.8241	23.477	2.17696
Tdh	53.3825	49.2879	24.3959	316.832	330.068	284.658	2.89386
Teddm3	247.986	165.787	180.215	3296.04	1335.9	1153.31	3.2743
Tekt5	3.15442	0	5.50874	28.2447	13.7912	7.82565	2.20634
Tent5a	91.7208	120.979	110.962	432.267	209.626	314.983	1.5798
Tent5b	270.067	188.19	83.4181	1019.27	610.489	335.525	1.85733
Tes	36.8824	49.2879	52.7265	72.4538	98.377	125.21	1.1182
Tex30	17.4706	40.3265	22.8219	89.6463	30.3406	51.8449	1.20644
Tfap2a	286.567	246.439	334.459	927.164	457.867	418.672	1.049
Tfg	187.567	304.689	183.362	754.011	309.841	311.07	1.04029
Tgm1	421.236	318.131	199.102	742.959	1182.36	696.483	1.48086
Thbd	116.956	112.018	95.2225	308.236	604.972	649.529	2.27224
Them5	573.619	501.84	317.933	2158.88	1455.43	871.582	1.68762
Tie1	13.5883	13.4422	13.3784	45.4372	21.1464	44.9975	1.45886
Tifa	12.6177	8.96144	7.86963	47.8932	43.2123	38.1501	2.05903
Timm13	424.391	1223.24	358.855	4703.36	767.708	583.011	1.59802
Timm50	230.03	237.478	160.54	1040.14	294.211	246.508	1.33453
Timm8a1	31.5442	17.9229	30.6916	39.297	89.1829	118.363	1.55475
Timp1	9.46326	13.4422	13.3784	119.119	42.2929	74.3437	2.7549
Tinagl1	22.3236	8.96144	29.9046	45.4372	157.219	108.581	2.23757
Tiparp	50.956	22.4036	25.9698	67.5417	174.688	169.23	1.98075
Tirap	9.94855	4.48072	19.6741	33.1568	17.4688	46.9539	1.38021
Tlcd1	2223.87	797.568	2032.73	5819.64	3256.55	3058.85	1.26024
Tle6	17.7133	8.96144	14.9523	111.751	87.344	60.6488	2.50627
Tmed2	272.008	165.787	223.498	714.714	309.841	355.089	1.04579
Tmem117	7.27943	4.48072	15.7393	36.8409	18.3882	23.477	1.39166
Tmem120a	112.588	179.229	109.388	836.289	131.476	133.036	1.46705
Tmem125	32.7574	13.4422	16.5262	320.516	193.996	105.646	3.20133
Tmem154	116.713	112.018	81.0572	232.098	294.211	253.356	1.34084
Tmem176a	57.9928	58.2493	65.3179	180.521	73.5529	118.363	1.02878
Tmem208	146.316	291.247	158.18	1407.32	274.904	233.791	1.69692
Tmem238	198.971	246.439	86.5659	1194.87	385.233	312.048	1.84249
Tmem250-ps	282.684	255.401	286.455	2523.6	406.38	462.692	2.03896
Tmem251	37.1251	26.8843	45.6439	103.155	110.329	121.298	1.54587
Tmem266	7.76472	17.9229	6.29571	49.1213	26.6629	39.1283	2.1182
Tmem40	288.265	649.704	197.528	3196.57	913.894	375.631	1.99041
Tmem41a	118.412	219.555	77.1224	569.807	253.757	171.186	1.28994
Tmem51	89.0517	116.499	62.1701	239.466	190.318	161.404	1.18531
Tmem69	49.2575	62.73	50.3656	464.196	57.9229	73.3655	1.88498
Tmem88	82.9855	107.537	72.4006	299.64	121.362	110.537	1.03517
Tmigd1	19.6545	13.4422	19.6741	63.8576	47.8094	92.9296	1.87958
Tmprss11a	33.0001	22.4036	21.248	184.205	119.523	160.426	2.53897
Tmprss11b	10.9191	8.96144	9.44356	359.813	250.08	277.811	4.86302
Tmprss11d	59.4487	67.2108	32.2655	146.136	159.977	106.625	1.41967
Tmprss11e	25.9633	8.96144	29.1176	42.9811	49.6482	97.8207	1.44643
Tmprss11g	1.69853	4.48072	6.29571	58.9455	112.168	204.445	5.07732
Tmprss4	161.603	129.941	96.0095	310.692	461.544	286.615	1.44636
Tmsb10	160.39	165.787	173.919	246.834	456.947	450.953	1.20863
Tnf	3.15442	4.48072	11.0175	30.7008	18.3882	31.3026	2.08587
Tnfaip2	66.7281	53.7686	88.9268	224.73	134.234	219.118	1.4301
Tnfrsf10b	13.8309	13.4422	18.8871	56.4894	30.3406	44.0193	1.47248
Tnfrsf1b	8.00737	4.48072	15.7393	19.6485	15.63	111.516	2.2837
Tnfrsf22	4.36766	4.48072	4.72178	17.1924	20.227	18.5859	2.05204
Tnfrsf23	11.6471	17.9229	7.86963	22.1046	35.857	52.8232	1.71071
Tnfrsf26	0.242648	0	0.786963	4.91213	3.67764	8.80386	3.51866
Tnfrsf9	1.21324	0	0	11.0523	2.75823	4.89103	3.03916
Tnnc1	0.485295	0	0.786963	4.91213	3.67764	5.86924	2.91333
Tnnt2	15.5294	22.4036	14.1653	76.1379	79.0693	51.8449	2.09613
Tomm5	127.39	206.113	158.18	521.913	321.794	420.629	1.38989
Tomt	44.8898	107.537	39.3482	336.481	114.007	64.5616	1.47955
Tpd52	283.17	228.517	250.254	447.003	623.361	526.275	1.05775
Tpi1	1664.56	2383.74	1699.84	6652.25	4204.47	2593.23	1.22807
Tpm3	107.978	286.766	103.092	1278.38	308.922	268.029	1.92065
Tpm3-rs7	295.545	313.65	231.367	687.698	710.705	649.529	1.29419
Tpm4	611.957	291.247	467.456	364.725	1351.53	1346.01	1.15331
Tpp2	88.809	40.3265	75.5485	105.611	152.622	188.794	1.06569
Tprg	73.2796	26.8843	41.709	136.311	128.718	95.8642	1.25894
Tpx2	90.5075	67.2108	67.6788	171.924	185.721	166.295	1.18824
Tradd	69.1546	53.7686	52.7265	124.031	128.718	128.145	1.0893
Traip	26.2059	26.8843	22.8219	141.224	52.4064	60.6488	1.74997
Tram1	248.956	174.748	263.633	783.484	518.548	500.842	1.37289
Trbc2	70.3678	62.73	63.744	293.499	222.497	231.835	1.91119
Trem1	0	0	4.72178	9.82425	7.35529	59.6706	3.83629
Trex2	236.824	143.383	147.949	695.066	1001.24	509.646	2.04557
Trib3	34.2133	26.8843	19.6741	79.822	111.249	88.0386	1.76817
Trim30b	0.242648	0	0	13.5083	0	5.86924	4.41383
Trip13	19.8971	13.4422	21.248	18.4205	70.7946	107.603	1.80076
Trmt10a	16.9853	17.9229	25.9698	58.9455	57.0035	44.0193	1.37647
Trmt6	86.1399	85.1336	67.6788	287.359	168.252	149.666	1.3458
Trnt1	76.434	67.2108	77.1224	205.081	114.007	154.557	1.08335
Trpm2	0	0	0.786963	4.91213	1.83882	5.86924	3.40522
Tslp	3.39707	4.48072	0.786963	139.996	105.732	279.767	6.07082
Tspan12	11.8897	13.4422	22.035	119.119	32.1794	61.627	2.14569
Tspan3	127.875	62.73	174.706	130.171	282.259	430.411	1.17924
Ttc22	86.6252	49.2879	51.1526	198.941	178.366	134.993	1.40522
Ttc27	53.1398	67.2108	50.3656	249.29	91.9411	84.1258	1.33753
Ttc34	1.21324	0	0	42.9811	9.19411	9.78207	4.72561
Ttc37	57.0222	49.2879	47.2178	133.855	149.864	124.232	1.3941
Ttc39a	25.9633	17.9229	23.6089	30.7008	95.6187	105.646	1.73628
Ttc39b	105.309	188.19	105.453	257.887	284.098	256.29	1.05352
Ttll12	156.022	152.344	126.701	478.932	284.098	206.402	1.15743
Ttpa	11.8897	8.96144	14.1653	106.839	49.6482	89.0168	2.73355
Tuba1c	564.398	546.648	364.364	1706.96	1128.12	889.19	1.33817
Tuba4a	1677.91	1783.33	1300.85	5469.65	3878.99	2317.37	1.29357
Tubb2b	34.6986	22.4036	18.1002	58.9455	82.747	54.7796	1.33569
Tubb3	105.309	147.864	35.4133	438.407	611.408	210.314	2.16029
Tubb6	111.375	85.1336	76.3354	336.481	507.515	408.89	2.18293
Twf1	183.684	125.46	123.553	284.903	609.569	533.123	1.70878
Twistnb	53.1398	22.4036	56.6613	144.908	58.8423	112.494	1.17878
Txn-ps1	8.73531	0	13.3784	46.6652	54.2452	51.8449	2.48026
Txn1	1334.8	2446.47	1451.95	7610.11	8030.13	5307.75	2.00507
Txndc17	509.075	766.203	459.586	1950.11	1458.19	1189.5	1.41584
Txndc9	253.081	282.285	223.498	741.731	466.141	341.394	1.03511
Txnrd3	90.7502	53.7686	66.1049	155.96	177.446	234.77	1.38499
Tyro3	184.412	147.864	171.558	345.077	413.735	332.59	1.09869
Ubash3b	15.5294	13.4422	33.0525	45.4372	62.5199	57.7142	1.35461
Ubxn11	230.758	470.475	154.245	2713.95	467.98	267.05	2.01989
Uchl3	142.434	129.941	147.162	314.376	419.251	399.108	1.42359
Uck2	184.897	286.766	103.092	591.911	532.339	492.038	1.52264
Ufc1	203.824	161.306	179.428	443.319	415.574	319.874	1.09934
Ugcg	145.589	197.152	116.471	542.79	522.225	400.086	1.70571
Uox	8.73531	35.8457	7.08267	211.221	135.153	41.0847	3.16118
Upp1	11.4044	4.48072	3.93482	15.9644	45.0511	85.104	2.73645
Urah	177.133	206.113	219.563	1339.78	1402.1	1044.72	2.65621
Urb2	33.9707	35.8457	28.3307	66.3137	88.2634	84.1258	1.30669
Usp4	381.442	582.493	321.868	1682.4	618.763	546.817	1.15414
Utp14a	76.1913	76.1722	78.6963	189.117	139.75	165.317	1.09354
Utp4	59.206	98.5758	56.6613	98.2425	141.589	191.728	1.07137
Vav1	4.36766	4.48072	6.29571	27.0167	12.8718	19.5641	1.95141
Vegfa	81.2869	58.2493	132.997	187.889	282.259	347.263	1.54991
Vmp1	289.964	161.306	300.62	625.068	490.965	536.057	1.11092
Vps37b	121.081	98.5758	100.731	207.537	251.919	215.205	1.05796
Vps53	121.809	156.825	102.305	365.953	275.823	174.121	1.12097
Vrk1	63.331	53.7686	54.3005	99.4705	154.461	133.036	1.16016
Vsig10l	109.434	31.365	42.496	207.537	139.75	139.884	1.34151
Vstm5	32.7574	22.4036	39.3482	73.6819	76.3111	79.2347	1.20385
Wdhd1	20.1397	13.4422	12.5914	60.1735	30.3406	44.0193	1.4742
Wdr12	75.706	98.5758	84.992	324.2	177.446	203.467	1.46527
Wdr36	113.559	116.499	83.4181	146.136	279.501	288.571	1.20064
Wdr43	123.993	219.555	153.458	523.141	323.633	379.544	1.33448
Wdr5b	54.5957	49.2879	45.6439	305.78	207.787	244.552	2.3319
Wdr62	38.3383	26.8843	26.7567	155.96	105.732	76.3001	1.83232
Wdr75	58.4781	85.1336	62.1701	119.119	148.945	173.143	1.15441
Wdr77	147.53	385.342	158.967	1274.7	296.05	268.029	1.42557
Wfdc12	337.523	304.689	215.628	4161.8	1480.25	921.471	2.93638
Wfdc17	10.1912	13.4422	24.3959	38.069	54.2452	205.423	2.62062
Wfdc5	115.743	85.1336	46.4308	249.29	159.058	125.21	1.10323
Wincr1	0	0	0	2.45606	6.43588	7.82565	4.9353
Wrb	36.6398	31.365	32.2655	94.5584	57.9229	74.3437	1.15197
Wsb1	94.1473	94.0951	113.323	291.043	158.139	235.748	1.17518
Xdh	73.7649	26.8843	65.3179	58.9455	319.955	324.765	2.03878
Xlr4b	4.85295	4.48072	1.57393	29.4728	11.9523	10.7603	2.26552
Xpnpep1	160.633	125.46	118.831	347.533	337.424	240.639	1.17945
Xpo1	162.574	237.478	236.089	588.227	323.633	378.566	1.03025
Ywhaq-ps1	0.727943	0	3.93482	2.45606	29.4211	4.89103	2.74949
Zbtb7a	255.751	156.825	265.994	1101.54	314.439	418.672	1.42301
Zc3h12a	69.1546	35.8457	74.7615	212.449	181.124	205.423	1.65774
Zcchc10	30.8162	35.8457	30.6916	56.4894	74.4723	60.6488	1.0115
Zdhhc13	64.3016	31.365	68.4658	72.4538	178.366	152.6	1.23995
Zfp36	176.647	201.632	132.21	402.794	378.797	346.285	1.16349
Zfp593	77.6472	120.979	61.3831	647.172	170.091	169.23	1.95039
Zfp772	33.4854	22.4036	29.9046	66.3137	71.714	46.9539	1.04281
down-regulated
0610038B21Rik	3.15442	13.4422	7.86963	2.45606	0	0.978207	-2.75234
1110002E22Rik	56.0516	94.0951	70.0397	4.91213	12.8718	8.80386	-2.98352
1110025L11Rik	54.5957	318.131	10.2305	1.22803	7.35529	0	-5.4248
1600014C10Rik	46.3457	22.4036	63.744	11.0523	17.4688	28.368	-1.2746
1700019D03Rik	7.03678	13.4422	7.08267	2.45606	2.75823	0	-2.29947
1700029I15Rik	21.353	13.4422	22.8219	6.14016	4.59705	7.82565	-1.70661
1700119I11Rik	96.8164	4.48072	107.814	6.14016	2.75823	3.91283	-4.09516
1810059H22Rik	19.4118	31.365	18.1002	4.91213	5.51647	1.95641	-2.39895
2010003K11Rik	15.7721	17.9229	14.1653	4.91213	4.59705	0	-2.33015
2210408F21Rik	15.2868	40.3265	20.461	8.59622	5.51647	2.93462	-2.05557
2300002M23Rik	113.316	8.96144	14.1653	14.7364	11.9523	4.89103	-2.17582
2310002L09Rik	83.7134	89.6144	140.079	3.68409	4.59705	14.6731	-3.76097
2310008N11Rik	21.1103	44.8072	59.8092	1.22803	4.59705	1.95641	-3.94958
2310015D24Rik	7.76472	13.4422	17.3132	3.68409	3.67764	1.95641	-2.02001
2310061N02Rik	22.8089	80.6529	5.50874	0	7.35529	0	-3.78115
2310065F04Rik	21.5956	44.8072	24.3959	4.91213	0.919411	0.978207	-3.74668
2810021J22Rik	8.25002	17.9229	11.0175	1.22803	1.83882	5.86924	-1.91646
2900076A07Rik	23.7795	17.9229	31.4785	2.45606	16.5494	4.89103	-1.62294
2900079G21Rik	23.7795	26.8843	18.8871	9.82425	2.75823	0	-2.50389
3300002P13Rik	3.15442	22.4036	7.86963	0	0	1.95641	-3.85707
3425401B19Rik	30.3309	17.9229	36.2003	2.45606	2.75823	6.84745	-2.85159
4632428C04Rik	3.39707	4.48072	7.86963	1.22803	0	0	-3.83606
4732440D04Rik	14.8015	40.3265	14.9523	3.68409	5.51647	2.93462	-2.36644
4930506C21Rik	94.6326	4.48072	109.388	3.68409	15.63	33.259	-2.01677
4930523C07Rik	57.7501	44.8072	56.6613	14.7364	8.2747	24.4552	-1.77107
5430437J10Rik	1.45589	8.96144	3.14785	0	0	0	-4.34648
5730409E04Rik	130.059	80.6529	140.866	35.6129	22.9853	16.6295	-2.26491
5830411N06Rik	16.7427	22.4036	53.5135	4.91213	2.75823	6.84745	-2.70312
5930430L01Rik	55.5663	17.9229	50.3656	18.4205	17.4688	12.7167	-1.4443
6030407O03Rik	1.45589	8.96144	7.08267	0	0	0	-4.81823
6330403K07Rik	48.0442	22.4036	64.531	0	3.67764	1.95641	-4.55044
9130204L05Rik	677.472	4.48072	62.9571	2.45606	0.919411	0	-7.82837
9330159F19Rik	12.1324	4.48072	10.2305	1.22803	0.919411	0	-3.80095
9430007A20Rik	6.79413	4.48072	20.461	0	0	0.978207	-4.90903
A030003K21Rik	76.434	138.902	8.65659	8.59622	5.51647	0	-3.98183
A030005K14Rik	186.839	273.324	18.1002	6.14016	16.5494	0	-4.37951
A030005L19Rik	129.816	183.709	18.8871	6.14016	17.4688	4.89103	-3.51034
A030014E15Rik	141.221	89.6144	16.5262	1.22803	25.7435	0	-3.18216
A4gnt	14.8015	8.96144	14.9523	1.22803	0	0	-5.18256
A830052D11Rik	8.00737	13.4422	5.50874	0	0	2.93462	-3.05888
A930016O22Rik	4348.49	10623.8	4683.22	2095.02	289.614	504.755	-2.76605
Aadacl3	32.0295	17.9229	27.5437	9.82425	4.59705	0.978207	-2.42096
Aadacl4	266.427	17.9229	300.62	4.91213	15.63	5.86924	-4.47236
Aamdc	39.7942	62.73	55.8744	19.6485	11.0329	12.7167	-1.84365
Aatk	16.5	26.8843	29.9046	8.59622	1.83882	2.93462	-2.4792
Abat	5.82354	0	12.5914	0	0.919411	0.978207	-3.36462
Abca1	108.706	103.057	126.701	36.8409	45.9705	54.7796	-1.30436
Abca2	90.0222	58.2493	89.7138	14.7364	45.9705	45.9757	-1.17478
Abca8a	17.228	13.4422	35.4133	0	1.83882	0.978207	-4.50539
Abca8b	7.76472	31.365	20.461	0	1.83882	0	-4.79688
Abcb4	28.8751	4.48072	36.9873	1.22803	1.83882	8.80386	-2.6342
Abcc9	20.3824	44.8072	29.9046	4.91213	2.75823	11.7385	-2.21537
Abcd1	28.6324	8.96144	25.9698	4.91213	11.0329	3.91283	-1.76768
Abcd2	25.2353	4.48072	44.0699	3.68409	0.919411	1.95641	-3.63141
Abhd14b	26.2059	26.8843	19.6741	2.45606	6.43588	11.7385	-1.77786
Abhd3	28.1471	44.8072	26.7567	1.22803	2.75823	2.93462	-3.74405
Abhd4	203.824	170.267	176.28	71.2258	59.7617	49.8885	-1.61827
Abhd8	52.4119	40.3265	54.3005	28.2447	20.227	24.4552	-1.05434
Abi3	352.567	112.018	311.637	19.6485	47.8094	55.7578	-2.66644
Abi3bp	41.7354	22.4036	62.9571	4.91213	7.35529	7.82565	-2.7112
Ablim2	42.706	58.2493	58.2353	11.0523	0.919411	5.86924	-3.19274
Ablim3	30.3309	35.8457	40.9221	2.45606	11.9523	5.86924	-2.35984
Abra	48.7722	17.9229	84.992	4.91213	5.51647	13.6949	-2.69879
Acaa1a	771.862	425.668	648.458	176.837	376.039	228.9	-1.24525
Acaa1b	77.4046	67.2108	84.992	19.6485	26.6629	24.4552	-1.71068
Acacb	759.972	685.55	720.858	117.891	45.0511	51.8449	-3.34316
Acad12	23.0515	13.4422	26.7567	8.59622	6.43588	3.91283	-1.83034
Acadm	470.494	434.63	564.253	136.311	192.157	149.666	-1.62266
Acadsb	173.008	179.229	173.132	41.7531	69.8752	66.518	-1.55155
Acadvl	612.2	537.686	683.084	256.659	339.263	274.876	-1.07772
Accsl	24.0221	53.7686	18.8871	6.14016	3.67764	0	-3.25839
Acer1	1185.58	1366.62	1051.38	509.633	630.716	302.266	-1.31883
Acer2	123.265	98.5758	118.044	50.3493	54.2452	65.5398	-1.01657
Ache	39.0663	17.9229	31.4785	6.14016	2.75823	2.93462	-3.01264
Ackr3	96.8164	134.422	102.305	31.9288	31.26	65.5398	-1.34809
Ackr4	58.9634	13.4422	48.7917	6.14016	17.4688	7.82565	-2.01087
Aco2	850.237	627.3	935.699	298.412	408.218	445.084	-1.07203
Acot5	194.361	134.422	172.345	24.5606	32.1794	14.6731	-2.82573
Acox2	117.927	35.8457	105.453	33.1568	26.6629	9.78207	-1.94656
Acoxl	726.487	465.995	687.019	29.4728	9.19411	3.91283	-5.49762
Acp6	174.464	107.537	198.315	71.2258	92.8605	49.8885	-1.19093
Acsf2	26.2059	4.48072	14.9523	1.22803	5.51647	5.86924	-1.95726
Acsl4	185.383	273.324	293.537	71.2258	41.3735	50.8667	-2.20062
Acsl5	982.237	604.897	1180.44	214.905	570.035	416.716	-1.20666
Acsl6	26.6912	4.48072	43.283	1.22803	3.67764	6.84745	-2.72838
Acsm4	13.5883	4.48072	0	0	0	0	-5.02857
Acss1	24.9927	4.48072	19.6741	8.59622	4.59705	4.89103	-1.60712
Acta1	8259.24	5345.5	7934.16	1431.88	848.616	1960.33	-2.34513
Actbl2	20.3824	35.8457	8.65659	1.22803	0.919411	0	-4.86913
Actc1	104.581	40.3265	69.2528	3.68409	0	0.978207	-5.69826
Actn2	632.34	578.013	651.605	152.276	60.6811	157.491	-2.33324
Acyp1	21.8383	62.73	29.9046	11.0523	13.7912	15.6513	-1.36812
Acyp2	48.7722	17.9229	92.0747	3.68409	20.227	5.86924	-2.43855
Adam12	49.7428	22.4036	42.496	3.68409	14.7106	7.82565	-2.1631
Adamts10	22.5662	8.96144	22.035	6.14016	4.59705	6.84745	-1.72375
Adamts14	35.4265	125.46	33.8394	20.8765	4.59705	2.93462	-2.74933
Adamts20	11.8897	26.8843	19.6741	4.91213	1.83882	0.978207	-2.89073
Adamtsl1	8.73531	13.4422	23.6089	0	3.67764	4.89103	-2.37292
Adamtsl4	67.456	62.73	85.779	4.91213	3.67764	11.7385	-3.4143
Adck5	112.103	44.8072	102.305	38.069	54.2452	38.1501	-1.04346
Adcy1	26.9339	40.3265	21.248	3.68409	0	1.95641	-4.00456
Adcy2	19.6545	17.9229	29.1176	2.45606	1.83882	4.89103	-2.88501
Adcy6	79.1031	35.8457	99.9443	1.22803	11.0329	20.5423	-2.72123
Add3	95.8458	62.73	103.092	38.069	26.6629	49.8885	-1.2277
Adgra3	253.809	206.113	210.906	51.5773	72.6335	31.3026	-2.11309
Adgrl1	75.706	31.365	86.5659	25.7887	28.5017	31.3026	-1.24419
Adig	54.1104	89.6144	73.9745	38.069	17.4688	9.78207	-1.72653
Adipoq	2.18383	17.9229	23.6089	0	1.83882	0.978207	-3.82853
Adora1	40.0368	53.7686	52.7265	2.45606	9.19411	31.3026	-1.74647
Adprhl1	20.625	13.4422	24.3959	1.22803	3.67764	8.80386	-2.11687
Adssl1	325.148	156.825	387.186	17.1924	18.3882	39.1283	-3.55002
Adtrp	192.662	255.401	348.625	205.081	105.732	73.3655	-1.05534
Aff3	33.728	26.8843	29.1176	8.59622	18.3882	12.7167	-1.18766
Aga	29.1177	49.2879	34.6264	13.5083	17.4688	14.6731	-1.22629
Agl	167.669	76.1722	240.024	30.7008	55.1647	70.4309	-1.65189
Ago4	103.853	259.882	103.092	90.8743	27.5823	25.4334	-1.67859
Agpat1	164.515	49.2879	152.671	78.594	48.7288	38.1501	-1.19065
Agr2	7.03678	4.48072	9.44356	0	0	0	-5.25948
Agrn	435.31	353.977	424.173	83.5061	171.93	236.726	-1.30342
AI429214	25.478	17.9229	25.9698	6.14016	7.35529	4.89103	-1.96538
Aif1l	185.868	506.321	137.719	119.119	81.8276	42.0629	-1.75352
Ak1	626.516	739.318	857.79	174.38	79.0693	79.2347	-2.74515
Akap6	31.7868	26.8843	41.709	13.5083	2.75823	8.80386	-2.05782
Akap7	26.6912	58.2493	35.4133	20.8765	9.19411	13.6949	-1.38759
Alad	693.244	878.221	691.741	197.713	122.282	102.712	-2.42009
Alcam	82.7428	80.6529	90.5008	28.2447	22.9853	24.4552	-1.75776
Aldh1a1	25.9633	31.365	55.8744	8.59622	5.51647	6.84745	-2.46154
Aldh1a2	16.7427	35.8457	31.4785	2.45606	7.35529	3.91283	-2.52033
Aldh2	348.927	112.018	368.299	31.9288	137.912	139.884	-1.43075
Aldh3a1	2195.72	1769.88	959.308	622.612	987.447	385.413	-1.30301
Aldh3a2	81.5296	49.2879	82.6311	12.2803	48.7288	34.2372	-1.1837
Aldh6a1	110.647	156.825	132.21	25.7887	30.3406	42.0629	-1.99767
Alpk2	11.1618	17.9229	18.8871	3.68409	1.83882	4.89103	-2.17017
Alpk3	100.213	98.5758	107.027	30.7008	6.43588	13.6949	-2.61636
Alpl	8.00737	4.48072	5.50874	0	1.83882	0	-3.2516
Amot	39.7942	13.4422	44.0699	6.14016	4.59705	14.6731	-2.01166
Ampd1	23.5368	13.4422	31.4785	1.22803	10.1135	2.93462	-2.27863
Amy1	10.6765	8.96144	11.0175	0	0	2.93462	-3.36123
Angpt4	11.4044	8.96144	19.6741	4.91213	3.67764	0.978207	-2.14627
Angptl1	16.0147	8.96144	23.6089	2.45606	2.75823	3.91283	-2.48811
Angptl2	207.949	120.979	135.358	33.1568	58.8423	47.9321	-1.74579
Angptl7	35.9118	4.48072	28.3307	8.59622	0.919411	3.91283	-2.49399
Ank	501.31	586.974	421.025	291.043	280.42	153.578	-1.05325
Ank1	103.853	98.5758	169.197	9.82425	17.4688	20.5423	-2.9581
Ank2	14.5589	22.4036	25.9698	12.2803	0.919411	2.93462	-1.9969
Ankrd40	220.567	183.709	250.254	79.822	102.974	124.232	-1.10207
Ankrd46	88.5664	62.73	103.092	27.0167	45.9705	39.1283	-1.20918
Ankrd6	11.8897	17.9229	7.08267	1.22803	1.83882	2.93462	-2.4918
Ano5	15.7721	8.96144	24.3959	3.68409	3.67764	1.95641	-2.48937
Ano7	25.9633	35.8457	27.5437	2.45606	6.43588	8.80386	-2.26337
Ano9	396.729	676.588	511.526	238.238	151.703	156.513	-1.5284
Antxr1	121.324	103.057	119.618	40.525	40.4541	54.7796	-1.35438
Anxa6	284.14	250.92	302.981	54.0334	57.9229	74.3437	-2.17472
Aox1	6.55148	4.48072	15.7393	2.45606	0	2.93462	-2.41959
Aox3	11.6471	4.48072	14.9523	2.45606	0	0	-3.92422
Ap1s2	49.0148	31.365	65.3179	12.2803	17.4688	29.3462	-1.34167
Apba1	6.79413	8.96144	11.8044	1.22803	0.919411	1.95641	-2.73539
Apbb1	31.5442	8.96144	29.9046	2.45606	4.59705	2.93462	-2.90414
Apcdd1	250.17	201.632	243.959	47.8932	80.9082	45.9757	-1.99786
Apobec2	161.361	89.6144	223.498	13.5083	11.0329	20.5423	-3.4206
Apoc1	266.912	336.054	371.447	135.083	186.64	147.709	-1.04797
Apoc3	2.91177	17.9229	5.50874	0	0	0	-5.33123
Apod	97.5443	62.73	133.784	3.68409	32.1794	18.5859	-2.43448
Apoe	9320.09	5076.65	9024.11	805.589	2344.5	1414.49	-2.35946
Apol6	13.103	17.9229	21.248	2.45606	1.83882	1.95641	-3.05858
Apol9a	27.9045	4.48072	3.93482	1.22803	3.67764	1.95641	-2.49857
Aqp4	2.18383	31.365	6.29571	0	0	0	-5.95223
Ar	52.1692	35.8457	69.2528	24.5606	12.8718	2.93462	-2.00793
Arhgap44	42.9486	53.7686	22.8219	4.91213	4.59705	9.78207	-2.57478
Arhgef10	43.9192	22.4036	35.4133	8.59622	11.0329	21.5205	-1.36041
Arhgef17	62.1178	44.8072	60.5962	9.82425	24.8241	29.3462	-1.40305
Arhgef19	163.059	125.46	179.428	27.0167	29.4211	31.3026	-2.43358
Arhgef25	32.7574	13.4422	47.2178	9.82425	6.43588	8.80386	-1.99561
Arhgef26	15.5294	22.4036	9.44356	3.68409	4.59705	1.95641	-2.11635
Arhgef28	58.7207	31.365	35.4133	7.36819	17.4688	16.6295	-1.63021
Arhgef40	73.5222	125.46	104.666	38.069	15.63	19.5641	-2.03994
Arhgef6	18.1986	26.8843	23.6089	3.68409	4.59705	6.84745	-2.12057
Arl3	72.7943	94.0951	110.175	36.8409	57.9229	33.259	-1.10217
Arl4c	211.103	170.267	156.606	50.3493	60.6811	44.9975	-1.79209
Arl6	35.9118	26.8843	36.2003	9.82425	9.19411	20.5423	-1.35394
Arl6ip5	212.074	107.537	221.924	46.6652	78.1499	126.189	-1.12737
Armcx1	14.3162	13.4422	27.5437	2.45606	9.19411	4.89103	-1.75131
Armcx2	18.4412	22.4036	23.6089	1.22803	2.75823	7.82565	-2.40466
Armcx3	15.2868	0	16.5262	1.22803	0.919411	1.95641	-3.11662
Armh4	29.3604	58.2493	60.5962	2.45606	2.75823	6.84745	-3.5696
Arpp21	37.3677	26.8843	48.7917	17.1924	2.75823	4.89103	-2.25816
Arsi	24.0221	44.8072	15.7393	1.22803	0.919411	0.978207	-4.6757
Art1	167.427	125.46	211.693	22.1046	4.59705	19.5641	-3.47582
Art4	27.9045	40.3265	29.9046	14.7364	10.1135	9.78207	-1.45728
Art5	28.3898	67.2108	27.5437	0	1.83882	2.93462	-4.52781
Arvcf	167.184	170.267	165.262	65.0857	68.9558	80.2129	-1.22685
Arxes1	16.2574	4.48072	12.5914	2.45606	2.75823	0	-2.80556
Arxes2	22.0809	44.8072	24.3959	3.68409	0.919411	1.95641	-3.77036
As3mt	15.5294	4.48072	24.3959	3.68409	4.59705	5.86924	-1.77033
Asap2	27.4192	94.0951	41.709	15.9644	25.7435	24.4552	-1.1944
Asap3	22.3236	22.4036	28.3307	13.5083	2.75823	7.82565	-1.64193
Asb10	60.1766	76.1722	65.3179	14.7364	0.919411	3.91283	-3.41167
Asb11	34.456	80.6529	62.1701	14.7364	1.83882	4.89103	-3.05484
Asb14	15.5294	8.96144	14.1653	3.68409	0	5.86924	-2.09108
Asb5	74.4928	58.2493	66.8919	4.91213	3.67764	15.6513	-3.04606
Aspn	54.8384	40.3265	77.1224	9.82425	16.5494	29.3462	-1.65121
Atat1	16.7427	8.96144	31.4785	2.45606	7.35529	2.93462	-2.21851
Atcayos	72.0663	129.941	130.636	29.4728	4.59705	11.7385	-2.8734
Atg16l2	19.4118	26.8843	36.2003	8.59622	8.2747	6.84745	-1.7911
Atp13a2	266.427	125.46	199.889	45.4372	84.5858	75.3219	-1.54646
Atp1a2	536.494	622.82	1152.9	165.784	68.0364	210.314	-2.38283
Atp2a1	4676.79	4422.47	7676.83	704.89	305.244	1034.94	-3.03664
Atp6v0e2	62.3604	85.1336	71.6136	14.7364	9.19411	3.91283	-2.98043
Atp8a1	128.361	67.2108	117.258	35.6129	31.26	26.4116	-1.79273
Atp8a2	10.1912	13.4422	22.035	4.91213	5.51647	0	-2.14789
Atp8b2	81.0443	44.8072	77.9094	24.5606	39.5347	40.1065	-1.01259
Avpr1a	19.1692	17.9229	26.7567	0	0	0	-6.8275
AW011738	27.1765	40.3265	25.9698	11.0523	9.19411	4.89103	-1.8435
Awat1	1872.51	2240.36	2137.39	719.626	308.922	56.736	-2.52654
Awat2	191.206	85.1336	170.771	11.0523	10.1135	6.84745	-4.0362
Axin2	50.228	40.3265	48.7917	1.22803	11.0329	9.78207	-2.63964
B230118H07Rik	47.3163	76.1722	59.8092	27.0167	19.3076	19.5641	-1.43419
B430219N15Rik	16.7427	22.4036	7.08267	4.91213	2.75823	4.89103	-1.79947
B4galt4	13.8309	31.365	14.9523	1.22803	1.83882	6.84745	-2.46484
Bach2	22.0809	31.365	17.3132	6.14016	4.59705	2.93462	-2.3186
Bambi	84.1987	89.6144	62.9571	7.36819	11.9523	6.84745	-3.14863
Bbox1	80.3163	58.2493	46.4308	28.2447	24.8241	11.7385	-1.53444
BC006965	13.8309	40.3265	31.4785	7.36819	5.51647	1.95641	-2.46868
BC034090	10.1912	22.4036	19.6741	4.91213	0.919411	1.95641	-2.73679
BC067074	7.27943	17.9229	7.08267	2.45606	2.75823	1.95641	-1.97577
Bcat2	594.244	430.149	639.801	58.9455	159.977	104.668	-2.36349
Bche	15.2868	8.96144	22.8219	2.45606	3.67764	2.93462	-2.44476
Bcor	63.8163	94.0951	63.744	24.5606	24.8241	27.3898	-1.47851
Bdnf	21.8383	26.8843	26.7567	7.36819	2.75823	2.93462	-2.55629
Bean1	9.7059	17.9229	9.44356	0	0.919411	0.978207	-4.09007
Begain	34.2133	13.4422	24.3959	13.5083	9.19411	9.78207	-1.26224
Bex1	8.25002	17.9229	25.1828	7.36819	3.67764	1.95641	-1.98325
Bhlha9	67.2134	94.0951	7.86963	6.14016	8.2747	0	-3.52759
Bhlhb9	34.9413	26.8843	36.9873	23.3326	4.59705	7.82565	-1.52208
Bin1	402.31	389.822	441.486	52.8053	36.7764	73.3655	-2.92338
Blk	5.82354	8.96144	18.1002	1.22803	2.75823	1.95641	-2.4532
Bmf	23.2942	13.4422	18.1002	2.45606	5.51647	9.78207	-1.66688
Bmp4	38.581	13.4422	33.8394	1.22803	7.35529	5.86924	-2.6125
Bmp5	5.0956	8.96144	1.57393	0	0	0	-4.64504
Bmp6	45.3751	31.365	30.6916	1.22803	22.0659	12.7167	-1.5722
Bmp8a	2.42648	8.96144	7.08267	1.22803	0.919411	0	-3.00617
Bmper	4.85295	13.4422	7.86963	0	0	1.95641	-3.55997
Boc	78.3752	53.7686	79.4833	9.82425	39.5347	32.2808	-1.38575
Brsk1	2.42648	4.48072	3.14785	0	0	0	-4.05819
Btbd2	117.441	49.2879	93.6486	36.8409	33.0988	31.3026	-1.42095
Btnl9	4.12501	8.96144	3.93482	0	0.919411	0	-3.78901
Bves	25.7206	22.4036	27.5437	8.59622	3.67764	1.95641	-2.47622
C130079G13Rik	1081.48	1496.56	1643.97	147.364	117.685	89.0168	-3.57701
Cables1	62.1178	44.8072	70.0397	7.36819	13.7912	20.5423	-2.10183
Cacna1a	18.4412	22.4036	25.1828	9.82425	2.75823	8.80386	-1.63681
Cacna1g	15.2868	17.9229	22.035	11.0523	5.51647	2.93462	-1.52858
Cacna1s	210.375	291.247	323.442	45.4372	21.1464	60.6488	-2.6963
Cacna2d1	51.6839	89.6144	92.0747	12.2803	5.51647	22.4988	-2.51719
Cacnb1	118.897	215.074	125.914	40.525	18.3882	17.6077	-2.57423
Cacng1	103.853	80.6529	103.879	41.7531	8.2747	33.259	-1.81448
Cacng6	10.4338	35.8457	16.5262	11.0523	0.919411	4.89103	-1.81589
Cadm3	31.5442	26.8843	38.5612	0	2.75823	0	-5.03263
Calcoco1	152.383	147.864	114.897	62.6296	45.9705	69.4527	-1.21796
Calhm4	102.64	67.2108	44.0699	1.22803	9.19411	0	-4.3188
Calhm5	39.5516	13.4422	20.461	0	10.1135	1.95641	-2.61355
Camk1	47.0736	26.8843	57.4483	7.36819	22.0659	17.6077	-1.51886
Camk2a	19.6545	26.8843	33.0525	3.68409	1.83882	2.93462	-3.24722
Camk2b	52.8972	85.1336	77.1224	40.525	10.1135	27.3898	-1.45341
Camk2n1	40.2795	22.4036	58.2353	6.14016	5.51647	11.7385	-2.42432
Camkk1	108.221	62.73	60.5962	18.4205	25.7435	22.4988	-1.82309
Cap2	52.4119	35.8457	68.4658	3.68409	10.1135	15.6513	-2.42566
Capn3	18.9265	8.96144	24.3959	1.22803	0.919411	1.95641	-3.75758
Car11	28.6324	31.365	28.3307	7.36819	3.67764	0.978207	-2.91401
Car14	40.0368	58.2493	48.7917	9.82425	21.1464	32.2808	-1.1728
Car3	17.7133	35.8457	81.8442	0	5.51647	20.5423	-2.36754
Car6	67.6987	94.0951	17.3132	2.45606	13.7912	1.95641	-3.24015
Card14	98.5149	98.5758	66.8919	34.3849	46.89	46.9539	-1.02371
Card19	130.302	94.0951	102.305	40.525	49.6482	71.4091	-1.03159
Carns1	21.1103	49.2879	49.5787	7.36819	2.75823	0.978207	-3.45308
Casq1	277.831	595.935	465.882	97.0145	29.4211	84.1258	-2.66612
Cat	220.809	94.0951	199.889	92.1023	93.7799	76.3001	-1.00842
Cav3	66.2428	116.499	70.8267	8.59622	4.59705	17.6077	-3.00353
Cavin2	60.6619	80.6529	70.0397	27.0167	11.9523	14.6731	-1.97459
Cavin4	38.0957	40.3265	57.4483	0	8.2747	1.95641	-3.67015
Cbfa2t3	20.1397	13.4422	31.4785	11.0523	1.83882	9.78207	-1.59691
Cbs	67.2134	76.1722	45.6439	15.9644	9.19411	14.6731	-2.22953
Cbx6	131.272	98.5758	201.463	20.8765	8.2747	23.477	-3.06188
Cbx7	44.8898	44.8072	52.7265	18.4205	5.51647	7.82565	-2.20354
Ccdc136	68.6693	67.2108	95.2225	17.1924	9.19411	5.86924	-2.87928
Ccdc152	173.493	569.051	394.269	57.7175	133.315	94.886	-1.97569
Ccdc155	4.85295	8.96144	7.86963	1.22803	1.83882	0.978207	-2.32353
Ccdc17	15.5294	17.9229	18.1002	6.14016	3.67764	8.80386	-1.45719
Ccdc181	33.2427	22.4036	27.5437	4.91213	15.63	9.78207	-1.47575
Ccdc3	196.059	380.861	140.866	84.7342	46.89	44.0193	-2.01194
Ccdc69	9.94855	4.48072	11.8044	1.22803	1.83882	1.95641	-2.47888
Ccdc8	12.375	13.4422	14.1653	0	3.67764	1.95641	-2.74721
Ccdc80	99.7282	26.8843	77.1224	6.14016	11.9523	12.7167	-2.77106
Ccdc92	29.1177	22.4036	23.6089	9.82425	13.7912	2.93462	-1.52379
Ccer2	842.958	654.185	1489.72	29.4728	127.798	48.9103	-3.85385
Cck	50.956	40.3265	75.5485	0	2.75823	2.93462	-4.81955
Ccl27a	51.1986	53.7686	41.709	25.7887	8.2747	11.7385	-1.6907
Ccn2	221.537	416.707	255.763	121.575	94.6993	81.1911	-1.56817
Ccna1	2.66912	8.96144	2.36089	0	0	0	-4.4103
Ccnd2	407.891	295.727	353.346	103.155	84.5858	51.8449	-2.15284
Ccni	530.913	600.416	594.157	361.041	214.223	276.832	-1.01755
Ccp110	32.5148	49.2879	39.3482	7.36819	14.7106	20.5423	-1.44674
Ccser2	140.25	94.0951	158.967	49.1213	94.6993	47.9321	-1.05578
Cd200	76.9193	125.46	94.4356	71.2258	25.7435	24.4552	-1.27662
Cd207	24.0221	13.4422	45.6439	1.22803	8.2747	1.95641	-2.87206
Cd209a	6.30884	0	14.1653	1.22803	0	0.978207	-3.42352
Cd209b	6.06619	8.96144	13.3784	0	3.67764	1.95641	-2.26189
Cd209d	22.3236	4.48072	30.6916	0	7.35529	1.95641	-2.65996
Cd248	44.1619	17.9229	45.6439	2.45606	9.19411	13.6949	-2.12933
Cd34	184.655	125.46	191.232	61.4016	51.487	82.1694	-1.38477
Cd36	523.633	170.267	595.731	39.297	60.6811	46.9539	-3.14388
Cd55	25.9633	49.2879	33.8394	2.45606	5.51647	9.78207	-2.52735
Cd59a	64.7869	85.1336	85.779	27.0167	22.0659	22.4988	-1.70512
Cd59b	2.66912	8.96144	7.86963	0	0.919411	0.978207	-3.15989
Cd74	552.509	331.573	445.421	147.364	216.981	214.227	-1.20994
Cd82	360.817	300.208	220.35	58.9455	73.5529	56.736	-2.21874
Cd99l2	118.412	129.941	133.784	97.0145	48.7288	44.0193	-1.01449
Cdc14a	19.4118	62.73	25.9698	7.36819	8.2747	14.6731	-1.70082
Cdc42ep3	77.1619	80.6529	104.666	44.2091	50.5676	27.3898	-1.11072
Cdh13	125.691	76.1722	124.34	28.2447	29.4211	48.9103	-1.64325
Cdh6	12.1324	35.8457	28.3307	11.0523	0.919411	1.95641	-2.45185
Cdkn1b	149.471	147.864	181.002	27.0167	77.2305	107.603	-1.17304
Cdo1	7.03678	8.96144	9.44356	1.22803	0	0.978207	-3.58111
Cdon	53.1398	98.5758	60.5962	12.2803	12.8718	18.5859	-2.21323
Cdr2	255.508	161.306	243.172	45.4372	60.6811	45.9757	-2.13571
Ceacam3	7.27943	4.48072	16.5262	1.22803	0.919411	0	-3.84909
Celf2	42.2207	22.4036	81.8442	27.0167	8.2747	12.7167	-1.67577
Cep85l	23.2942	31.365	23.6089	14.7364	1.83882	8.80386	-1.61996
Cercam	22.0809	8.96144	25.9698	2.45606	3.67764	6.84745	-2.21461
Cers4	3594.34	2253.8	3901.76	1514.16	755.756	492.038	-1.82117
Ces1d	103.368	44.8072	123.553	2.45606	0.919411	1.95641	-5.75368
Ces4a	281.956	143.383	245.533	15.9644	17.4688	5.86924	-4.11555
Cfd	26.2059	71.6915	98.3704	14.7364	11.9523	13.6949	-2.26485
Cfl2	254.537	170.267	398.99	76.1379	118.604	179.012	-1.15109
Cgnl1	40.0368	53.7686	37.7742	13.5083	14.7106	18.5859	-1.43739
Chac1	102.883	98.5758	25.1828	13.5083	33.0988	26.4116	-1.60868
Chchd10	486.023	331.573	628.784	164.556	168.252	209.336	-1.42616
Chdh	83.7134	49.2879	74.7615	13.5083	50.5676	31.3026	-1.14368
Chn2	16.2574	40.3265	29.9046	15.9644	5.51647	0.978207	-1.92303
Chpt1	149.714	112.018	255.763	29.4728	30.3406	57.7142	-2.15327
Chrna1	22.0809	40.3265	32.2655	4.91213	4.59705	5.86924	-2.55332
Chrna10	9.7059	8.96144	10.2305	2.45606	0	0	-3.74925
Chrnb1	22.5662	13.4422	26.7567	6.14016	10.1135	6.84745	-1.50746
Chrne	12.1324	22.4036	25.1828	0	1.83882	0	-4.86044
Chst12	49.7428	53.7686	53.5135	7.36819	12.8718	28.368	-1.67412
Chst14	50.7133	17.9229	47.2178	7.36819	16.5494	21.5205	-1.41505
Cib2	115.015	143.383	99.1574	63.8576	41.3735	42.0629	-1.26173
Cidea	632.34	264.362	621.701	56.4894	127.798	55.7578	-2.66701
Cisd1	497.185	600.416	526.478	286.131	209.626	149.666	-1.32921
Cited2	174.464	112.018	136.932	51.5773	83.6664	59.6706	-1.13881
Ckm	6283.84	13285.3	6701.78	2737.28	340.182	599.641	-2.83688
Ckmt2	792.002	824.452	1130.87	95.7864	30.3406	65.5398	-3.84908
Clcn1	21.1103	13.4422	21.248	2.45606	1.83882	0.978207	-3.48999
Cldn10	8.73531	8.96144	11.8044	1.22803	2.75823	0	-2.87583
Cldn14	3.39707	17.9229	0.786963	1.22803	0	0	-4.05614
Cldn19	11.1618	8.96144	9.44356	4.91213	0	0.978207	-2.44322
Cldn3	24.9927	13.4422	15.7393	1.22803	2.75823	0	-3.79248
Cldn8	20.625	31.365	29.1176	7.36819	5.51647	13.6949	-1.56397
Cldn9	1.45589	13.4422	3.14785	0	0.919411	0	-3.72829
Clec3b	121.566	67.2108	148.736	3.68409	23.9047	9.78207	-3.17205
Clic5	39.5516	22.4036	33.8394	1.22803	4.59705	10.7603	-2.54487
Clip2	38.8236	71.6915	44.8569	13.5083	17.4688	19.5641	-1.53716
Clmp	54.1104	8.96144	73.9745	3.68409	15.63	19.5641	-1.86589
Clstn1	465.641	546.648	445.421	213.677	193.996	151.622	-1.37684
Clstn3	318.596	112.018	322.655	9.82425	34.0182	14.6731	-3.68872
Cma1	31.5442	67.2108	73.1876	4.91213	11.9523	0.978207	-3.23231
Cmah	25.2353	35.8457	27.5437	3.68409	3.67764	6.84745	-2.58268
Cmbl	35.9118	22.4036	49.5787	2.45606	0.919411	3.91283	-3.95216
Cmya5	374.405	268.843	488.704	31.9288	28.5017	67.4963	-3.15097
Cnst	124.236	138.902	140.079	45.4372	49.6482	62.6052	-1.34564
Cntfr	22.0809	13.4422	27.5437	3.68409	0.919411	4.89103	-2.81395
Coch	133.941	31.365	204.61	8.59622	10.1135	9.78207	-3.72961
Col14a1	59.6913	62.73	75.5485	7.36819	7.35529	7.82565	-3.13765
Col16a1	247.501	309.17	282.52	139.996	76.3111	67.4963	-1.56316
Col4a4	7.52207	22.4036	6.29571	2.45606	0	2.93462	-2.60258
Col4a5	23.5368	40.3265	45.6439	2.45606	6.43588	4.89103	-2.93039
Col4a6	35.4265	49.2879	29.1176	7.36819	0.919411	1.95641	-3.51446
Col6a6	4.6103	13.4422	5.50874	0	0	0	-5.21575
Col8a2	23.5368	8.96144	22.8219	0	0.919411	1.95641	-4.28063
Col9a3	8.25002	35.8457	15.7393	4.91213	4.59705	2.93462	-2.0956
Colq	7.76472	8.96144	18.1002	1.22803	0	1.95641	-3.50846
Comp	39.7942	0	36.2003	6.14016	4.59705	0.978207	-2.80724
Copz2	157.236	103.057	206.184	62.6296	68.0364	63.5834	-1.29303
Coq10a	411.288	309.17	454.865	56.4894	64.3588	69.4527	-2.63593
Coq6	160.875	143.383	184.149	56.4894	91.0217	77.2783	-1.12638
Coq8a	759.487	721.396	1061.61	112.979	68.0364	101.733	-3.17463
Coq9	269.824	116.499	299.046	27.0167	83.6664	86.0822	-1.81199
Coro6	83.4708	62.73	81.8442	6.14016	10.1135	14.6731	-2.88838
Cox6a2	465.883	734.838	662.623	60.1735	24.8241	64.5616	-3.63961
Cox6b2	8.49267	31.365	11.8044	2.45606	4.59705	0.978207	-2.49802
Cox7a1	215.471	461.514	445.421	28.2447	20.227	32.2808	-3.78992
Cox8b	345.045	1044.01	475.326	104.383	28.5017	34.2372	-3.47934
Cpa3	15.5294	13.4422	24.3959	4.91213	4.59705	0	-2.54209
Cplx2	20.3824	26.8843	36.9873	3.68409	3.67764	2.93462	-3.03163
Cpxm2	95.1178	71.6915	55.8744	6.14016	20.227	10.7603	-2.57086
Cracr2b	117.684	295.727	115.684	121.575	16.5494	17.6077	-1.75598
Crat	651.751	510.802	646.884	79.822	81.8276	61.627	-3.02588
Creb5	59.934	40.3265	116.471	6.14016	9.19411	15.6513	-2.82906
Crebl2	32.0295	17.9229	31.4785	9.82425	11.0329	11.7385	-1.39535
Crebrf	51.6839	31.365	63.744	12.2803	17.4688	27.3898	-1.40451
Crhr2	36.1545	76.1722	62.1701	8.59622	4.59705	7.82565	-3.01807
Crim1	148.5	192.671	197.528	84.7342	60.6811	72.3873	-1.29964
Crip3	17.4706	17.9229	14.1653	0	2.75823	0.978207	-3.6214
Crispld1	7.03678	0	14.1653	1.22803	1.83882	0	-2.93793
Crlf1	115.258	80.6529	51.1526	24.5606	22.9853	16.6295	-1.95867
Cry2	158.692	165.787	84.992	55.2614	53.3258	50.8667	-1.34403
Cryab	555.42	416.707	712.202	85.9622	57.9229	203.467	-2.28091
Cryba4	22.3236	22.4036	3.93482	2.45606	1.83882	0	-3.49911
Crym	62.6031	49.2879	18.1002	0	7.35529	0	-4.07505
Csad	116.956	53.7686	145.588	24.5606	38.6153	57.7142	-1.41992
Csdc2	62.3604	44.8072	21.248	2.45606	5.51647	0	-3.99287
Csn3	10.6765	13.4422	12.5914	0	5.51647	1.95641	-2.20854
Cspg4	147.772	179.229	140.866	42.9811	29.4211	29.3462	-2.19333
Csrp2	50.4707	44.8072	40.9221	14.7364	18.3882	20.5423	-1.34512
Csrp3	276.376	103.057	235.302	22.1046	53.3258	148.687	-1.46613
Ctdsp2	691.303	882.701	565.827	314.376	246.402	160.426	-1.56506
Ctf1	40.5221	49.2879	32.2655	14.7364	11.9523	8.80386	-1.75184
Ctnnd2	8.25002	4.48072	14.9523	0	1.83882	2.93462	-2.5679
Ctsf	182.714	259.882	161.327	146.136	78.1499	46.9539	-1.14523
Ctxn3	34.9413	8.96144	52.7265	2.45606	2.75823	4.89103	-3.33143
Cuedc1	161.361	304.689	208.545	149.82	38.6153	55.7578	-1.45891
Cul7	56.7795	76.1722	55.8744	28.2447	13.7912	17.6077	-1.64335
Cul9	20.8677	26.8843	27.5437	1.22803	11.9523	6.84745	-1.85713
Cutal	5.0956	8.96144	3.93482	1.22803	0	0.978207	-2.96671
Cux1	194.846	85.1336	169.984	63.8576	72.6335	61.627	-1.22112
Cx3cl1	37.6104	40.3265	30.6916	17.1924	12.8718	17.6077	-1.17101
Cxcl12	111.133	107.537	157.393	29.4728	30.3406	30.3244	-2.0738
Cxcl14	1054.3	905.105	1049.81	104.383	250.999	174.121	-2.50544
Cxcl9	27.6618	4.48072	0.786963	1.22803	0	1.95641	-3.47748
Cxcr4	11.1618	58.2493	17.3132	4.91213	5.51647	9.78207	-1.93398
Cxxc5	48.5295	103.057	81.0572	45.4372	16.5494	6.84745	-1.74651
Cybrd1	29.1177	80.6529	18.1002	3.68409	0.919411	1.95641	-4.24037
Cygb	31.3015	44.8072	29.9046	18.4205	2.75823	10.7603	-1.71838
Cyp1a1	351.111	241.959	425.747	31.9288	44.1317	15.6513	-3.48158
Cyp1b1	39.5516	35.8457	56.6613	1.22803	2.75823	8.80386	-3.35556
Cyp26b1	76.434	94.0951	73.9745	24.5606	12.8718	23.477	-1.99265
Cyp27a1	51.4413	17.9229	68.4658	4.91213	16.5494	23.477	-1.66199
Cyp2b19	250.898	403.265	360.429	103.155	25.7435	34.2372	-2.64075
Cyp2b23	41.4927	13.4422	18.8871	1.22803	0	0	-6.12645
Cyp2d22	23.0515	31.365	33.0525	9.82425	6.43588	5.86924	-1.97407
Cyp2f2	60.6619	8.96144	48.0048	0	5.51647	3.91283	-3.65531
Cyp2j12	118.169	26.8843	112.536	2.45606	5.51647	0.978207	-4.86599
Cyp2j8	11.1618	17.9229	22.035	0	0	0.978207	-5.50145
Cyp2u1	11.6471	35.8457	15.7393	8.59622	7.35529	1.95641	-1.68948
Cyp3a57	35.1839	17.9229	44.0699	3.68409	1.83882	0.978207	-4.01966
Cyp4a12b	6.06619	22.4036	1.57393	0	0.919411	0	-4.553
Cyp4b1	84.684	22.4036	57.4483	4.91213	8.2747	12.7167	-2.7191
Cystm1	67.9413	58.2493	83.4181	14.7364	15.63	15.6513	-2.21035
Cytl1	6.06619	8.96144	8.65659	2.45606	0	0.978207	-2.83977
D130052B06Rik	3.88236	4.48072	3.93482	0	0	0	-4.41005
D830039M14Rik	6.55148	13.4422	9.44356	0	0	2.93462	-3.19852
Dagla	12.6177	8.96144	11.8044	3.68409	0	0.978207	-2.98657
Dapk1	39.0663	17.9229	36.9873	9.82425	11.9523	14.6731	-1.4473
Dapl1	516.354	533.205	345.477	73.6819	46.89	44.9975	-3.07688
Dbn1	39.5516	17.9229	39.3482	11.0523	8.2747	10.7603	-1.77865
Dbp	508.589	201.632	232.154	58.9455	69.8752	91.9514	-2.10674
Dbt	77.8899	53.7686	98.3704	4.91213	29.4211	22.4988	-2.02246
Dcaf6	80.3163	71.6915	98.3704	22.1046	27.5823	64.5616	-1.13928
Dclk1	16.2574	31.365	29.9046	12.2803	10.1135	3.91283	-1.51699
Dcn	500.582	380.861	956.947	63.8576	87.344	197.598	-2.40066
Ddhd1	49.0148	31.365	92.8617	30.7008	22.9853	30.3244	-1.09893
Ddit4l	125.934	219.555	299.046	18.4205	19.3076	13.6949	-3.64454
Ddo	7.03678	4.48072	13.3784	1.22803	0	0	-4.55944
Decr1	196.059	336.054	280.159	136.311	46.89	42.0629	-1.84834
Decr2	50.228	17.9229	55.0874	9.82425	22.9853	13.6949	-1.47213
Defb8	969.134	0	213.267	1.22803	0	0	-10.0565
Dele1	111.133	103.057	103.879	22.1046	56.0841	60.6488	-1.19088
Dennd1a	51.6839	76.1722	33.8394	15.9644	15.63	23.477	-1.48658
Dennd4b	52.6545	53.7686	55.8744	24.5606	10.1135	10.7603	-1.86051
Des	2346.89	2173.15	2326.26	514.545	262.952	795.282	-2.12243
Dgat2l6	180.53	35.8457	191.232	46.6652	37.6958	9.78207	-2.14426
Dgkd	86.1399	85.1336	98.3704	35.6129	41.3735	46.9539	-1.1247
Dhcr24	7567.21	9629.06	7585.54	5749.64	2651.58	1188.52	-1.36968
Dhcr7	749.053	412.226	762.567	120.347	335.585	252.377	-1.44586
Dhdh	8.00737	17.9229	14.1653	6.14016	0.919411	0.978207	-2.31127
Dhrs11	57.7501	26.8843	62.1701	15.9644	20.227	19.5641	-1.4661
Dhrs2	77.1619	26.8843	2.36089	0	0	0	-7.56385
Dhrs3	240.464	156.825	258.124	65.0857	89.1829	63.5834	-1.6078
Dhrs7	825.002	811.01	896.351	265.255	295.131	204.445	-1.72836
Dhrs7c	100.456	188.19	155.819	35.6129	4.59705	2.93462	-3.38353
Dio3	29.3604	13.4422	29.9046	0	0.919411	0	-6.10165
Dio3os	9.94855	4.48072	12.5914	0	0.919411	0.978207	-3.84621
Dipk1b	8.00737	8.96144	21.248	1.22803	5.51647	3.91283	-1.84625
Dipk2a	114.044	165.787	163.688	44.2091	57.9229	37.1719	-1.65258
Dkk2	13.103	8.96144	36.9873	7.36819	0	4.89103	-2.35492
Dlec1	11.1618	13.4422	8.65659	4.91213	2.75823	0.978207	-1.93308
Dlk1	7.27943	13.4422	5.50874	0	1.83882	0.978207	-3.00119
Dlx2	36.8824	44.8072	30.6916	6.14016	10.1135	1.95641	-2.5885
Dlx4	15.2868	31.365	7.08267	6.14016	1.83882	3.91283	-2.0608
Dmd	47.8016	8.96144	57.4483	3.68409	5.51647	12.7167	-2.44583
Dmpk	307.92	286.766	334.459	78.594	47.8094	63.5834	-2.30024
Dnajb5	91.9634	94.0951	85.779	24.5606	34.0182	24.4552	-1.70035
Dnajc18	26.4486	44.8072	40.1351	9.82425	18.3882	15.6513	-1.27928
Dnajc27	19.4118	49.2879	28.3307	8.59622	15.63	4.89103	-1.63102
Dnajc28	8.73531	22.4036	13.3784	2.45606	6.43588	1.95641	-1.88039
Dnal1	13.103	8.96144	20.461	3.68409	3.67764	5.86924	-1.75235
Dnase1l1	90.7502	53.7686	102.305	11.0523	57.0035	36.1936	-1.25928
Dnmt3a	62.3604	62.73	86.5659	39.297	37.6958	25.4334	-1.06297
Dok5	3.15442	17.9229	2.36089	1.22803	0	0	-4.12823
Dpt	55.081	44.8072	77.1224	2.45606	20.227	7.82565	-2.52716
Drp2	11.6471	0	22.035	0	2.75823	0.978207	-3.22618
Dsg2	76.9193	35.8457	63.744	33.1568	31.26	24.4552	-1.05909
Dst	959.914	909.586	680.723	356.129	352.134	412.803	-1.18415
Dtna	38.581	40.3265	51.1526	7.36819	3.67764	15.6513	-2.28986
Dtx3	140.008	179.229	188.871	83.5061	35.857	59.6706	-1.50542
Dtx4	33.2427	35.8457	51.1526	12.2803	11.0329	14.6731	-1.67422
Dusp10	32.5148	35.8457	44.0699	19.6485	6.43588	5.86924	-1.84868
Dusp13	19.4118	4.48072	25.9698	6.14016	2.75823	5.86924	-1.89872
Dusp15	2.18383	4.48072	4.72178	0	0	0	-4.2645
Dusp18	113.074	224.036	120.405	35.6129	29.4211	13.6949	-2.51435
Dusp2	35.4265	98.5758	22.035	11.0523	3.67764	12.7167	-2.43114
Dusp23	20.625	8.96144	22.035	6.14016	3.67764	0.978207	-2.38001
Dusp26	13.8309	13.4422	27.5437	7.36819	3.67764	5.86924	-1.75356
Dusp27	20.8677	26.8843	31.4785	7.36819	1.83882	2.93462	-2.74874
Dusp4	8.00737	8.96144	4.72178	0	0	0	-5.21003
Dync2li1	26.4486	44.8072	31.4785	7.36819	16.5494	11.7385	-1.44014
Dynll2	352.81	479.437	398.203	197.713	171.01	130.101	-1.29461
Dyrk1b	81.7722	62.73	54.3005	50.3493	22.9853	27.3898	-1.00505
Dzip1	31.0589	13.4422	33.8394	2.45606	8.2747	16.6295	-1.56826
Ebf1	12.8603	13.4422	40.9221	7.36819	2.75823	6.84745	-2.04669
Echdc1	1044.36	730.357	983.704	243.15	285.937	156.513	-2.01266
Echdc3	40.0368	62.73	29.1176	11.0523	11.0329	3.91283	-2.28677
Eci1	130.059	58.2493	140.079	14.7364	36.7764	40.1065	-1.86653
Ecm1	876.2	443.591	479.261	308.236	303.406	253.356	-1.06501
Ecm2	16.5	13.4422	19.6741	4.91213	0.919411	3.91283	-2.42328
Eef1a2	610.501	295.727	808.211	50.3493	29.4211	99.7771	-3.26153
Eepd1	32.0295	22.4036	52.7265	11.0523	9.19411	9.78207	-1.89799
Efhd1	26.9339	22.4036	18.8871	0	5.51647	5.86924	-2.53957
Efnb2	394.302	246.439	430.469	105.611	190.318	117.385	-1.38409
Efs	259.148	98.5758	247.893	73.6819	79.9887	78.2565	-1.41466
Egfl6	19.8971	17.9229	16.5262	2.45606	4.59705	1.95641	-2.58063
Egflam	16.7427	8.96144	40.1351	4.91213	3.67764	3.91283	-2.48779
Egr2	199.214	85.1336	247.893	51.5773	125.959	48.9103	-1.25135
Egr3	318.596	188.19	285.668	165.784	134.234	93.9078	-1.02763
Ehbp1	53.3825	26.8843	64.531	6.14016	26.6629	15.6513	-1.61129
Ehhadh	11.1618	31.365	34.6264	3.68409	6.43588	8.80386	-1.95577
Elovl3	3555.51	2164.19	3841.17	369.637	511.192	151.622	-3.21199
Elovl6	1182.42	461.514	986.065	50.3493	173.769	134.993	-2.87429
Emb	149.956	219.555	252.615	66.3137	58.8423	74.3437	-1.63298
Emc9	210.375	165.787	194.38	55.2614	83.6664	56.736	-1.55291
Eml1	49.0148	67.2108	48.0048	11.0523	15.63	22.4988	-1.68781
Eml2	142.191	125.46	96.7965	14.7364	82.747	34.2372	-1.45975
Enc1	43.1913	76.1722	44.8569	22.1046	16.5494	19.5641	-1.42565
Enho	15.0441	26.8843	19.6741	9.82425	0.919411	6.84745	-1.7792
Eno3	2195.72	2267.24	2736.27	279.991	130.556	325.743	-3.29066
Enox2	27.1765	62.73	29.9046	22.1046	9.19411	4.89103	-1.67104
Enpp1	51.4413	67.2108	33.8394	31.9288	16.5494	17.6077	-1.17017
Enpp2	31.7868	8.96144	43.283	4.91213	6.43588	7.82565	-2.22424
Enpp4	17.228	4.48072	18.1002	2.45606	3.67764	3.91283	-2.11132
Enpp5	6.79413	17.9229	14.1653	3.68409	0	0	-3.47504
Entpd5	311.802	201.632	334.459	128.943	154.461	94.886	-1.18046
Epb41l1	66.7281	44.8072	52.7265	22.1046	27.5823	26.4116	-1.14662
Epdr1	45.1324	44.8072	81.0572	2.45606	5.51647	9.78207	-3.25951
Ephb1	41.0074	67.2108	40.9221	8.59622	13.7912	2.93462	-2.5045
Ephx1	353.538	179.229	283.307	76.1379	182.963	129.123	-1.08399
Ephx2	24.7501	13.4422	29.9046	9.82425	6.43588	7.82565	-1.59599
Epm2a	21.8383	44.8072	48.0048	3.68409	4.59705	3.91283	-3.18467
Espn	25.2353	17.9229	18.1002	9.82425	1.83882	3.91283	-2.05292
Esyt1	98.2723	40.3265	95.2225	22.1046	28.5017	49.8885	-1.26319
Exoc6	41.2501	58.2493	65.3179	28.2447	14.7106	24.4552	-1.28117
Eya1	6.79413	35.8457	22.8219	3.68409	0.919411	1.95641	-3.25213
Fa2h	4244.39	2092.5	4556.52	275.079	193.076	141.84	-4.16147
Faah	160.39	143.383	128.275	55.2614	29.4211	13.6949	-2.14774
Fabp3	173.493	80.6529	174.706	25.7887	11.9523	10.7603	-3.19213
Fads1	76.9193	85.1336	85.779	13.5083	21.1464	19.5641	-2.17415
Fads2	66.4854	22.4036	62.9571	9.82425	12.8718	8.80386	-2.34108
Fam102b	70.3678	58.2493	78.6963	8.59622	26.6629	23.477	-1.82074
Fam107a	9.7059	4.48072	11.8044	1.22803	0.919411	0.978207	-3.17628
Fam117a	58.7207	71.6915	60.5962	1.22803	1.83882	4.89103	-4.53323
Fam189a2	235.611	295.727	208.545	82.2781	38.6153	44.0193	-2.16335
Fam221a	28.3898	4.48072	17.3132	3.68409	6.43588	3.91283	-1.96919
Fam227a	4.12501	8.96144	14.1653	3.68409	0.919411	0	-2.62845
Fam3c	139.037	80.6529	125.914	50.3493	60.6811	39.1283	-1.23771
Fam49a	39.0663	62.73	41.709	9.82425	12.8718	14.6731	-1.86807
Fap	10.9191	22.4036	14.1653	7.36819	0.919411	1.95641	-2.18684
Far2	1936.33	734.838	1846.22	165.784	285.937	179.99	-2.84105
Farp1	70.1251	22.4036	55.8744	4.91213	4.59705	11.7385	-2.86126
Fbln7	11.6471	4.48072	11.8044	0	0.919411	0	-4.74987
Fbp1	55.8089	94.0951	12.5914	4.91213	6.43588	5.86924	-3.17243
Fbp2	35.9118	8.96144	33.8394	0	2.75823	2.93462	-3.80973
Fbxl20	100.456	76.1722	96.0095	23.3326	40.4541	67.4963	-1.06531
Fbxo25	43.9192	49.2879	42.496	23.3326	22.0659	17.6077	-1.09011
Fbxo32	155.294	134.422	219.563	49.1213	31.26	38.1501	-2.12538
Fbxo44	18.1986	4.48072	29.1176	2.45606	8.2747	0.978207	-2.21681
Fcgbp	264.243	461.514	197.528	115.435	36.7764	52.8232	-2.16345
Fcgrt	107.736	161.306	129.849	40.525	21.1464	34.2372	-2.04114
Fermt2	63.5737	53.7686	88.9268	19.6485	15.63	18.5859	-1.97105
Ffar4	32.5148	22.4036	30.6916	9.82425	1.83882	1.95641	-2.74947
Fgd2	13.8309	4.48072	24.3959	0	6.43588	3.91283	-2.09338
Fgf1	38.3383	40.3265	75.5485	17.1924	8.2747	21.5205	-1.74058
Fgf11	7.52207	8.96144	14.9523	4.91213	0.919411	0.978207	-2.29247
Fgf13	12.1324	13.4422	28.3307	2.45606	1.83882	3.91283	-2.74562
Fgf7	10.9191	13.4422	22.8219	0	1.83882	2.93462	-3.25203
Fgfr1	215.228	40.3265	249.467	18.4205	58.8423	69.4527	-1.80127
Fgfrl1	71.581	94.0951	76.3354	22.1046	7.35529	13.6949	-2.49006
Fgl2	24.7501	17.9229	36.2003	3.68409	6.43588	11.7385	-1.88402
Fhl1	1133.41	448.072	1296.13	74.9099	128.718	353.133	-2.37207
Fhl3	213.045	318.131	260.485	196.485	89.1829	83.1476	-1.09617
Fhod3	79.1031	40.3265	52.7265	2.45606	24.8241	28.368	-1.64106
Fitm1	103.125	62.73	164.475	6.14016	7.35529	10.7603	-3.78918
Fkbp9	236.824	98.5758	238.45	50.3493	119.523	103.69	-1.08889
Flg2	539.891	914.066	288.029	55.2614	98.377	28.368	-3.2497
Flnc	236.339	224.036	230.58	44.2091	42.2929	111.516	-1.80186
Fmo2	93.4193	44.8072	66.8919	0	11.9523	4.89103	-3.58424
Fmo5	46.5883	44.8072	51.9396	2.45606	11.0329	2.93462	-3.09297
Fmod	65.0295	13.4422	66.8919	2.45606	2.75823	3.91283	-4.05715
Fn3k	13.8309	22.4036	18.8871	1.22803	3.67764	4.89103	-2.39637
Fndc1	57.2648	103.057	84.2051	4.91213	9.19411	6.84745	-3.48587
Fndc4	16.2574	4.48072	10.2305	1.22803	2.75823	0.978207	-2.74544
Fndc5	35.4265	0	37.7742	2.45606	6.43588	1.95641	-2.83376
Foxe1	88.0811	71.6915	56.6613	4.91213	9.19411	2.93462	-3.6555
Foxl1	2.42648	8.96144	1.57393	0	0	0	-4.27152
Foxo6	42.2207	8.96144	25.1828	3.68409	0.919411	2.93462	-3.47668
Foxo6os	8.73531	4.48072	11.0175	3.68409	0	0	-2.91829
Foxred2	10.1912	8.96144	13.3784	4.91213	2.75823	1.95641	-1.82281
Frem2	21.1103	0	11.0175	1.22803	1.83882	0.978207	-3.14823
Frmd4a	49.2575	67.2108	61.3831	13.5083	11.9523	10.7603	-2.27182
Frs3	11.1618	26.8843	13.3784	7.36819	3.67764	1.95641	-1.8804
Frzb	6.06619	4.48072	12.5914	0	0.919411	0	-4.44502
Fsd1l	20.3824	26.8843	26.7567	3.68409	6.43588	2.93462	-2.46066
Fsd2	72.309	98.5758	85.779	8.59622	3.67764	4.89103	-3.91843
Fxyd1	204.552	371.9	238.45	112.979	22.0659	32.2808	-2.28323
Fxyd6	681.84	465.995	859.364	27.0167	50.5676	60.6488	-3.8587
Fyco1	109.434	62.73	99.1574	34.3849	33.0988	59.6706	-1.12888
Fzd1	199.942	129.941	211.693	44.2091	64.3588	80.2129	-1.53782
Fzd10	65.0295	26.8843	55.0874	17.1924	18.3882	31.3026	-1.20272
Fzd10os	22.8089	17.9229	24.3959	8.59622	3.67764	8.80386	-1.68099
Fzd2	93.662	62.73	90.5008	57.7175	22.0659	26.4116	-1.25527
Fzd3	59.6913	62.73	62.1701	14.7364	10.1135	7.82565	-2.51172
Fzd4	54.8384	31.365	86.5659	8.59622	12.8718	20.5423	-2.07812
Fzd7	239.978	295.727	262.059	103.155	125.04	89.0168	-1.31945
Fzd9	15.7721	22.4036	17.3132	0	0	6.84745	-2.96024
Gab2	34.2133	31.365	24.3959	7.36819	6.43588	5.86924	-2.19815
Gabarapl1	118.169	40.3265	121.192	38.069	45.0511	49.8885	-1.12587
Gabbr1	29.1177	8.96144	50.3656	1.22803	0	10.7603	-2.9165
[truncated: 1,276 more rows]

## Sheet: Tab2 DEGs in TCGA HNSCC
Sup. Table S2. Differential expression genes between TCGA HNSCC tumor and normal tissues
#geneSymbol	log2FoldChange	log2CPM	PValue	FDR
up-regulated
COLGALT1	1.45152	7.44906	4.20312e-50	2.72717e-48
HOXC-AS2	3.87334	-0.447871	1.67569e-48	1.0216e-46
FOXD2-AS1	2.38891	1.57942	4.70004e-45	2.48178e-43
CDCA5	1.90982	5.59106	6.09145e-42	2.91742e-40
C5orf34-AS1	3.33835	0.63713	3.05971e-41	1.42223e-39
EME1	1.90723	2.25703	4.86131e-41	2.24313e-39
AC114956.1	3.37368	-0.824825	7.84626e-41	3.56828e-39
GPRIN1	2.09522	4.30547	1.75842e-40	7.78641e-39
KIF2C	1.77318	5.45144	1.94735e-38	7.8266e-37
MYBL2	2.0613	6.43792	2.00212e-38	8.03393e-37
IL11	4.32853	2.99641	7.38729e-38	2.86414e-36
HOXC6	3.68147	1.25147	1.53373e-37	5.89213e-36
HSD17B6	2.05271	1.34687	3.33507e-37	1.25264e-35
MFAP2	2.94826	5.85541	4.23788e-37	1.587e-35
AUNIP	1.68671	2.60209	6.79599e-37	2.51511e-35
NETO2	1.89939	5.10575	1.01901e-36	3.73291e-35
CA9	5.85111	5.12571	3.09613e-36	1.11319e-34
LINC01633	4.14443	-2.40524	7.74824e-36	2.72755e-34
MMP11	5.09301	6.89844	8.9632e-36	3.14647e-34
CENPO	1.24148	3.9307	2.57389e-35	8.91154e-34
AC134312.5	4.12531	0.39657	3.34684e-35	1.15087e-33
CDC6	1.73627	5.04974	3.8286e-35	1.31296e-33
CENPA	1.7457	3.46846	5.04946e-35	1.71532e-33
GJC1	2.80725	3.70333	1.5152e-34	5.06537e-33
PKMYT1	1.90758	5.20833	2.95472e-34	9.74864e-33
HOXC9	3.64731	0.83383	4.37105e-34	1.42724e-32
SLC26A6	1.40061	4.02155	4.67544e-34	1.52072e-32
CD276	1.83145	7.14375	5.33041e-34	1.72708e-32
TGFB1	1.58438	7.10452	5.48617e-34	1.77527e-32
AURKA	1.67725	4.94866	5.62248e-34	1.81705e-32
SERPINH1	2.18684	8.31674	9.26254e-34	2.94813e-32
EXO1	1.69971	3.83993	2.0774e-33	6.50541e-32
KIF4A	1.6497	4.93996	2.34634e-33	7.29331e-32
PRIM2	1.20943	3.99055	4.36827e-33	1.33805e-31
TPX2	1.70839	6.77041	8.12896e-33	2.45425e-31
TEDC2	1.8902	3.07919	9.29284e-33	2.79894e-31
CDC45	1.7772	4.50586	1.19378e-32	3.57135e-31
COL4A1	2.49055	8.70975	1.31678e-32	3.9193e-31
BMP1	1.68937	6.46776	1.91864e-32	5.65069e-31
HOXA10	3.4991	2.03628	2.3077e-32	6.75711e-31
GRIN2D	3.84708	3.71137	2.31938e-32	6.78343e-31
FZD2	2.11571	2.76081	3.20915e-32	9.33169e-31
RFC4	1.77902	4.95306	3.5591e-32	1.03255e-30
MRGBP	1.23615	4.93134	3.85116e-32	1.116e-30
CIP2A	1.67963	4.05675	4.6599e-32	1.34111e-30
DNMT3B	2.32925	3.443	5.30786e-32	1.52586e-30
ARTN	3.28115	3.60882	5.94421e-32	1.70491e-30
MTBP	1.55497	3.02222	6.68671e-32	1.91135e-30
UBE2C	1.77956	5.69919	7.01135e-32	2.00188e-30
SCAT1	4.17409	0.691786	7.25499e-32	2.06677e-30
PTK7	1.58122	7.65287	7.68051e-32	2.18553e-30
TK1	1.76927	6.85734	7.84425e-32	2.2296e-30
CAMK2N2	2.83619	0.176465	8.06544e-32	2.2899e-30
CDH24	1.64335	3.81254	8.29136e-32	2.34919e-30
OFCC1	4.30809	-1.32024	8.29289e-32	2.34919e-30
PRELID3A	1.88444	1.40261	8.40746e-32	2.37897e-30
MAP4K2	1.28967	4.62426	8.84957e-32	2.49847e-30
CEP55	1.75635	5.54113	9.36076e-32	2.63984e-30
SPAG5	1.53832	5.19143	1.05811e-31	2.96741e-30
LOXL2	2.98395	6.33267	1.682e-31	4.6755e-30
FOXM1	1.85513	6.21106	1.73498e-31	4.80691e-30
GTF2IRD2P1	2.8791	1.85322	1.78136e-31	4.93e-30
DTL	1.73634	4.63654	1.81555e-31	5.01361e-30
CDCA3	1.68432	4.26929	2.05795e-31	5.6521e-30
RAD54L	1.59014	3.38375	2.06184e-31	5.6566e-30
ORC6	1.68121	3.58484	2.0693e-31	5.67091e-30
AL512326.5	4.13238	-0.175614	2.94389e-31	7.98107e-30
LBX2	2.43756	-0.21705	3.42657e-31	9.25981e-30
HOXC8	4.07809	0.568563	4.01988e-31	1.08284e-29
KIF18B	1.6821	4.46556	4.19728e-31	1.12821e-29
TTYH3	1.77014	7.13001	4.82975e-31	1.29684e-29
PLK1	1.58651	5.83537	9.00212e-31	2.3792e-29
SPINDOC	1.38752	4.63973	1.00485e-30	2.65021e-29
TROAP	1.72327	4.43519	1.1927e-30	3.13581e-29
ZNF707	1.13995	3.91811	1.46207e-30	3.82411e-29
XRCC2	1.7451	2.67032	1.85806e-30	4.83478e-29
GNA12	1.3898	6.47694	2.17905e-30	5.66417e-29
DPF1	3.16732	2.05634	2.2277e-30	5.78468e-29
COL10A1	5.38509	4.99318	2.25906e-30	5.8601e-29
LAMC2	3.54698	10.4385	2.41889e-30	6.26824e-29
HOXD10	3.63718	3.30987	2.82241e-30	7.26173e-29
KLHDC7B-DT	2.83991	2.51565	3.04674e-30	7.81502e-29
SNX10	2.07791	3.95357	3.10527e-30	7.94092e-29
HOXA10-AS	3.42885	-1.20875	3.73015e-30	9.52926e-29
GTSE1	1.57453	4.15203	4.98836e-30	1.26794e-28
GRASLND	3.16518	0.577484	5.55683e-30	1.40395e-28
PLOD3	1.72059	6.28373	6.40484e-30	1.61014e-28
BIRC5	1.67625	6.14492	6.47347e-30	1.62577e-28
KIF14	1.84351	4.01439	7.77616e-30	1.94906e-28
PPEF1	3.4903	0.0237193	1.0236e-29	2.5504e-28
HJURP	1.67009	4.29848	1.20899e-29	3.00343e-28
INHBA	4.02421	7.03795	1.65878e-29	4.07668e-28
TONSL	1.52469	4.92825	1.6635e-29	4.08432e-28
YEATS2	1.30142	6.15756	1.87657e-29	4.58516e-28
C1QTNF6	2.60844	5.44758	2.10234e-29	5.12192e-28
VAV2	1.71303	6.27402	2.47855e-29	6.00371e-28
COL7A1	2.19724	8.70266	2.49381e-29	6.03487e-28
FOXD2	1.79945	0.487381	3.26709e-29	7.85345e-28
EIF5A2	1.8369	3.75223	3.33036e-29	7.99793e-28
ZNF114	3.70888	2.25718	4.01364e-29	9.6023e-28
LINC00941	3.99041	1.4789	4.4043e-29	1.04971e-27
COL27A1	2.03525	5.90997	4.4686e-29	1.06403e-27
RAET1K	3.49388	-1.42773	6.61832e-29	1.56118e-27
MTFR2	1.54853	2.54679	7.55836e-29	1.77298e-27
MMP9	3.8795	7.38584	1.09149e-28	2.5485e-27
GSEC	2.08818	1.25687	1.09524e-28	2.55488e-27
AL358334.2	3.16166	1.13678	1.23945e-28	2.8727e-27
METTL11B	4.46352	-2.11416	1.49997e-28	3.46063e-27
ICAM5	2.83912	1.88989	1.87269e-28	4.30088e-27
HOXA11	4.69959	0.2782	1.91206e-28	4.38575e-27
SHCBP1	1.48954	4.25704	1.91312e-28	4.38575e-27
PLAU	2.48637	8.23101	3.34725e-28	7.55676e-27
AC005041.3	1.83602	-1.86089	3.41396e-28	7.6936e-27
RAD51	1.44347	3.92801	3.65508e-28	8.1931e-27
CCN4	3.33333	3.84719	3.82213e-28	8.55995e-27
COL4A2	2.11046	8.92909	3.97265e-28	8.88128e-27
MCM2	1.78004	6.89412	4.18438e-28	9.32983e-27
CENPI	1.56239	2.8776	5.12542e-28	1.13878e-26
TRAM2	1.59056	5.7651	6.09883e-28	1.3503e-26
STC2	2.97146	4.73487	7.00111e-28	1.54196e-26
AL031602.1	3.36612	0.3485	7.09143e-28	1.56048e-26
COL13A1	2.08049	2.52081	9.78184e-28	2.1431e-26
FEN1	1.24281	5.77981	1.03511e-27	2.26202e-26
STX1A	1.76099	2.74456	1.06163e-27	2.31595e-26
DNAH17-AS1	3.06179	-0.676611	1.32397e-27	2.8783e-26
AURKB	1.75996	5.06492	1.4084e-27	3.05396e-26
TBC1D31	1.05986	3.27391	1.51681e-27	3.27777e-26
ADAM12	3.52506	5.77636	1.53121e-27	3.30604e-26
QSOX2	1.13163	4.715	1.63952e-27	3.53085e-26
PLXNA1	1.32705	7.70022	1.6535e-27	3.55792e-26
P3H1	1.76713	5.52742	1.79033e-27	3.84578e-26
MMP12	3.75263	5.99958	1.94702e-27	4.17525e-26
PLAC1	4.36547	1.113	2.02459e-27	4.33424e-26
ENO2	2.60181	5.31143	2.08816e-27	4.46277e-26
CCNB2	1.44222	5.23099	2.11829e-27	4.52332e-26
WDHD1	1.37455	4.60218	2.24863e-27	4.79354e-26
TRIP13	1.67892	4.8646	2.25936e-27	4.81233e-26
EXT1	1.32822	7.08917	2.41705e-27	5.14387e-26
CHST11	2.00536	5.58528	3.32824e-27	7.00041e-26
SLC9A3P2	5.01565	0.799249	3.8858e-27	8.13921e-26
KIF26B	2.56621	4.6349	4.32293e-27	9.04733e-26
LINC01614	5.79506	0.364526	4.34965e-27	9.09571e-26
HAUS8	1.21025	3.38087	6.15903e-27	1.27317e-25
AC012073.1	1.47643	0.575563	6.8062e-27	1.4035e-25
SH2D2A	2.11809	3.53458	6.87344e-27	1.41599e-25
TPBG	1.44514	6.44715	7.04223e-27	1.44744e-25
NRIP3	2.5782	2.826	7.57978e-27	1.55416e-25
KIF23	1.38673	5.12732	7.86147e-27	1.60927e-25
CKS1B	1.42292	5.19611	8.10004e-27	1.65275e-25
LINC01929	5.11818	0.353305	8.78078e-27	1.78587e-25
PARP12	1.47601	6.2127	8.79248e-27	1.78681e-25
HOXD11	3.81636	2.50387	9.06879e-27	1.84148e-25
NRM	1.20821	4.8261	9.15822e-27	1.85713e-25
FANCB	1.44947	1.16564	9.16059e-27	1.85713e-25
POGLUT2	1.49933	2.88295	9.59954e-27	1.94456e-25
PLPP4	4.29784	2.06675	9.79468e-27	1.9825e-25
ZIC2	3.44606	2.88202	9.92448e-27	2.00716e-25
PSMC3IP	1.35457	2.44699	1.10042e-26	2.22339e-25
PRR11	1.52539	4.90705	1.25368e-26	2.52335e-25
AIM2	3.32569	4.39099	1.29697e-26	2.60634e-25
SEMA4F	1.53247	3.66115	1.33694e-26	2.68237e-25
ATAD2	1.47153	5.95683	1.69559e-26	3.38582e-25
TGFBI	3.27303	9.79657	2.11768e-26	4.20538e-25
CDKN3	1.55047	4.05359	2.12712e-26	4.2208e-25
KNTC1	1.33884	4.78649	2.20526e-26	4.37242e-25
APBA2	2.57841	3.00725	2.34187e-26	4.63235e-25
KIF3C	1.79728	4.4441	2.35726e-26	4.65914e-25
AGRN	1.62661	8.9945	2.59335e-26	5.11776e-25
NCAPH	1.42741	4.56717	2.71903e-26	5.3616e-25
SLC2A6	2.09773	3.15495	2.82212e-26	5.56053e-25
TMEM132A	1.59579	6.96011	3.08789e-26	6.06053e-25
LHX5	4.58117	0.986161	3.17755e-26	6.22681e-25
BUB1	1.37669	4.92328	3.55338e-26	6.93637e-25
CDC25C	1.72733	2.55324	3.68069e-26	7.17933e-25
CDC20	1.6025	6.51683	4.01788e-26	7.83099e-25
TM4SF19-AS1	2.74846	0.891816	4.64764e-26	9.03051e-25
SNAI2	1.6783	6.24542	4.86998e-26	9.45525e-25
CDCA8	1.42122	4.93762	8.26369e-26	1.58854e-24
COL4A5	2.11434	6.21228	8.44311e-26	1.6218e-24
KPNA2	1.13532	7.46552	8.80321e-26	1.68968e-24
DBF4B	1.20905	3.03044	1.0317e-25	1.97125e-24
GBX2	4.18387	-0.38092	1.11311e-25	2.12037e-24
AC010595.1	6.47374	-1.16902	1.16895e-25	2.22172e-24
HMGA2	4.38391	5.2585	1.21054e-25	2.29729e-24
HOXB9	5.98479	1.30154	1.21863e-25	2.31092e-24
AC008011.2	3.68226	-0.053363	1.29368e-25	2.44955e-24
CGAS	1.54866	4.49093	1.65839e-25	3.11441e-24
DSCC1	1.34661	3.21092	1.71465e-25	3.21768e-24
NEK2	1.53132	4.21009	1.7227e-25	3.23039e-24
COL12A1	2.81412	8.4516	1.73339e-25	3.24802e-24
TMEM184B	1.02296	6.82136	1.74675e-25	3.27062e-24
SLC12A5-AS1	3.4603	-1.09275	1.91822e-25	3.57842e-24
E2F7	1.92988	3.96413	2.33955e-25	4.34833e-24
LPCAT1	1.66632	6.35416	2.36314e-25	4.38894e-24
E2F1	2.01822	4.52879	2.83818e-25	5.26733e-24
NT5DC4	2.89256	-1.7092	2.85203e-25	5.28914e-24
RAD51AP1	1.63332	3.6274	3.90638e-25	7.18638e-24
PDIA5	1.23787	4.67976	3.98587e-25	7.32194e-24
ISG15	3.71596	8.20889	4.45348e-25	8.1726e-24
NDE1	1.1374	5.95983	4.45543e-25	8.1726e-24
DEPDC1B	1.5485	3.49149	5.2639e-25	9.61366e-24
HOXB7	3.42414	3.12623	6.513e-25	1.18435e-23
HOXC11	3.74007	1.48957	7.0304e-25	1.27568e-23
TIMELESS	1.20227	5.86794	7.14593e-25	1.29478e-23
KNSTRN	1.09941	4.47951	8.14101e-25	1.47191e-23
COL5A2	3.06133	8.44249	8.99833e-25	1.62459e-23
NDC80	1.61616	4.49747	9.18056e-25	1.65631e-23
ADAMTS12	3.27493	4.69125	1.03234e-24	1.85719e-23
ECT2	1.53792	6.07538	1.13601e-24	2.04078e-23
PLOD1	1.46735	7.59039	1.14733e-24	2.05943e-23
HAGLROS	3.33456	0.294904	1.24654e-24	2.23298e-23
CENPL	1.11439	3.1528	1.55614e-24	2.77094e-23
IBSP	4.41407	0.666859	1.59571e-24	2.83832e-23
DLGAP5	1.45448	4.95782	1.85291e-24	3.28423e-23
ONECUT2	3.4676	0.78277	1.8867e-24	3.34177e-23
HAPLN1	2.90595	1.4411	2.00955e-24	3.55437e-23
ITGA5	2.32769	7.65642	2.04935e-24	3.62223e-23
XRCC3	1.19555	4.09842	2.11727e-24	3.73967e-23
CLSPN	1.72043	3.53503	2.75364e-24	4.85009e-23
SHOX2	2.56405	2.40556	2.77925e-24	4.89005e-23
ADAMTS2	2.8807	6.38585	2.80898e-24	4.93723e-23
UBE2S	1.60865	5.41026	3.33169e-24	5.81147e-23
SPRY4	1.65851	4.6666	3.69618e-24	6.4195e-23
BCL2L12	1.09984	4.40542	3.89035e-24	6.74862e-23
UBE2T	1.43805	4.10519	3.92303e-24	6.80064e-23
C18orf54	1.44166	2.67662	3.93386e-24	6.81473e-23
IGF2BP2	2.36907	6.23567	4.11282e-24	7.11498e-23
BMP8A	2.71086	-0.293685	4.28624e-24	7.40483e-23
CDCA4	1.14779	5.74007	4.44391e-24	7.6615e-23
FSCN1	1.65637	9.38393	5.13422e-24	8.8215e-23
CHTF18	1.38774	4.57665	5.2124e-24	8.94972e-23
DUXAP8	3.54497	2.04359	5.27455e-24	9.05029e-23
PIF1	1.80115	2.54764	5.64982e-24	9.67446e-23
AC093520.1	3.43799	-2.71314	5.78585e-24	9.89396e-23
GAST	5.07267	1.18737	6.03858e-24	1.03191e-22
AC026401.3	1.37432	3.74593	6.25788e-24	1.06794e-22
CHEK1	1.14631	4.40867	6.59079e-24	1.12264e-22
GSDME	2.11809	5.2945	6.61591e-24	1.12524e-22
DCBLD1	1.97665	5.50166	6.65603e-24	1.1313e-22
NEMP1	1.37695	4.84877	7.21399e-24	1.22366e-22
HOMER3	1.70493	5.97872	8.13878e-24	1.37223e-22
GNGT1	3.42565	0.826793	8.40967e-24	1.41507e-22
FIRRE	3.50879	-0.382714	8.51704e-24	1.43218e-22
P3H4	1.72581	4.9935	8.59477e-24	1.44333e-22
FAAP24	1.07242	2.31546	8.65588e-24	1.45262e-22
RAD54B	1.30214	1.66331	9.47939e-24	1.5866e-22
COL5A1	3.02478	9.0252	9.60696e-24	1.60689e-22
IKBIP	1.21626	4.43306	1.19828e-23	1.99898e-22
FMNL3	1.28829	5.17964	1.25863e-23	2.09689e-22
LINC02577	4.18232	1.44753	1.30553e-23	2.17072e-22
RHEBL1	1.89896	1.16673	1.31662e-23	2.18772e-22
FAM72A	1.36997	0.250279	1.37856e-23	2.28762e-22
KIF18A	1.46382	3.49767	1.90288e-23	3.13504e-22
RPSAP52	4.2602	0.752255	2.01399e-23	3.31376e-22
UHRF1	1.51499	4.87182	2.22148e-23	3.64329e-22
MMP14	1.48148	9.19665	2.32884e-23	3.8144e-22
AL139095.3	3.11361	-0.635978	2.44385e-23	3.99759e-22
SPOCD1	2.93378	2.76972	2.59743e-23	4.23235e-22
GINS1	1.34545	4.61071	2.67566e-23	4.35701e-22
FANCA	1.27582	3.99711	2.68787e-23	4.37408e-22
ADAMTS6	2.55424	1.12942	2.84933e-23	4.63085e-22
PTHLH	3.34308	7.63727	2.93973e-23	4.77469e-22
FANCI	1.23359	5.73888	3.96857e-23	6.39226e-22
PMEPA1	2.2467	7.15244	4.467e-23	7.1905e-22
ZIC5	3.74474	1.83697	4.71375e-23	7.56838e-22
IGF2BP1	6.01681	3.15455	4.91594e-23	7.88299e-22
CFAP251	1.92662	5.67041	5.67063e-23	9.06439e-22
DUSP9	3.17399	2.97898	5.91239e-23	9.43291e-22
GPR176	2.45732	4.6239	6.96785e-23	1.10818e-21
AC026356.1	1.59772	0.0820891	7.03409e-23	1.11801e-21
KHDC1	1.54303	1.25087	7.38809e-23	1.17206e-21
IFI6	3.09393	8.67887	7.91555e-23	1.25338e-21
AC012531.1	4.21948	-2.48769	8.24893e-23	1.30453e-21
KLF7	1.59895	5.83558	8.40318e-23	1.32809e-21
LINC00460	4.55805	0.585611	8.79655e-23	1.38679e-21
LINC00944	2.74778	-0.0459485	9.26821e-23	1.45932e-21
RPL29P19	3.75147	0.734295	1.02547e-22	1.60863e-21
HOXA13	4.82768	0.114021	1.17197e-22	1.82934e-21
HTR1D	3.6283	-0.185539	1.19869e-22	1.8699e-21
SLC19A1	1.30676	3.96406	1.26754e-22	1.97243e-21
MCM5	1.20505	6.78014	1.27957e-22	1.98992e-21
NUF2	1.47605	3.89178	1.32011e-22	2.05044e-21
USB1	1.15431	6.41754	1.36191e-22	2.11276e-21
MARVELD1	1.4348	6.24712	1.40267e-22	2.17198e-21
MSANTD3	1.02708	4.99664	1.66589e-22	2.57326e-21
EIF2AK2	1.15939	6.64834	1.68507e-22	2.60129e-21
AC018641.1	3.20769	-1.84326	1.74764e-22	2.69624e-21
TACC3	1.23001	6.10062	1.86604e-22	2.87715e-21
MELK	1.57148	4.96062	1.87228e-22	2.88376e-21
ALG3	1.05384	6.21822	2.13981e-22	3.28302e-21
AC113346.1	4.52212	-1.3903	2.21225e-22	3.38613e-21
FGD6	1.30868	5.34498	2.43501e-22	3.72257e-21
RTN4R	1.65666	3.32122	2.63743e-22	4.02471e-21
AC007879.3	2.42021	-2.17343	2.71604e-22	4.14216e-21
ATP5MC1P4	2.26571	-0.879364	2.74249e-22	4.17998e-21
PIMREG	1.75724	3.39453	2.85611e-22	4.34791e-21
GINS2	1.48552	4.40928	3.18588e-22	4.83534e-21
LINC02100	2.97846	-2.36226	3.65236e-22	5.5234e-21
AC026120.1	3.49782	-2.43676	4.16488e-22	6.28342e-21
ORC1	1.38474	3.8468	4.68909e-22	7.06162e-21
MMP13	6.21907	7.5489	4.93883e-22	7.42885e-21
AL513123.1	2.92314	-1.421	5.25147e-22	7.88033e-21
BICD1	1.40402	3.93517	5.26287e-22	7.89275e-21
ZFP92	2.29636	1.32991	5.62204e-22	8.41141e-21
FST	2.62361	6.71698	6.07204e-22	9.05782e-21
CENPN	1.14127	4.25688	7.12411e-22	1.0571e-20
LINC00943	2.93097	-1.93466	8.59174e-22	1.2689e-20
CCNF	1.22473	5.05465	8.6636e-22	1.27877e-20
ADAMTS20	5.34773	-0.0608982	9.00577e-22	1.32833e-20
AC112721.2	3.98662	-2.38605	9.00992e-22	1.32833e-20
HASPIN	1.32524	2.39225	9.70667e-22	1.42606e-20
AFAP1-AS1	6.28097	4.15712	1.11897e-21	1.63822e-20
CDT1	1.44179	5.04676	1.14054e-21	1.66689e-20
HOXC4	2.42347	1.22391	1.17837e-21	1.72019e-20
PAEP	5.22915	0.943047	1.20351e-21	1.75588e-20
ZFPM2-AS1	3.67396	1.53421	1.28414e-21	1.86811e-20
ARPC1B	1.31872	7.78597	1.32193e-21	1.92087e-20
AC007611.1	2.19336	-0.664213	1.34608e-21	1.95484e-20
LAMA3	2.73169	8.97582	1.466e-21	2.12654e-20
P4HA1	1.41364	5.92765	1.5405e-21	2.22948e-20
RMI2	1.59153	4.32927	1.63219e-21	2.35678e-20
LY6K	2.21005	4.97863	1.73563e-21	2.50327e-20
NCAPG	1.2777	4.71932	1.73764e-21	2.50474e-20
KIFC1	1.26663	5.48689	1.83989e-21	2.65062e-20
CAGE1	2.12475	-1.09632	2.04978e-21	2.94794e-20
G2E3-AS1	6.97817	-0.0848106	2.07802e-21	2.98686e-20
ASF1B	1.45812	5.05647	2.32621e-21	3.3341e-20
SPC24	1.63333	3.86132	2.54804e-21	3.63143e-20
CDK1	1.24743	5.6585	2.7254e-21	3.87762e-20
AC011287.1	3.29364	0.00780455	2.91486e-21	4.13785e-20
POSTN	3.48361	8.36253	2.98046e-21	4.2286e-20
TRIM46	1.6658	0.6917	3.02865e-21	4.29214e-20
ADAMTS7	2.06699	3.35876	3.07608e-21	4.35691e-20
PPP1R18	1.10316	6.85543	3.11712e-21	4.4101e-20
AC009093.1	2.61985	-0.525522	3.21248e-21	4.53992e-20
SMPD4P1	4.50131	0.178699	3.70982e-21	5.23106e-20
NLRP3P1	2.51011	-0.729802	3.98014e-21	5.60909e-20
RNASEH2A	1.24482	5.32683	4.00389e-21	5.63941e-20
AC009093.2	2.23092	-0.566944	4.45914e-21	6.26663e-20
CCNP	3.45132	0.476924	4.58243e-21	6.43273e-20
FAM72D	1.63798	-0.538139	4.76855e-21	6.68657e-20
CTHRC1	2.64438	5.48526	5.08186e-21	7.11799e-20
LINC01561	4.47858	-1.4461	5.77087e-21	8.07411e-20
AC022031.2	3.58057	-0.339393	6.23179e-21	8.70451e-20
LINC01615	3.31813	2.17488	7.01086e-21	9.77648e-20
CCDC14	1.17199	4.64555	7.23797e-21	1.0082e-19
C1orf112	1.10462	3.21861	7.25204e-21	1.00961e-19
BST2	2.54997	8.06578	7.5111e-21	1.04452e-19
ADAMTSL2	1.57659	2.47001	7.61037e-21	1.05774e-19
AC107959.3	2.69841	-0.416964	7.71267e-21	1.07137e-19
AP000695.2	2.23097	-0.307722	7.84897e-21	1.0891e-19
SOCS1	1.79831	3.56246	8.03321e-21	1.11344e-19
FAM72B	1.51353	0.478901	8.04395e-21	1.11432e-19
H2AC11	2.02317	1.28849	1.04135e-20	1.4347e-19
CHROMR	1.08357	2.62505	1.1675e-20	1.60325e-19
SOX12	1.38448	4.74892	1.27034e-20	1.73879e-19
LAMP5	3.00843	2.75047	1.28497e-20	1.75786e-19
MYOSLID	2.82999	1.84242	1.31357e-20	1.79505e-19
DUXAP9	3.2721	-0.512705	1.36687e-20	1.86586e-19
AC099850.3	1.54799	1.6405	1.45286e-20	1.98003e-19
MCM7	1.20982	7.59441	1.54119e-20	2.09026e-19
SERPINE1	2.89938	8.57998	1.87275e-20	2.52907e-19
CKAP2L	1.38005	4.48112	1.93374e-20	2.60864e-19
MCM10	1.32822	3.87484	2.47946e-20	3.32122e-19
C1QL1	3.10729	1.19788	2.48039e-20	3.32122e-19
CSF2	4.47568	1.74912	3.05612e-20	4.07268e-19
TCF24	2.92277	-1.45961	3.28706e-20	4.3689e-19
PDPN	2.07767	7.11507	3.31666e-20	4.40593e-19
BUB1B	1.27659	4.60002	3.36159e-20	4.46091e-19
SLC20A1	1.12694	5.97248	3.42613e-20	4.54416e-19
SUGCT-AS1	3.12868	-2.13411	3.71415e-20	4.9107e-19
ZGRF1	1.171	2.43427	3.8466e-20	5.08049e-19
C16orf74	1.71222	4.40108	4.13539e-20	5.45621e-19
SLC15A3	1.83528	5.56404	4.42698e-20	5.83787e-19
FBN2	3.80104	5.34545	4.69813e-20	6.18575e-19
UCN2	2.21026	2.48632	4.71758e-20	6.20811e-19
LINC01679	1.92417	2.2876	4.79623e-20	6.30832e-19
CDX1	2.79551	-0.736083	4.97325e-20	6.52755e-19
HAP1	2.85974	3.11676	5.34767e-20	6.99715e-19
LAMB1	1.40186	7.53699	5.45015e-20	7.12386e-19
ARHGEF39	1.60051	2.87816	5.56175e-20	7.26222e-19
H2BC17	2.9914	-1.60866	5.99063e-20	7.81009e-19
SLC52A2	1.03784	6.43612	8.36879e-20	1.08489e-18
ADAM8	1.92605	5.35638	8.73944e-20	1.13236e-18
HOXA11-AS	4.36002	-0.531071	9.00465e-20	1.16612e-18
IQGAP3	1.33231	4.8627	9.62943e-20	1.24512e-18
ACTL6A	1.0773	6.32204	1.00094e-19	1.29226e-18
AL117329.1	2.51043	-0.594245	1.12314e-19	1.44338e-18
AC011369.2	3.29829	-2.20582	1.21871e-19	1.56223e-18
CYP27B1	2.43436	3.4812	1.31401e-19	1.68012e-18
AC026356.2	1.60263	-1.7384	1.33666e-19	1.70735e-18
ELF4	1.12134	6.07797	1.33776e-19	1.70789e-18
MIR503HG	2.91198	0.493607	1.37253e-19	1.75052e-18
TREM1	3.03804	3.46004	1.40986e-19	1.79721e-18
SCAT2	2.80095	-1.6258	1.41973e-19	1.80888e-18
GMNN	1.14279	4.47387	1.47862e-19	1.87917e-18
NXPH4	2.37421	4.54054	1.51506e-19	1.92452e-18
CYCSP6	4.97367	-0.333817	1.51621e-19	1.925e-18
LINC02154	5.32314	0.976829	1.56733e-19	1.98791e-18
COL5A3	2.10276	6.44833	1.70136e-19	2.15465e-18
SKA1	1.3123	3.54156	1.75515e-19	2.21944e-18
LINC00898	3.93605	-1.18876	1.80534e-19	2.2795e-18
CD80	2.10565	0.513366	1.80536e-19	2.2795e-18
MYH16	2.94534	0.277569	1.89797e-19	2.39285e-18
HOXB-AS4	5.12794	-1.27497	1.91415e-19	2.41204e-18
MICB	1.81452	3.24412	1.93436e-19	2.43508e-18
AL645608.1	2.74414	-2.8089	1.99821e-19	2.51045e-18
CHST2	2.52559	5.9369	2.02514e-19	2.54048e-18
HOXC10	4.03489	2.70702	2.07684e-19	2.60276e-18
ITGA6	1.90343	9.78567	2.10267e-19	2.63381e-18
ZAN	3.49895	0.512714	2.12182e-19	2.65517e-18
RAC2	1.5988	6.05798	2.1262e-19	2.65933e-18
SPC25	1.17663	2.99855	2.2535e-19	2.81019e-18
LINC02450	3.51763	-1.82206	2.26293e-19	2.81917e-18
MCRIP2P1	3.47871	-2.23687	2.2918e-19	2.85256e-18
LINC02454	3.68909	-0.513174	2.37991e-19	2.96052e-18
HOXD9	1.71889	2.50786	2.39662e-19	2.97984e-18
COL11A1	4.4989	5.74823	2.4167e-19	3.00332e-18
HOTAIR	3.77054	-0.645046	2.57405e-19	3.19415e-18
SH2D4B	2.48754	-1.66696	2.59845e-19	3.22285e-18
RNF139-AS1	1.33823	0.288748	2.65585e-19	3.29081e-18
AC017076.1	2.89555	-2.57589	2.71882e-19	3.36058e-18
DLX6	3.18943	1.37368	2.73308e-19	3.37498e-18
TLX2	4.04815	-0.689342	2.73314e-19	3.37498e-18
AL359091.4	2.09391	-1.08684	2.87019e-19	3.53902e-18
OIP5	1.32257	2.23361	2.88813e-19	3.55887e-18
DNAH17	3.12921	5.40728	2.9217e-19	3.59327e-18
POLQ	1.46491	3.7463	2.92273e-19	3.59327e-18
PPIAP45	2.15781	-1.92898	3.08269e-19	3.78439e-18
PHLDB2	1.71252	6.36391	3.14193e-19	3.84963e-18
PARP14	1.33954	7.17764	3.20344e-19	3.92309e-18
MYO1B	1.61539	7.90614	3.3482e-19	4.09838e-18
ADA	1.53976	4.82277	3.41071e-19	4.17287e-18
DNA2	1.16158	2.79692	3.48778e-19	4.26303e-18
RTKN	1.02179	5.98696	3.52438e-19	4.30512e-18
CDC25B	1.36539	7.39801	3.99276e-19	4.86393e-18
LINC01232	1.31796	1.82607	4.16031e-19	5.05811e-18
AP000695.1	2.31239	0.185182	4.27308e-19	5.18772e-18
PSRC1	1.21515	3.35508	4.38616e-19	5.32243e-18
GPC2	2.39509	0.829622	4.39191e-19	5.32429e-18
HOXD13	4.48174	2.19542	4.6203e-19	5.59311e-18
CENPF	1.33569	6.4181	4.98122e-19	6.02137e-18
EPHB2	2.1456	4.95577	5.06541e-19	6.11727e-18
TNFSF4	2.78743	2.37492	5.22694e-19	6.30932e-18
FAP	2.62679	4.60183	5.3481e-19	6.4494e-18
TM4SF19	2.6644	2.61421	5.35081e-19	6.4496e-18
ATP8B3	1.87658	1.91099	5.45002e-19	6.56291e-18
CNGB3	2.91181	-0.959119	5.80657e-19	6.98227e-18
FKBP9P1	2.40429	1.96976	5.8933e-19	7.07644e-18
LRFN4	1.42669	4.71034	6.131e-19	7.3444e-18
CSGALNACT2P1	2.59192	-2.02168	6.73106e-19	8.04794e-18
HOXD12	4.181	-3.16067	7.8226e-19	9.32211e-18
DUXAP10	3.66561	-0.521632	8.02463e-19	9.55836e-18
HMGB3	1.26048	6.21743	8.05862e-19	9.59432e-18
CELSR3	2.38228	3.55138	8.36846e-19	9.94912e-18
TRPC4	2.00544	-0.634739	8.69529e-19	1.03134e-17
DDX11	1.18821	4.62639	8.77329e-19	1.0401e-17
MICAL2	1.82912	6.17147	8.9137e-19	1.05576e-17
LINC02163	4.81016	-2.14875	9.12506e-19	1.07954e-17
SUN3	4.39558	-0.497792	9.2308e-19	1.09024e-17
PRC1	1.11285	6.05854	9.23839e-19	1.09063e-17
AC103702.2	4.57564	2.02968	9.25753e-19	1.09238e-17
LHX1-DT	4.53779	-0.143094	9.67848e-19	1.14152e-17
MAD2L1	1.18611	4.88576	1.11193e-18	1.30718e-17
PCED1B	1.32945	2.99275	1.18882e-18	1.39546e-17
PCSK9	2.70456	5.50214	1.18924e-18	1.39546e-17
H3C10	2.20034	2.212	1.22939e-18	1.44123e-17
PRAL	2.39331	-1.72105	1.25677e-18	1.47197e-17
H3C8	2.6011	0.484724	1.25905e-18	1.47395e-17
AC008687.4	2.56516	-2.28775	1.3573e-18	1.5853e-17
GPR158	3.60013	1.96449	1.37828e-18	1.60906e-17
FSD1	2.86112	0.364805	1.43661e-18	1.67483e-17
SLC16A1-AS1	1.14996	2.00325	1.45624e-18	1.69615e-17
CHN1	1.64828	3.5632	1.46852e-18	1.70888e-17
TM4SF19-TCTEX1D2	3.3341	-2.18169	1.52961e-18	1.77668e-17
MCM4	1.03782	7.44949	1.57299e-18	1.82371e-17
ZNF281	1.04474	4.46219	1.58267e-18	1.8341e-17
TMC7	1.63159	2.42551	1.65533e-18	1.91742e-17
PCLAF	1.29154	4.74581	1.72024e-18	1.99169e-17
COL1A1	2.97498	12.307	1.73768e-18	2.01096e-17
IFI44	2.14947	5.94699	1.73993e-18	2.01264e-17
AC023908.3	2.21615	-1.96921	1.77804e-18	2.05578e-17
OR2B6	3.71382	-1.84482	1.77911e-18	2.05607e-17
AL078644.1	1.50691	-1.1616	1.79363e-18	2.07191e-17
FOXL2	3.76931	1.46473	1.85075e-18	2.13594e-17
HMGA2-AS1	2.25411	-1.35676	1.86935e-18	2.15543e-17
TMEM26	2.1542	0.200691	1.8752e-18	2.16119e-17
ABL2	1.12353	5.63772	1.88339e-18	2.16963e-17
PTGFRN	1.22288	8.33765	1.89086e-18	2.17725e-17
PPIAP26	4.63417	-0.659339	1.98058e-18	2.27745e-17
STARD4	1.32184	4.3977	2.0135e-18	2.31318e-17
LAMB3	1.8031	9.92837	2.06325e-18	2.36818e-17
RNASE10	4.51056	1.18381	2.25097e-18	2.58013e-17
LINC02321	2.53037	-2.10021	2.27781e-18	2.60971e-17
RPL23AP11	4.18136	-1.8506	2.43459e-18	2.78428e-17
AC034223.2	5.15165	-1.38777	2.51087e-18	2.87022e-17
AC027763.1	2.6168	-2.2446	2.52924e-18	2.8886e-17
CCNE1	1.43249	3.52733	2.66493e-18	3.03807e-17
RFX8	2.34564	-0.850473	2.71166e-18	3.08994e-17
AMIGO2	2.28108	5.09453	2.71424e-18	3.0915e-17
TERT	2.72157	-0.566059	2.74229e-18	3.11781e-17
STIL	1.22703	4.18057	2.78934e-18	3.16987e-17
LASTR	3.01252	1.21046	2.92063e-18	3.3146e-17
FBXL6	1.12154	4.7283	2.94971e-18	3.3446e-17
GPR19	2.0826	0.00561123	2.95906e-18	3.35369e-17
H2AC13	2.43218	-0.477593	3.0965e-18	3.5016e-17
GALNS	1.10525	5.05584	3.14096e-18	3.54711e-17
AC007731.1	1.97297	-1.67013	3.14507e-18	3.5486e-17
FNDC3B	1.19872	6.70414	3.26258e-18	3.67787e-17
LINC01943	1.76964	-0.382145	3.30461e-18	3.72192e-17
CENPE	1.23768	4.52067	3.32329e-18	3.7413e-17
KLHL5	1.11797	5.20886	3.32693e-18	3.74373e-17
AC010343.3	4.48672	-0.260104	3.39298e-18	3.81635e-17
DUSP5P1	3.02449	-1.76714	3.49403e-18	3.92364e-17
HOXC-AS1	2.87445	-1.68908	3.5952e-18	4.03123e-17
CCDC150	1.58397	0.969622	3.60873e-18	4.0446e-17
ZNF469	2.53175	4.45122	3.69089e-18	4.13301e-17
SALL4	2.57226	0.139328	3.95397e-18	4.41781e-17
KREMEN2	2.82355	3.97694	4.06151e-18	4.53595e-17
ADAMTS14	1.98616	3.21656	4.09825e-18	4.57495e-17
FIBCD1	5.34921	2.6076	4.59283e-18	5.10899e-17
MND1	1.33608	2.1855	4.62579e-18	5.14339e-17
OR11H7	3.48437	-2.37319	4.74928e-18	5.27604e-17
FOXD1	1.96143	2.89936	4.78751e-18	5.31618e-17
AC008764.8	1.55992	-1.179	4.93847e-18	5.48139e-17
HNRNPA1P21	1.85833	0.732232	4.99151e-18	5.53784e-17
B3GNT4	1.75275	1.90524	5.24762e-18	5.8092e-17
DSN1	1.00095	4.45608	5.57641e-18	6.16507e-17
AC010677.1	4.2221	1.47576	5.71876e-18	6.31691e-17
TMEFF1	3.17925	-2.99401	5.75347e-18	6.35247e-17
IL24	3.35296	4.2118	5.89453e-18	6.49969e-17
ARHGAP11A	1.1368	4.90765	6.08875e-18	6.70507e-17
AL024507.2	1.3446	0.300933	6.32163e-18	6.95241e-17
EFNB1	1.26674	7.69158	6.38222e-18	7.016e-17
OCIAD2	1.29577	6.15004	6.47423e-18	7.11404e-17
CNGB1	3.98668	4.2081	6.69689e-18	7.35231e-17
ALPP	5.95212	-0.554905	7.43402e-18	8.14741e-17
PLK4	1.08196	3.77829	7.43972e-18	8.15011e-17
MYO10	1.25614	7.04206	7.54918e-18	8.26644e-17
LINC02086	3.89987	0.0828871	7.72612e-18	8.44553e-17
MATN3	2.66458	1.78417	7.82401e-18	8.54513e-17
LINC00174	1.84712	3.3626	7.87741e-18	8.59601e-17
FKBP9	1.11615	7.16052	7.97003e-18	8.69333e-17
AC018653.3	1.79288	0.244607	8.70231e-18	9.46343e-17
PLEK2	1.872	6.19553	8.82574e-18	9.59352e-17
PRR20G	6.55356	-0.449735	8.94052e-18	9.71411e-17
AL109946.1	2.03646	-1.62243	9.30375e-18	1.00957e-16
COL16A1	1.69879	7.07401	9.31256e-18	1.01009e-16
ZWINT	1.08127	5.35864	9.32695e-18	1.01122e-16
AC119150.1	3.10602	-2.11122	9.98456e-18	1.08205e-16
TCP11L1	1.01634	3.75853	1.00121e-17	1.08457e-16
AP003555.1	3.21165	-0.634443	1.03186e-17	1.1173e-16
C20orf144	1.56057	-2.00416	1.05832e-17	1.14448e-16
NEIL3	1.45154	2.36918	1.06739e-17	1.15379e-16
CALB1	6.81327	4.75911	1.14404e-17	1.2319e-16
H4C9	1.65437	3.37475	1.18647e-17	1.27649e-16
TOP2A	1.31779	7.19852	1.2131e-17	1.30347e-16
RGS4	2.6049	3.1404	1.26277e-17	1.35282e-16
LINC01572	1.63024	0.0235235	1.32079e-17	1.41257e-16
CKS2	1.29264	5.25487	1.33127e-17	1.42257e-16
TTK	1.16622	4.34979	1.41696e-17	1.50967e-16
FSTL3	2.28736	5.80431	1.42307e-17	1.51554e-16
BRCA1	1.06972	4.52864	1.5872e-17	1.68678e-16
GALNT2	1.0391	7.39831	1.59269e-17	1.6919e-16
MTHFD1L	1.13619	5.45374	1.66088e-17	1.76211e-16
AC122710.2	3.76856	-2.64446	1.68521e-17	1.78717e-16
C10orf55	1.61316	1.30163	1.82069e-17	1.9268e-16
AL139095.1	2.26049	-2.67707	1.86964e-17	1.97694e-16
CERCAM	1.76627	6.19367	1.92153e-17	2.03012e-16
HERC5	1.97646	4.32199	1.94183e-17	2.0507e-16
IFI27	2.0857	9.57791	1.98946e-17	2.09925e-16
LCTL	1.7159	-1.71707	2.79233e-17	2.91957e-16
CHST7	1.72889	2.97338	2.79967e-17	2.92361e-16
LINC02416	2.15028	-2.85928	2.80594e-17	2.92895e-16
AC018695.6	2.23531	-0.71259	2.84186e-17	2.96522e-16
HS1BP3-IT1	3.29459	-1.42135	2.84857e-17	2.97099e-16
MYBL1	1.41674	2.0485	2.8954e-17	3.01734e-16
ONECUT3	4.30096	-0.581082	2.93326e-17	3.05553e-16
ACOT7	1.15824	6.41144	3.01013e-17	3.13302e-16
HROB	1.21126	3.23998	3.09e-17	3.2135e-16
C6orf141	2.3007	3.20252	3.29033e-17	3.41761e-16
LBX2-AS1	1.30797	2.07088	3.46454e-17	3.59117e-16
DIPK1A	1.0125	4.12372	3.91158e-17	4.04293e-16
LINC01234	6.26501	1.37543	3.94113e-17	4.06847e-16
AC009226.1	1.89059	-2.28072	3.99891e-17	4.12643e-16
TOX2	1.9891	3.385	4.0162e-17	4.14258e-16
SLC2A1	1.69379	10.0848	4.09333e-17	4.21786e-16
LHB	2.56373	-1.61419	4.17393e-17	4.29824e-16
PLEKHG4B	2.65423	3.29774	4.24171e-17	4.36449e-16
P4HA2	1.33884	6.67445	4.3669e-17	4.48598e-16
NELL2	3.05928	6.21472	4.38761e-17	4.50542e-16
C1RL-AS1	1.36424	1.92653	4.4068e-17	4.52145e-16
MMS22L	1.00518	4.09742	4.42251e-17	4.53572e-16
AL445490.1	3.15072	-1.47547	4.48845e-17	4.60148e-16
MMD	1.00012	3.55794	4.68674e-17	4.79697e-16
PLA2G7	1.95545	3.05871	4.74375e-17	4.85139e-16
CGB7	1.8367	-0.226371	4.78759e-17	4.89423e-16
AC105339.2	1.88923	-1.74783	4.94063e-17	5.0466e-16
CIBAR1	1.02516	3.83332	5.13244e-17	5.23828e-16
SUGCT	1.88769	3.10406	5.41034e-17	5.51299e-16
AL031736.1	3.55056	-1.67682	5.41253e-17	5.51301e-16
USP18	1.74167	3.73743	6.05979e-17	6.15985e-16
AC084783.1	3.58448	-1.78765	6.15722e-17	6.25134e-16
FEZ1	2.13268	5.20043	6.16636e-17	6.2581e-16
CSMD2	2.71945	1.7525	6.17072e-17	6.26001e-16
HMMR	1.3251	4.17689	6.21332e-17	6.30069e-16
SLC17A9	2.01226	2.55311	6.21772e-17	6.30262e-16
STMN1	1.17216	7.49987	6.3392e-17	6.42318e-16
MARCKSL1	1.24962	6.72383	6.36704e-17	6.4488e-16
HAGLR	2.24972	2.5539	6.67649e-17	6.7568e-16
GALNT18	1.22353	5.43692	6.88474e-17	6.95919e-16
COL4A6	2.74616	5.29018	6.89888e-17	6.97068e-16
CDCA2	1.27639	3.82192	7.16938e-17	7.23821e-16
FADS3	1.82832	4.76694	7.93044e-17	7.9715e-16
LAPTM4B	1.03772	7.41549	8.31589e-17	8.34565e-16
WASHC5-AS1	1.88825	-3.20271	8.44633e-17	8.46982e-16
PDZD7	2.56374	0.672475	8.60135e-17	8.615e-16
NCAPD2	1.10619	7.16798	8.63772e-17	8.648e-16
USP32P3	2.78119	-1.46192	8.68661e-17	8.69349e-16
ABHD17AP4	3.31895	-1.90082	8.71248e-17	8.71593e-16
TBILA	1.79535	0.145728	8.75484e-17	8.75137e-16
LAIR2	2.2861	-1.0943	9.15911e-17	9.141e-16
AC108463.1	1.6612	-1.83713	9.68417e-17	9.64595e-16
AL365181.3	3.21624	2.81002	1.07036e-16	1.06361e-15
IRF9	1.30951	2.32699	1.07883e-16	1.07161e-15
LRRC8C	1.33211	5.01297	1.08909e-16	1.08138e-15
AC110285.6	2.03147	-0.407997	1.11051e-16	1.10135e-15
COL6A4P1	2.06759	-2.07687	1.11132e-16	1.10171e-15
SCG5	2.41312	1.8962	1.16293e-16	1.15108e-15
LINC00519	2.37155	1.652	1.17538e-16	1.16294e-15
FBXO43	2.08626	-0.223156	1.17612e-16	1.16321e-15
SOX11	3.20251	1.40861	1.21126e-16	1.19656e-15
P3H2	2.54993	6.8901	1.27781e-16	1.26034e-15
WDR54	1.36354	4.29923	1.28684e-16	1.26825e-15
AP000526.1	3.86847	-3.12014	1.29799e-16	1.27874e-15
DEPDC1	1.17717	4.10355	1.39113e-16	1.36836e-15
CILP2	2.87992	1.85836	1.43047e-16	1.40596e-15
GFI1	1.90425	1.58924	1.5507e-16	1.52117e-15
AC004943.2	1.14167	2.01419	1.57559e-16	1.54499e-15
PRAME	5.63494	3.93723	1.58019e-16	1.54889e-15
AC107959.2	2.24633	-2.63699	1.61628e-16	1.58243e-15
TEAD2	1.13398	5.0719	1.61931e-16	1.58478e-15
FAM86JP	1.15939	2.38022	1.62757e-16	1.59224e-15
PLS3-AS1	1.80501	-1.51771	1.64498e-16	1.60741e-15
AC023906.5	2.33864	-1.32569	1.71564e-16	1.67192e-15
NOX4	1.82111	2.33297	1.73891e-16	1.69329e-15
AC108676.1	3.82391	2.29015	1.77372e-16	1.72586e-15
KDM4A-AS1	1.6636	0.0763151	1.85514e-16	1.80369e-15
U62317.1	1.74591	3.32096	1.85901e-16	1.80676e-15
STAT2	1.0659	7.12462	1.88882e-16	1.83361e-15
MPP3	1.22476	2.36312	1.91994e-16	1.86239e-15
ULBP2	1.69725	4.0381	2.10024e-16	2.03124e-15
ERCC6L	1.17211	3.02772	2.10045e-16	2.03124e-15
FOXL1	2.37921	1.78719	2.19181e-16	2.11635e-15
IFITM3P9	2.32708	-0.469206	2.24054e-16	2.16257e-15
AL139147.1	4.0294	-1.80586	2.31359e-16	2.23203e-15
PROC	2.68039	1.61975	2.35046e-16	2.26606e-15
B4GALNT1	2.24922	3.52708	2.50159e-16	2.40626e-15
TRIM59	1.17571	3.60089	2.5892e-16	2.48863e-15
SLC5A12	3.55048	0.710947	2.6921e-16	2.58458e-15
COL6A3	2.4424	9.50843	2.87373e-16	2.75372e-15
HKDC1	3.76568	2.04504	2.92456e-16	2.79923e-15
KIF20A	1.25775	5.22523	2.99749e-16	2.86796e-15
NLRP7	3.98636	1.25048	3.10692e-16	2.97041e-15
CCNB1	1.12942	6.29748	3.15744e-16	3.01642e-15
HLA-V	2.42164	1.52794	3.17063e-16	3.02788e-15
CEP72	1.06889	2.78034	3.20069e-16	3.05543e-15
C10orf88B	2.22504	-0.931406	3.2202e-16	3.07289e-15
MCM8	1.00933	4.21234	3.27014e-16	3.11466e-15
LINC00520	3.24632	1.14307	3.31016e-16	3.15039e-15
DISP3	3.76951	0.347654	3.35004e-16	3.18594e-15
LINC01116	2.21043	2.14678	3.56877e-16	3.39268e-15
SCRN1	1.08873	6.64259	3.59906e-16	3.42019e-15
HOXC5	2.72583	-2.97153	3.66916e-16	3.48156e-15
LINC02709	1.34913	-0.293651	3.67373e-16	3.48459e-15
DLX2-DT	3.25086	-2.1462	3.67885e-16	3.48683e-15
AL645939.1	2.35209	-2.19655	3.7828e-16	3.58266e-15
ITGB4	1.32607	9.78929	3.92002e-16	3.71122e-15
CSGALNACT2	1.01421	4.6771	4.03985e-16	3.82181e-15
RBP1	2.07472	7.09075	4.19448e-16	3.95919e-15
NPNT	1.75556	5.96975	4.22784e-16	3.98919e-15
MSN	1.18337	9.59335	4.23519e-16	3.99462e-15
DDX60L	1.59099	5.15718	4.35479e-16	4.10283e-15
AP005230.1	1.96736	0.257713	4.40832e-16	4.14862e-15
AC021028.1	1.96887	-1.28039	4.41868e-16	4.15682e-15
TTLL11-IT1	3.35405	-0.811374	4.49152e-16	4.2222e-15
AC116407.2	1.72169	-0.719594	4.63668e-16	4.35379e-15
ANLN	1.32409	6.44798	4.66462e-16	4.37839e-15
ALOX12P2	1.90438	1.59328	4.85704e-16	4.55224e-15
DDX11-AS1	1.74679	-0.527573	4.96181e-16	4.64526e-15
KC877373.1	2.82559	-1.99022	4.98872e-16	4.66699e-15
NID1	2.01951	6.57279	5.12142e-16	4.78403e-15
IFI35	1.63375	5.95657	5.18341e-16	4.83657e-15
CGB8	5.40548	-1.71011	5.23727e-16	4.88322e-15
NUSAP1	1.18482	5.73905	5.2421e-16	4.88592e-15
PCAT7	2.59044	-0.0814656	5.31141e-16	4.94686e-15
DCBLD2	1.52357	6.08185	5.32482e-16	4.95752e-15
AL121832.3	1.44785	-1.28453	5.3368e-16	4.96685e-15
XPR1	1.03742	6.38775	5.45107e-16	5.06758e-15
PPP4R4	2.5561	2.49007	5.47455e-16	5.0838e-15
AC078883.1	1.17631	0.433431	5.63232e-16	5.22646e-15
CLEC12A-AS1	3.08228	-0.85246	5.63581e-16	5.22778e-15
TSPAN10	2.13353	3.31402	5.70702e-16	5.28801e-15
FOXF2	1.54013	2.95326	5.95825e-16	5.51269e-15
BCAS4	1.54531	3.31548	6.09344e-16	5.63365e-15
LINC01322	4.64387	1.10841	6.31604e-16	5.8309e-15
FBXO41	1.33406	3.51822	6.41682e-16	5.92178e-15
PXDN	2.01649	6.91132	6.49272e-16	5.98963e-15
TFPI2-DT	2.76124	-3.14685	6.52537e-16	6.01661e-15
PROCR	1.65344	4.94429	6.61826e-16	6.09653e-15
PLOD2	1.53555	6.30495	7.1266e-16	6.55284e-15
COL6A1	2.00603	9.38019	7.51345e-16	6.89347e-15
AC048344.4	1.86762	-2.58356	7.60711e-16	6.97433e-15
SLC16A1	1.31406	7.3652	7.61462e-16	6.97868e-15
NKX6-1	2.90422	-0.560677	8.16886e-16	7.45955e-15
CCNA2	1.12145	5.34293	8.4935e-16	7.75319e-15
RCCD1-AS1	1.27001	-2.11092	9.03452e-16	8.23515e-15
MIR9-3HG	3.33714	2.9944	9.19476e-16	8.37516e-15
TNFRSF9	1.87286	2.4866	9.44046e-16	8.59276e-15
CREG2	2.99069	2.55252	9.81968e-16	8.93148e-15
DLX6-AS1	2.34944	1.04611	9.82833e-16	8.93613e-15
BX322234.2	5.67193	-1.2663	1.02018e-15	9.25239e-15
CCM2	1.12326	6.42233	1.02829e-15	9.32257e-15
SLC6A7	2.27053	-2.41288	1.03882e-15	9.40791e-15
LINC02584	3.61328	-1.61605	1.04483e-15	9.45149e-15
CHST15	1.16605	5.68402	1.0571e-15	9.5563e-15
MIR4713HG	1.66808	-0.686833	1.24863e-15	1.12474e-14
TCAM1P	5.16495	0.710615	1.27148e-15	1.14451e-14
DDX12P	1.52763	1.3487	1.27567e-15	1.14788e-14
MC1R	1.19837	1.65615	1.29023e-15	1.16015e-14
CD70	2.88695	1.94013	1.35376e-15	1.21554e-14
HOXD8	1.28792	2.1384	1.37605e-15	1.23468e-14
MYO7A	1.41212	3.00531	1.41749e-15	1.27005e-14
FADD	1.83189	4.80917	1.43666e-15	1.28678e-14
PNCK	3.42698	2.71585	1.45571e-15	1.30291e-14
TMEM200B	1.58688	2.62097	1.47092e-15	1.31512e-14
NREP	1.4287	5.62543	1.50172e-15	1.34172e-14
CEBPE	3.29207	-1.09817	1.62503e-15	1.44523e-14
NKD2	1.95217	3.48133	1.71607e-15	1.52513e-14
GPR39	2.2287	2.24954	1.72405e-15	1.53168e-14
IER5L	1.30232	3.87863	1.73647e-15	1.54163e-14
ECE2	1.11294	4.4814	1.90882e-15	1.68989e-14
ITGB1-DT	3.09582	-1.37858	1.95473e-15	1.72932e-14
H2BC12	1.56207	4.86069	1.96221e-15	1.73411e-14
ITGA3	1.66047	9.07656	2.01278e-15	1.77693e-14
SMC1B	4.75698	1.51658	2.0293e-15	1.79089e-14
DLEU7	1.34072	-0.53492	2.08659e-15	1.83952e-14
TEDC1	1.20864	4.30571	2.1003e-15	1.85096e-14
LINC02043	2.69969	-2.26896	2.11401e-15	1.86239e-14
CASC9	3.62404	3.0542	2.14679e-15	1.88995e-14
HSF2BP	1.51042	-0.329195	2.19185e-15	1.92693e-14
CALU	1.05272	7.63571	2.23696e-15	1.96385e-14
CDKN2B-AS1	2.54411	0.239901	2.26778e-15	1.99022e-14
COL22A1	3.57524	4.49698	2.28996e-15	2.00829e-14
PAQR4	1.04528	4.56766	2.29461e-15	2.01167e-14
AC025171.1	1.02378	2.17362	2.34788e-15	2.05765e-14
SLC25A5P5	2.17162	-0.746624	2.35492e-15	2.06311e-14
AL161431.1	3.2429	5.24058	2.37488e-15	2.07988e-14
DDN-AS1	1.58382	-0.955234	2.44094e-15	2.13371e-14
TNFRSF4	1.76603	2.26838	2.46968e-15	2.15766e-14
CSAG2	4.77224	-0.761826	2.49466e-15	2.17797e-14
ZNF114-AS1	3.32868	-3.43723	2.49701e-15	2.17927e-14
FAR2P1	6.62918	0.715706	2.64639e-15	2.30407e-14
IGF2BP2-AS1	2.78437	-1.69087	2.88407e-15	2.50409e-14
SLC22A20P	2.79688	2.92744	2.90355e-15	2.52014e-14
PCDHGC5	3.58226	2.06407	2.92594e-15	2.53608e-14
GRK7	2.79403	-0.901399	2.98452e-15	2.5833e-14
AC112721.1	3.12481	-3.0965	3.05437e-15	2.64196e-14
GLIS1	2.28631	1.3245	3.15228e-15	2.72571e-14
FN1	2.95759	11.04	3.21615e-15	2.77999e-14
RECQL4	1.22843	5.10962	3.23409e-15	2.79358e-14
SGIP1	1.72487	1.75295	3.36735e-15	2.90273e-14
OASL	2.45433	5.83756	3.3871e-15	2.91876e-14
AL162311.3	1.49496	-0.324089	3.4034e-15	2.9318e-14
AC073130.1	3.1962	-2.89176	3.41261e-15	2.93874e-14
PIK3CD	1.19124	5.20414	3.43403e-15	2.95617e-14
AC012625.1	3.37246	-3.3228	3.60707e-15	3.09879e-14
CHP1P2	1.08547	0.602824	3.6787e-15	3.15925e-14
TMPO-AS1	1.44698	1.86411	3.84434e-15	3.29477e-14
LINC00668	4.46503	2.05657	3.85646e-15	3.30404e-14
TREM2	1.97606	3.70984	3.87623e-15	3.31985e-14
PPP1R11P1	3.89247	-2.58463	4.05485e-15	3.46578e-14
RSAD2	2.49371	5.87782	4.08877e-15	3.4924e-14
SPARC	1.93736	10.349	4.09292e-15	3.49477e-14
BRCA2	1.20521	3.54422	4.15805e-15	3.54917e-14
OAS2	1.74452	7.62143	4.27461e-15	3.6462e-14
LINC01426	2.40499	0.81668	4.35229e-15	3.70745e-14
COL3A1	2.62326	11.595	4.39643e-15	3.74126e-14
NAGS	1.40255	2.70836	4.421e-15	3.7609e-14
AP003041.2	4.36586	-2.25267	4.47279e-15	3.80368e-14
TMEM44	1.2465	4.19158	4.5447e-15	3.86223e-14
NBEAP2	1.02675	1.53043	4.73551e-15	4.01762e-14
INHBA-AS1	2.69941	-1.40491	4.74344e-15	4.023e-14
AL354919.2	2.88773	-2.58717	4.76116e-15	4.03667e-14
EN1	2.93982	2.81774	4.81794e-15	4.08344e-14
L3HYPDH	1.03279	2.8412	4.85442e-15	4.11297e-14
EPSTI1	1.97414	5.66004	4.89079e-15	4.14101e-14
AL596223.1	4.38382	-1.77447	4.93114e-15	4.17378e-14
AP002957.1	2.81868	-2.69532	4.95039e-15	4.18867e-14
F2RL2	2.1989	3.72184	4.99702e-15	4.2267e-14
KLHDC7B	3.24131	4.89763	5.02621e-15	4.24997e-14
STAM-AS1	1.71297	-2.15266	5.07116e-15	4.28654e-14
RELT	1.04895	3.9429	5.21535e-15	4.40399e-14
SYNGR3	2.63714	2.06173	5.48272e-15	4.62513e-14
AC012065.2	2.84371	-1.53373	5.86753e-15	4.94314e-14
ATAD5	1.01551	3.13239	5.87881e-15	4.95099e-14
AL365181.2	3.73751	0.469979	6.03738e-15	5.08114e-14
CXCL13	2.49421	4.53139	6.11549e-15	5.14517e-14
LTBP1	1.77426	7.47675	6.13809e-15	5.16246e-14
AC034223.1	4.40161	-2.40005	6.57647e-15	5.50913e-14
TMEM249	2.39664	-2.16692	6.70662e-15	5.61443e-14
TOMM40P2	2.54931	-1.63099	6.99555e-15	5.84473e-14
U62317.3	1.98041	-1.63406	7.16921e-15	5.9779e-14
AC005253.1	1.06101	-0.373477	7.21284e-15	6.01229e-14
AC120036.1	4.04026	-2.12147	7.32822e-15	6.10644e-14
EN2	2.85945	1.29166	7.42886e-15	6.18418e-14
RAB31	1.17556	7.36225	7.64213e-15	6.35448e-14
SFXN3	1.0998	5.39705	7.79054e-15	6.47459e-14
LINC00634	2.60897	-2.09712	8.12909e-15	6.74706e-14
AC025176.1	2.65359	-2.86761	8.40528e-15	6.97171e-14
AC023034.1	3.14683	-3.48974	9.10808e-15	7.54226e-14
LHX9	4.45271	0.384	9.1153e-15	7.54576e-14
NCK1-DT	1.16483	1.90034	9.30342e-15	7.69896e-14
KNL1	1.12725	4.37852	9.47788e-15	7.84076e-14
DLL3	2.88359	-0.297848	9.51033e-15	7.86503e-14
AC006460.1	2.7095	-2.06066	9.90969e-15	8.19262e-14
HTR7	2.43423	3.28966	9.99214e-15	8.25537e-14
FP325330.3	2.62701	-2.4393	1.05773e-14	8.73021e-14
LINC01179	4.67772	-1.98663	1.0754e-14	8.87026e-14
MB21D2	1.09798	3.61149	1.10716e-14	9.12328e-14
FZD6	1.03053	6.74533	1.12442e-14	9.25953e-14
C1QL4	3.23224	-1.15685	1.12915e-14	9.2954e-14
AL354989.2	2.64582	-2.79738	1.1568e-14	9.51679e-14
RAB3B	3.5521	3.2746	1.17651e-14	9.67221e-14
ASPM	1.18948	5.26241	1.20223e-14	9.87451e-14
RDM1	2.00809	-0.561773	1.22049e-14	1.00179e-13
KHDC1L	3.72168	1.6688	1.23015e-14	1.0094e-13
SLC24A2	2.46898	0.644138	1.26603e-14	1.03715e-13
COL1A2	2.47202	11.4381	1.2744e-14	1.04367e-13
MIOX	4.40518	-0.775131	1.35351e-14	1.10666e-13
ALG1L	1.7733	3.52302	1.3768e-14	1.12497e-13
LOXL3	1.21145	2.3334	1.37911e-14	1.1265e-13
NETO1	3.45288	-0.933082	1.38543e-14	1.13129e-13
PLD6	1.23222	2.36936	1.42286e-14	1.1611e-13
NKILA	2.00996	1.36829	1.42414e-14	1.16177e-13
IMPDH1	1.08113	6.56903	1.43112e-14	1.16671e-13
FAM72C	1.45534	-0.974231	1.45729e-14	1.18766e-13
AL162413.1	4.74278	-0.479433	1.49448e-14	1.21758e-13
YEATS2-AS1	1.40204	-0.384583	1.51794e-14	1.2363e-13
AC012213.3	1.92725	-3.04415	1.53326e-14	1.24837e-13
MFHAS1	1.05325	5.96818	1.53882e-14	1.25249e-13
AC093895.1	3.14697	0.610058	1.54625e-14	1.25814e-13
CTSV	1.84242	6.51511	1.56404e-14	1.27139e-13
RBM12B-AS1	1.30156	-1.61602	1.60085e-14	1.29963e-13
OBP2A	3.33487	-2.23931	1.61763e-14	1.31241e-13
TXNDC2	1.68538	-2.5458	1.62934e-14	1.32148e-13
WTAPP1	2.43374	-0.183708	1.63938e-14	1.3292e-13
CGB5	6.12829	-1.57322	1.64049e-14	1.32967e-13
AC010327.4	3.87217	-1.34792	1.64354e-14	1.33171e-13
LINC01356	2.68286	-1.39575	1.66237e-14	1.34654e-13
TTBK1	1.92513	-0.898309	1.67327e-14	1.35494e-13
AC020931.1	1.9258	-3.00254	1.67738e-14	1.35783e-13
FXYD5	1.55046	7.20597	1.69513e-14	1.3717e-13
HPCA	1.54435	-1.37388	1.727e-14	1.39665e-13
HOXC-AS3	4.01798	-2.19042	1.75559e-14	1.41887e-13
AC004817.3	3.81279	-1.43453	1.81447e-14	1.4641e-13
LINC02614	1.6775	0.959526	1.88741e-14	1.5215e-13
CAVIN3	1.5158	4.62849	1.99172e-14	1.60411e-13
AC020891.2	1.86166	-1.53695	1.99179e-14	1.60411e-13
CACNA1B	3.94833	1.93521	2.03264e-14	1.6344e-13
AGTRAP	1.10675	6.32712	2.14277e-14	1.72022e-13
WNT2	2.74283	2.33338	2.15602e-14	1.7303e-13
AC093249.2	2.01169	-3.16304	2.18398e-14	1.75107e-13
NPM1P9	1.50477	-2.34842	2.19766e-14	1.76148e-13
NID2	2.1504	4.10342	2.21795e-14	1.77605e-13
AC008687.6	5.29245	-3.19949	2.30029e-14	1.84024e-13
SULF1	2.11789	6.95193	2.31248e-14	1.8494e-13
AL683807.1	2.22965	-2.09501	2.39687e-14	1.91386e-13
KCNK9	2.94271	-0.617656	2.42358e-14	1.93212e-13
AC131009.2	3.04547	-2.84634	2.49546e-14	1.98818e-13
AMZ1	2.46633	0.188588	2.56971e-14	2.04498e-13
ASPN	2.66843	5.24665	2.57e-14	2.04498e-13
MOV10L1	2.13315	-0.495492	2.71153e-14	2.15217e-13
FANCG	1.04375	4.74321	2.76211e-14	2.19025e-13
CCDC74BP1	4.3118	-2.03209	2.82418e-14	2.23806e-13
TNFRSF12A	1.4403	6.61183	2.84271e-14	2.25204e-13
AL138789.1	4.02305	1.21807	2.86412e-14	2.26829e-13
TENM2	2.25664	7.32594	2.87513e-14	2.2763e-13
DLEU2	1.0653	2.0552	2.89471e-14	2.29108e-13
ROR2	2.04104	4.03461	2.91167e-14	2.30306e-13
GPRACR	3.02255	-2.10173	2.97369e-14	2.34917e-13
THSD1	1.74172	4.44311	2.99219e-14	2.3623e-13
LINC01842	2.61224	-1.17642	3.03528e-14	2.39482e-13
MRPL45P1	4.42805	-3.01193	3.09711e-14	2.44208e-13
APLN	1.88216	3.56494	3.09846e-14	2.44239e-13
CTLA4	1.79135	2.02002	3.1214e-14	2.45893e-13
P4HA3	2.15309	2.15198	3.14806e-14	2.47916e-13
AC079160.1	3.1691	-1.06915	3.18389e-14	2.50503e-13
AL353807.3	1.1435	-0.138648	3.21148e-14	2.52595e-13
AP000525.1	2.76095	-2.01736	3.2247e-14	2.53477e-13
SLC11A1	1.56984	3.269	3.25128e-14	2.55207e-13
TYMS	1.21373	5.08471	3.35052e-14	2.62712e-13
BEND6	1.57355	1.74502	3.37636e-14	2.64656e-13
CLDN14	2.4122	-0.166919	3.38224e-14	2.65035e-13
LAMC1	1.05713	7.90762	3.57862e-14	2.80163e-13
TENM3	2.09747	4.76697	3.62359e-14	2.83419e-13
ONECUT1	3.51192	-2.72201	3.71167e-14	2.90219e-13
CTSC	1.29276	8.39586	3.88021e-14	3.03115e-13
TPST1	1.1545	4.52576	4.22891e-14	3.29641e-13
AC069503.1	1.6039	-2.94683	4.23279e-14	3.29842e-13
ITGA1	1.3002	5.05706	4.23476e-14	3.29893e-13
KCNMB3	1.69166	0.256012	4.34364e-14	3.37958e-13
AL928654.4	1.30915	2.02586	4.56441e-14	3.54588e-13
RPL39L	2.00574	4.17908	4.65727e-14	3.6158e-13
CENPM	1.23864	3.78254	4.71444e-14	3.65906e-13
RAB32	1.14561	4.69184	4.83841e-14	3.74836e-13
GINS4	1.32314	3.2614	5.04988e-14	3.90858e-13
MIAT	2.22545	3.15931	5.23592e-14	4.04761e-13
AC016773.1	1.79785	-1.38083	5.39352e-14	4.16562e-13
PDE7A	1.07631	5.17111	5.57311e-14	4.29775e-13
AP005131.5	3.62276	-2.82735	5.77189e-14	4.44696e-13
AC108463.2	1.67725	-2.99426	5.83915e-14	4.49604e-13
AL132712.1	1.43602	0.0572918	5.86404e-14	4.51383e-13
ADGRD2	2.31335	-0.228689	5.89611e-14	4.53713e-13
AC008147.2	1.68877	-1.43818	6.01605e-14	4.62661e-13
H1-3	2.22274	-1.5378	6.04687e-14	4.64889e-13
GAD1	2.44363	1.15527	6.16879e-14	4.73973e-13
GPX8	1.25661	4.5861	6.18457e-14	4.74944e-13
TNC	2.1159	9.98491	6.29151e-14	4.82815e-13
SKA3	1.00852	3.64656	6.32842e-14	4.855e-13
LY6E	1.44879	9.02508	6.35457e-14	4.87209e-13
AC109454.3	4.52775	-0.56729	6.60018e-14	5.0512e-13
LINC01524	3.44457	-2.56228	6.90537e-14	5.27996e-13
PBX4	1.43376	0.790447	7.10031e-14	5.42244e-13
AC091133.5	3.96307	-3.0601	7.18464e-14	5.48519e-13
LINC02878	1.50687	-0.80919	7.24815e-14	5.532e-13
ODAPH	4.8918	1.23394	7.29818e-14	5.56851e-13
AL109924.1	3.57717	-2.99555	7.44562e-14	5.67586e-13
LRP12	1.31465	4.79397	7.51734e-14	5.72707e-13
SLAMF9	2.88036	0.868597	7.57613e-14	5.77011e-13
ANGPT2	1.32503	3.77187	7.61743e-14	5.79807e-13
NPW	3.40336	1.42644	7.69596e-14	5.85608e-13
MKI67	1.13223	7.39559	7.71926e-14	5.87204e-13
BORA	1.1208	2.98129	8.12205e-14	6.171e-13
AC008083.2	3.08837	-1.88341	8.26307e-14	6.27436e-13
SHISAL1	2.38797	3.85546	8.85479e-14	6.71155e-13
GPR161	1.27408	4.65706	8.86867e-14	6.72006e-13
EMX1	2.73707	0.353423	9.36931e-14	7.08452e-13
NECAB2	3.51309	-0.479828	9.6518e-14	7.29157e-13
STEAP1B	2.76528	2.36386	1.04667e-13	7.90009e-13
LINC00973	4.61238	-2.27793	1.07065e-13	8.07145e-13
AC136475.3	2.21468	0.191841	1.10869e-13	8.34669e-13
LINC01303	1.84742	-0.964747	1.11481e-13	8.38936e-13
PCMTD1P3	2.68558	-2.90773	1.15021e-13	8.6403e-13
Z95331.1	1.40678	-1.08635	1.15307e-13	8.65916e-13
AL391845.2	2.27987	-2.71036	1.15939e-13	8.70405e-13
SMYD3	1.14292	2.59068	1.16922e-13	8.7726e-13
NMRAL2P	3.3825	3.68651	1.18936e-13	8.91581e-13
CYP27C1	2.03347	3.5611	1.27405e-13	9.53083e-13
ERFL	1.79333	-2.40134	1.27604e-13	9.5429e-13
ELFN1-AS1	4.49325	-0.416749	1.30558e-13	9.76094e-13
DIAPH3	1.04639	3.76872	1.35029e-13	1.00833e-12
RPS16P2	2.88738	-3.03372	1.35832e-13	1.01402e-12
LINC01410	1.16378	0.875786	1.37912e-13	1.02833e-12
GTSF1	3.9801	2.08285	1.38291e-13	1.03085e-12
AC125611.2	1.73095	-3.22461	1.38669e-13	1.03337e-12
AC092119.2	1.94569	-1.72542	1.39532e-13	1.03796e-12
LRRC3	1.3121	3.27677	1.44355e-13	1.0732e-12
TOMM40P1	2.7884	-2.42968	1.50406e-13	1.1172e-12
LINC02041	3.18035	-1.28095	1.54451e-13	1.1459e-12
AC116049.1	3.61844	-2.73948	1.58699e-13	1.17638e-12
LINC02574	2.56606	-3.19724	1.6249e-13	1.20342e-12
AL355388.1	1.53305	-1.95307	1.63237e-13	1.2086e-12
AC005993.1	3.1026	-1.39647	1.69119e-13	1.25141e-12
AL713899.1	3.11153	-3.45579	1.70997e-13	1.26457e-12
AC024940.1	3.43907	1.60348	1.71126e-13	1.26515e-12
COL8A1	2.2397	5.14317	1.75253e-13	1.29528e-12
AC009690.2	1.22734	-0.938246	1.7722e-13	1.30905e-12
IFIT2	2.10477	5.02999	1.82625e-13	1.3478e-12
TOMM40P4	1.02562	0.318111	1.93789e-13	1.42851e-12
NAALADL2-AS2	4.93212	-1.92798	1.96888e-13	1.45021e-12
AC112777.1	1.41387	0.295663	1.96905e-13	1.45021e-12
IFIT3	2.13294	6.75058	2.031e-13	1.4941e-12
CLEC12A	1.97451	1.1104	2.08495e-13	1.532e-12
C20orf204	1.88566	-0.0841663	2.09182e-13	1.5366e-12
H2BC5	1.41454	3.94261	2.16598e-13	1.58784e-12
HELLS	1.07835	4.34584	2.18182e-13	1.59852e-12
CDH11	2.0573	5.77202	2.20698e-13	1.61649e-12
AL133230.1	1.94566	-1.63544	2.22155e-13	1.62622e-12
AL359771.1	2.81343	-0.510347	2.27995e-13	1.668e-12
C12orf75	1.43486	5.40104	2.28469e-13	1.67098e-12
TSPEAR-AS2	3.82325	-0.177455	2.39247e-13	1.74779e-12
H2AC16	2.07007	-2.68049	2.40617e-13	1.75678e-12
AC156455.1	3.11692	-0.35191	2.43588e-13	1.7759e-12
PEF1-AS1	1.67182	-1.62657	2.4589e-13	1.79216e-12
AC108174.1	4.82271	-1.7451	2.50517e-13	1.82536e-12
FAR2P4	6.77849	-0.948898	2.50666e-13	1.82592e-12
OAS3	1.56636	7.9173	2.53517e-13	1.84616e-12
SLC22A1	3.24539	1.18611	2.53637e-13	1.84649e-12
ALMS1-IT1	1.37337	-0.619947	2.58253e-13	1.87901e-12
IFI30	1.22825	0.244987	2.61087e-13	1.89909e-12
SH2D5	2.60002	3.99377	2.70362e-13	1.96542e-12
NCF2	1.18122	5.00981	2.70941e-13	1.96906e-12
AC079949.2	2.50351	0.51709	2.71606e-13	1.97332e-12
IFI44L	2.22787	5.679	2.72638e-13	1.97968e-12
PXN	1.05856	7.39945	2.75037e-13	1.99596e-12
RAG1	1.88875	2.17918	2.7817e-13	2.01695e-12
ERFE	1.81068	1.36358	2.80045e-13	2.0288e-12
LUARIS	2.531	0.124956	2.84564e-13	2.06029e-12
SIGLEC12	2.59632	0.963242	2.84636e-13	2.06029e-12
CAV1	1.80571	8.58355	2.88178e-13	2.08413e-12
LINC02535	2.57146	-1.18302	2.92344e-13	2.11365e-12
P3H2-AS1	3.00039	-1.29796	3.05729e-13	2.2054e-12
LINC01357	2.8629	-1.81081	3.0818e-13	2.22178e-12
TMC8	1.3475	4.29703	3.11778e-13	2.24644e-12
RTTN	1.19354	3.96938	3.11949e-13	2.24703e-12
AP001790.1	2.96278	-2.59906	3.29467e-13	2.37051e-12
PRSS53	1.60035	0.350767	3.43495e-13	2.46933e-12
DLX1	2.0156	1.74967	3.51531e-13	2.5235e-12
SLC39A4	1.23812	5.01294	3.55009e-13	2.54702e-12
PGF	1.7483	5.67794	3.62683e-13	2.59986e-12
H3C12	1.95826	-2.59593	3.66287e-13	2.62496e-12
TMEM92-AS1	1.9136	-1.95779	3.7051e-13	2.65371e-12
SPDYC	5.85082	0.251653	3.72727e-13	2.66883e-12
AC026310.1	3.74133	-2.89546	3.79352e-13	2.7155e-12
AC009121.2	2.1421	-2.6902	3.86495e-13	2.76428e-12
XCL1	1.82465	0.623561	3.91185e-13	2.79703e-12
AC105450.1	3.77968	-3.42687	3.95664e-13	2.82825e-12
CLCN2	1.0562	2.98102	4.05815e-13	2.89671e-12
LINC01338	3.55852	-2.56757	4.06115e-13	2.89803e-12
POT1-AS1	1.91699	-0.889694	4.15584e-13	2.96309e-12
HOXC13-AS	2.44205	1.80102	4.15953e-13	2.96488e-12
PABPC1L	1.5478	3.00088	4.20179e-13	2.99163e-12
AC099487.1	2.37566	-2.40046	4.27638e-13	3.04301e-12
H2BC9	1.61581	0.639487	4.3285e-13	3.07924e-12
MMP1	3.0193	9.34997	4.34175e-13	3.08779e-12
LINC02551	2.80005	-0.338862	4.35915e-13	3.09929e-12
KCNQ1OT1	1.27143	1.32227	4.74998e-13	3.36958e-12
BBOX1-AS1	1.58602	2.38393	4.79021e-13	3.39716e-12
TNFSF11	2.08828	0.372849	4.83005e-13	3.42253e-12
LINC01429	3.31243	-3.48848	4.9337e-13	3.49401e-12
SCN8A	1.88347	1.44995	4.97706e-13	3.52077e-12
MKRN6P	2.79168	-2.64579	5.08197e-13	3.59297e-12
LINC00487	2.56849	-3.20711	5.09741e-13	3.60287e-12
IFNL1	3.23197	-2.17271	5.10776e-13	3.60918e-12
AP000692.1	1.5088	-2.13628	5.23577e-13	3.69756e-12
AC048341.2	1.97979	-1.07846	5.24368e-13	3.70211e-12
CBX2	1.41571	4.55278	5.2545e-13	3.70872e-12
AL513327.1	1.29566	0.035745	5.34801e-13	3.77155e-12
FCHO1	1.65702	2.63278	5.40939e-13	3.81058e-12
DMP1	2.69214	-2.79827	5.59937e-13	3.94038e-12
CSAG3	4.18381	0.0942207	5.59989e-13	3.94038e-12
LINC01998	4.00346	-1.72794	5.7145e-13	4.01878e-12
FKBP10	1.83063	6.46197	5.72404e-13	4.02437e-12
NTM	1.7393	3.21837	5.84032e-13	4.10384e-12
AP000487.1	1.91851	-0.0349054	5.87077e-13	4.12408e-12
DLGAP1-AS2	1.69725	1.28987	5.87668e-13	4.12708e-12
AC068299.1	3.07551	-3.46964	5.9421e-13	4.17187e-12
AC012213.1	2.74626	-1.9455	5.96668e-13	4.18796e-12
AC012435.2	1.54209	-2.08388	6.08895e-13	4.2714e-12
VSIG1	1.44291	0.609876	6.18075e-13	4.33339e-12
LINC01096	2.37582	-1.92539	6.37837e-13	4.46822e-12
TCTE3	1.14797	0.232431	6.57903e-13	4.60496e-12
PSMB9	1.53713	6.4853	6.8389e-13	4.78155e-12
FAM87A	1.81781	-0.933991	6.87767e-13	4.80599e-12
RASL11B	1.98578	1.89093	7.07324e-13	4.93855e-12
MAGEA11	6.51452	2.79405	7.36455e-13	5.13626e-12
XAF1	1.72936	4.22438	7.52551e-13	5.24562e-12
SLC12A5	2.13599	-0.317528	7.79119e-13	5.42481e-12
RASGEF1A	2.22693	3.29869	7.90771e-13	5.50443e-12
SLCO1B3	3.91275	1.87785	8.12186e-13	5.64726e-12
CHSY3	1.54424	1.79204	8.13751e-13	5.65659e-12
KIRREL1	1.24531	6.22185	8.16543e-13	5.67287e-12
HLTF	1.23286	5.25748	8.35715e-13	5.80288e-12
LAMP3	1.576	5.84076	8.39293e-13	5.82611e-12
NRG1	2.06651	5.58378	8.48194e-13	5.88305e-12
ABCD1	1.01476	4.36181	8.86565e-13	6.14075e-12
MIR196A1	3.92545	-3.6219	8.89026e-13	6.15611e-12
TUBB3	1.68713	2.63474	8.9482e-13	6.19453e-12
MANCR	2.46641	0.646899	8.96709e-13	6.2042e-12
STON2	1.19973	6.03624	9.2654e-13	6.40533e-12
SEMA5B	1.90132	1.06466	9.26942e-13	6.40635e-12
NUDT1	1.07663	4.95355	9.27661e-13	6.40957e-12
LUM	1.91148	8.37502	9.34419e-13	6.4545e-12
AC023301.1	3.43612	-2.36915	9.43222e-13	6.51352e-12
SLC7A8	1.66694	7.70795	9.59778e-13	6.62242e-12
HOXD1	2.06414	-1.32491	9.66086e-13	6.6623e-12
APOBEC3B	1.62333	4.44013	9.78473e-13	6.74588e-12
KCNMB2-AS1	2.21368	1.65307	9.85927e-13	6.79541e-12
LHX1	3.5815	1.0888	1.02198e-12	7.0343e-12
FSCN1P1	1.67802	-2.43092	1.0376e-12	7.13016e-12
LINC00958	1.62382	4.97157	1.06558e-12	7.31443e-12
AC109460.1	1.08135	-2.05021	1.08378e-12	7.43737e-12
LAGE3P1	1.80024	-3.09597	1.0897e-12	7.47594e-12
LAG3	2.06663	3.31877	1.11583e-12	7.64273e-12
IFIT1	2.19403	6.29628	1.14523e-12	7.84202e-12
FOLR3	3.744	1.86458	1.17669e-12	8.05084e-12
BFSP1	1.33894	2.05462	1.22578e-12	8.36859e-12
RANBP1P1	1.2032	-0.77212	1.24082e-12	8.46667e-12
RNA5SP18	2.37927	-3.09683	1.27359e-12	8.68562e-12
PCNPP3	3.4309	-2.46588	1.34215e-12	9.14825e-12
ACP5	1.1784	6.53729	1.34412e-12	9.1592e-12
KLF2P1	5.77239	-2.05366	1.34654e-12	9.17319e-12
AC016949.1	1.44793	-1.90713	1.36848e-12	9.32017e-12
AL035446.1	2.69112	-0.239185	1.37217e-12	9.34275e-12
LGALS1	1.54669	8.58105	1.45201e-12	9.87567e-12
AC090023.2	3.50479	-3.3774	1.4572e-12	9.90831e-12
ALKBH6	1.10068	0.940828	1.47296e-12	1.00074e-11
HOXD-AS2	1.91283	-0.423241	1.49836e-12	1.01772e-11
TAP1	1.31896	8.30056	1.50555e-12	1.02205e-11
RIMS2	2.30909	2.23177	1.50632e-12	1.0223e-11
POLD2P1	2.9907	-2.01672	1.53508e-12	1.04042e-11
DDIAS	1.03678	3.48895	1.56086e-12	1.05676e-11
AL391704.1	3.66559	-2.78693	1.57441e-12	1.06565e-11
HCP5	1.25664	6.1276	1.64102e-12	1.10895e-11
TREML3P	3.73065	-1.07337	1.6452e-12	1.11148e-11
AC079949.1	2.33863	-1.28006	1.66202e-12	1.12254e-11
AC007406.3	1.82437	-1.24846	1.72343e-12	1.16184e-11
AC040162.1	1.02357	0.845539	1.72524e-12	1.16275e-11
GOLGA6L2	2.51163	-1.99432	1.77565e-12	1.19545e-11
RASGRF1	1.97839	0.396118	1.78351e-12	1.19978e-11
AC016737.1	1.75795	-2.5022	1.7954e-12	1.20682e-11
GUCA1A	2.32427	-1.79506	1.82133e-12	1.22294e-11
ZNF697	1.0002	3.00713	1.83537e-12	1.23138e-11
AC007879.2	2.60305	-3.23852	1.84073e-12	1.23399e-11
FOXP3	1.49981	3.03207	1.85181e-12	1.24076e-11
AC131157.1	2.38912	-1.45978	1.87658e-12	1.25636e-11
RCOR2	1.97087	1.93919	1.87739e-12	1.25657e-11
FGF19	7.08154	1.4749	1.91268e-12	1.27918e-11
DDX58	1.54633	5.87682	1.93038e-12	1.29067e-11
AF165147.1	2.92026	1.05528	1.98855e-12	1.32815e-11
NR5A1	6.50475	2.29196	1.99693e-12	1.3334e-11
HTRA4	2.36097	-1.39747	2.00648e-12	1.33907e-11
NRIR	2.35173	-1.71865	2.05323e-12	1.36882e-11
SNAP25-AS1	3.35701	-1.39461	2.06703e-12	1.37729e-11
CSAG1	5.24915	2.14965	2.13438e-12	1.42029e-11
STARD4-AS1	1.46936	0.625563	2.14207e-12	1.42503e-11
AC091057.1	1.02884	2.63667	2.21681e-12	1.4732e-11
SNAPC1	1.00813	4.19814	2.23085e-12	1.48215e-11
DLX2	2.37305	1.19542	2.27072e-12	1.50784e-11
OR10Y1P	3.98245	-2.92925	2.32399e-12	1.54118e-11
AL139095.2	1.27871	0.0900715	2.33103e-12	1.54545e-11
DIRC1	2.76205	-2.47907	2.33456e-12	1.54738e-11
AC092903.2	1.83115	-2.34915	2.34477e-12	1.55357e-11
GBP5	2.65683	6.53437	2.39681e-12	1.58656e-11
TMEM150B	1.64129	0.1437	2.44169e-12	1.61542e-11
COTL1	1.0026	7.05129	2.47083e-12	1.63384e-11
C19orf84	2.58569	-1.18271	2.50316e-12	1.65349e-11
DDX60	1.64421	6.37374	2.51959e-12	1.66347e-11
SMCO2	1.32598	0.185968	2.52054e-12	1.66366e-11
CU639417.5	2.18492	-3.22462	2.52929e-12	1.669e-11
APBB2	1.00824	5.30307	2.5579e-12	1.68744e-11
AC023906.2	2.10065	-0.804697	2.57561e-12	1.69824e-11
SHOC1	1.48769	0.953558	2.61557e-12	1.72323e-11
AC009262.1	2.88518	-3.51293	2.65441e-12	1.74837e-11
TYMP	1.4272	8.82996	2.66786e-12	1.75676e-11
STAT1	1.34985	8.9793	2.69234e-12	1.77196e-11
FLNA	1.04604	10.6597	2.69304e-12	1.77196e-11
IQCM	3.60794	-2.98761	2.7242e-12	1.79152e-11
HELZ2	1.19833	6.86959	2.77923e-12	1.82439e-11
CHPF	1.08925	7.34867	2.80629e-12	1.84119e-11
AC011290.2	1.59268	-2.16454	2.97243e-12	1.94464e-11
AC083862.1	1.16648	-0.65797	2.99154e-12	1.95612e-11
BLACAT1	1.46794	1.9164	3.01131e-12	1.96803e-11
CDKN2A	3.21321	5.5014	3.02895e-12	1.97682e-11
HOXB8	3.39706	-1.30707	3.07087e-12	2.00229e-11
NOTUM	2.94167	2.15024	3.0946e-12	2.01711e-11
AC073365.1	6.11497	0.371829	3.09519e-12	2.01711e-11
AC107308.1	3.26868	-3.17952	3.15435e-12	2.05407e-11
SFTA1P	3.10989	0.00427061	3.27436e-12	2.13057e-11
PGAM1P7	2.22366	-2.80892	3.28352e-12	2.13598e-11
HENMT1	1.20074	3.38393	3.33132e-12	2.16429e-11
RFLNB	1.17685	4.61578	3.38449e-12	2.1977e-11
FAM71F1	4.12849	-1.56003	3.45648e-12	2.24329e-11
AC046143.1	1.20152	0.383104	3.46511e-12	2.24832e-11
AL590666.2	2.40977	0.209434	3.48856e-12	2.26121e-11
SOCAR	1.50638	-2.07674	3.78308e-12	2.44457e-11
AC010319.1	1.4585	-1.86539	3.79621e-12	2.4518e-11
LINC00115	1.1526	-0.99129	3.82986e-12	2.4729e-11
ELDR	2.93262	-2.98194	3.88525e-12	2.50738e-11
AC138028.4	1.30781	0.269059	3.9019e-12	2.51693e-11
SLC52A1	1.61295	2.57144	3.90204e-12	2.51693e-11
MSC-AS1	1.64963	2.91777	3.91912e-12	2.52666e-11
PDCD1LG2	1.8995	2.88543	3.95932e-12	2.55192e-11
RPS27P16	2.29723	-2.28514	4.02343e-12	2.59192e-11
AC108865.1	4.80285	-1.65603	4.07034e-12	2.62147e-11
AL606490.8	3.07908	-3.53071	4.10308e-12	2.64054e-11
H2BC13	1.525	-2.3982	4.24989e-12	2.72806e-11
CMPK2	1.77438	4.54339	4.25637e-12	2.73152e-11
WDR76	1.03579	4.02329	4.26652e-12	2.73734e-11
AFAP1L2	1.15856	6.11825	4.30366e-12	2.75887e-11
RTEL1-TNFRSF6B	1.05805	0.827708	4.57947e-12	2.9329e-11
CDH3	1.3279	9.14555	4.58945e-12	2.93855e-11
APOL1	1.69658	8.60419	4.63195e-12	2.96501e-11
AP000812.2	3.89877	-2.10751	4.80387e-12	3.07195e-11
ZBTB32	1.75349	0.620447	4.88159e-12	3.11848e-11
NHP2P2	2.74798	-2.95738	4.88938e-12	3.12267e-11
H1-4	1.69327	-0.688141	4.92886e-12	3.1455e-11
AC008875.1	1.70735	-2.77127	4.94025e-12	3.15197e-11
CCDC87	1.29002	-0.0042093	5.02124e-12	3.20041e-11
HLA-F	1.35615	6.94676	5.11757e-12	3.26016e-11
TRPM2	1.50354	3.74473	5.14554e-12	3.27715e-11
ANXA13	2.71724	-0.628456	5.14743e-12	3.27752e-11
S1PR5	1.1117	4.36892	5.23994e-12	3.33055e-11
LINC01004	1.15607	-0.134803	5.29423e-12	3.36167e-11
GPNMB	1.54076	9.36212	5.30205e-12	3.36579e-11
NLRC5	1.10392	6.21956	5.3081e-12	3.36878e-11
TFRC	1.31126	8.02223	5.39205e-12	3.41948e-11
MRPL20-DT	1.03621	0.864913	5.47317e-12	3.46918e-11
WNT7B	1.21962	6.30735	5.52099e-12	3.49686e-11
ACRV1	1.35266	-1.30459	5.52301e-12	3.49726e-11
H2BC11	1.61308	2.00302	5.54845e-12	3.51161e-11
AL354877.1	1.9491	-2.42432	5.56358e-12	3.5203e-11
VOPP1	1.24466	5.76758	5.57399e-12	3.52512e-11
HSPD1P6	1.28836	-1.91562	5.7447e-12	3.62762e-11
PRNP	1.07808	8.60563	5.89225e-12	3.71798e-11
LINC01711	2.5437	-1.30728	5.91855e-12	3.73181e-11
GAREM2	1.28217	2.75353	5.99139e-12	3.77585e-11
AL645504.1	2.38098	-2.93128	6.0978e-12	3.84099e-11
AL355796.1	3.91748	-2.54881	6.15551e-12	3.87541e-11
DISP2	2.15632	2.06913	6.18483e-12	3.8929e-11
CIBAR1P1	1.16236	-1.92126	6.22431e-12	3.91677e-11
MET	1.13222	6.72359	6.25281e-12	3.93274e-11
CHRNA6	2.60788	-1.38312	6.25763e-12	3.93479e-11
AC004980.2	1.35514	-1.55248	6.59518e-12	4.13674e-11
PSG5	4.09319	-0.423486	6.61594e-12	4.14873e-11
PACERR	2.44162	-3.03094	6.64381e-12	4.16517e-11
PGGHG	1.40366	4.56451	6.80586e-12	4.26359e-11
NUDT11	2.01564	2.64188	6.8409e-12	4.28448e-11
SMPD5	1.90845	-0.330693	6.88312e-12	4.30985e-11
LINC02561	3.04889	-1.31897	6.90168e-12	4.3204e-11
HLA-B	1.21682	11.2744	7.02436e-12	4.39283e-11
LINC01305	3.98275	0.0674007	7.08658e-12	4.42955e-11
C5orf34	1.08982	1.46401	7.11014e-12	4.44318e-11
LIMD2	1.15647	4.20774	7.49568e-12	4.67254e-11
RTBDN	2.82521	-1.38809	7.60694e-12	4.73838e-11
AL589182.2	2.96173	-2.85197	7.69481e-12	4.78839e-11
GREM1	1.98141	5.9818	8.00135e-12	4.97424e-11
LINC00839	2.49249	2.22473	8.24722e-12	5.11826e-11
H2AC17	1.72017	-1.70425	8.45867e-12	5.24305e-11
CSPG4	1.9893	7.20636	8.64959e-12	5.35612e-11
AC010173.1	1.26835	-1.7784	8.72607e-12	5.39951e-11
KCNAB3	1.43408	0.405259	8.74672e-12	5.41096e-11
FJX1	1.21309	4.54125	8.76124e-12	5.41862e-11
AC034213.1	3.264	-1.26434	8.77562e-12	5.42618e-11
LINC01807	5.26694	-1.08467	8.82059e-12	5.45174e-11
SLAMF8	1.44636	3.89353	8.92493e-12	5.5104e-11
RPL26P13	1.91534	-3.09587	9.08034e-12	5.59951e-11
AC015802.1	1.63019	-1.99838	9.24267e-12	5.69127e-11
ACTL8	4.97664	0.851881	9.25105e-12	5.69504e-11
LAMA1	2.61118	4.0938	9.2547e-12	5.69587e-11
SRP72P1	3.10235	-2.4534	9.25691e-12	5.69587e-11
BASP1	1.554	6.33712	9.54792e-12	5.86492e-11
AC017083.1	1.51222	-2.41099	9.70241e-12	5.95525e-11
RXFP1	3.33765	-0.279665	9.7897e-12	6.00175e-11
RUNX3-AS1	1.94045	-2.45095	9.94491e-12	6.09099e-11
LINC01583	3.16254	-3.01569	9.96051e-12	6.09906e-11
LINC00911	3.58296	-2.27871	1.00521e-11	6.15365e-11
BOP1	1.01265	6.95592	1.03001e-11	6.30089e-11
ZFP42	5.71033	0.743439	1.04609e-11	6.39303e-11
PDGFA	1.05081	4.81722	1.05174e-11	6.42602e-11
AF064858.2	2.24894	-2.8341	1.06613e-11	6.5061e-11
PIPOX	1.99325	1.17053	1.08091e-11	6.59306e-11
AC012313.10	1.88242	-3.04595	1.10015e-11	6.70718e-11
SYCP2	3.1018	2.88181	1.11321e-11	6.78519e-11
MMP3	2.90004	6.88652	1.11413e-11	6.78914e-11
LINC00922	3.23634	-2.46514	1.15334e-11	7.02131e-11
TSBP1	2.85484	-0.315968	1.15581e-11	7.03465e-11
PHF24	2.17897	1.76581	1.15784e-11	7.04527e-11
AC109460.3	1.26699	-1.28867	1.17311e-11	7.13648e-11
UBE2SP1	1.53716	-0.104063	1.22507e-11	7.43642e-11
AC090125.1	3.74289	-3.38028	1.22697e-11	7.44617e-11
MYO7B	2.84181	1.967	1.23503e-11	7.49329e-11
ZKSCAN2-DT	1.38511	-0.260843	1.24173e-11	7.53212e-11
CPNE7	1.90695	2.02023	1.24961e-11	7.57631e-11
VTA1P1	5.63887	-1.32506	1.27324e-11	7.71029e-11
TMEM158	1.56812	3.48942	1.27389e-11	7.71239e-11
PSORS1C1	1.71406	1.79627	1.29523e-11	7.83786e-11
AC092118.2	1.53813	-2.30662	1.30162e-11	7.87461e-11
PTTG1	1.0946	5.88673	1.3122e-11	7.93104e-11
AL441992.1	1.02106	1.38023	1.3277e-11	8.02087e-11
AP002807.1	1.3646	-0.304344	1.33192e-11	8.04444e-11
CEND1	2.38017	-0.397804	1.37917e-11	8.32185e-11
GGNBP1	2.25044	-2.61452	1.38676e-11	8.36565e-11
LINC02870	1.8076	0.540703	1.42425e-11	8.57338e-11
CXCL11	3.33097	5.4468	1.42767e-11	8.59188e-11
AC011997.1	1.52969	-1.8517	1.43166e-11	8.61386e-11
ANO1	2.16325	7.82322	1.43786e-11	8.64704e-11
CDR2L	1.12409	4.70075	1.44316e-11	8.67687e-11
AC132192.2	1.43569	-0.617071	1.44782e-11	8.70275e-11
BRIP1	1.01686	3.52423	1.45415e-11	8.73872e-11
DSCAM	3.27504	0.645358	1.46855e-11	8.82109e-11
CCNYL2	4.46948	-1.33928	1.46909e-11	8.82221e-11
MAGEA10-MAGEA5	4.17674	-2.99348	1.46975e-11	8.82407e-11
SNORD14E	2.31025	-2.14963	1.4767e-11	8.86374e-11
SNORD17	1.35417	-0.944831	1.50884e-11	9.04585e-11
SPRED3	1.18458	1.39863	1.51477e-11	9.07929e-11
AC004585.1	1.5829	0.158219	1.51981e-11	9.10731e-11
STAG3L5P	1.18746	1.35246	1.52762e-11	9.15028e-11
AC080129.1	3.76848	-3.46407	1.56489e-11	9.36633e-11
MAGEA6	6.44615	4.04122	1.58473e-11	9.47609e-11
C20orf141	3.45461	-2.21024	1.59567e-11	9.53928e-11
EXOC3L4	2.51844	1.58963	1.60489e-11	9.59211e-11
ADGRE1	2.37568	1.50089	1.6152e-11	9.64689e-11
SLC2A1-AS1	1.31137	0.517206	1.62848e-11	9.7216e-11
UBE2L6	1.17286	7.26206	1.63304e-11	9.7465e-11
AL353898.3	1.19807	-2.28647	1.63926e-11	9.78131e-11
AC125494.1	1.45044	-2.76544	1.6824e-11	1.00363e-10
CLEC1B	2.15614	-2.53804	1.71108e-11	1.0193e-10
MMP17	1.39484	3.00038	1.7775e-11	1.05737e-10
IL4I1	1.6157	3.36817	1.79489e-11	1.06696e-10
LINC00525	2.82153	-2.24064	1.8053e-11	1.07289e-10
OACYLP	1.56177	-2.77174	1.80605e-11	1.07309e-10
LINC01391	3.23823	-2.82161	1.81632e-11	1.07843e-10
AC010275.1	3.73337	-0.692891	1.8312e-11	1.0865e-10
PCDHB9	1.4179	1.62667	1.83859e-11	1.09036e-10
NUTM2F	2.70366	-3.70007	1.86517e-11	1.10509e-10
GABRD	1.85221	0.022312	1.86708e-11	1.10596e-10
ADAM19	1.51228	5.29395	1.90312e-11	1.12599e-10
FOXD4L1	1.52942	-2.89267	1.9078e-11	1.12844e-10
UBE2SP2	1.6692	-2.71662	1.90815e-11	1.12844e-10
KRT18P5	1.98211	-2.5599	1.95066e-11	1.15223e-10
LYPD8	4.4394	-0.673477	1.99224e-11	1.17486e-10
EPYC	4.54208	0.157462	2.03747e-11	1.20041e-10
DRD5	2.98742	-1.71126	2.05675e-11	1.21121e-10
AC109479.1	2.08131	-2.28484	2.06406e-11	1.21523e-10
GPR153	1.22964	5.90821	2.11679e-11	1.2454e-10
C4orf48	1.62786	1.32189	2.14339e-11	1.26047e-10
BMS1P22	3.22441	-3.67111	2.16456e-11	1.27232e-10
PAG1	1.15707	4.22352	2.17257e-11	1.27643e-10
NAT14	1.20576	3.4234	2.29852e-11	1.34824e-10
CLEC11A	1.54011	3.67647	2.38709e-11	1.39889e-10
NTAN1P2	1.08545	-2.02779	2.48384e-11	1.45457e-10
TSPEAR-AS1	3.26155	-0.727029	2.57792e-11	1.50792e-10
FBXO39	1.78117	-0.128671	2.61337e-11	1.52795e-10
CNIH3-AS2	2.69541	-2.98188	2.6845e-11	1.56844e-10
SDAD1P2	4.05358	-1.70508	2.72192e-11	1.58847e-10
DEPDC1-AS1	1.66143	-2.77065	2.73517e-11	1.59509e-10
AC090673.1	2.96786	-3.58157	2.76575e-11	1.61219e-10
CENPK	1.10807	2.9348	2.82233e-11	1.64365e-10
LTO1	1.51902	4.89126	2.84547e-11	1.65636e-10
AC073957.1	3.81388	-0.917319	2.8552e-11	1.66164e-10
LINC01910	2.43197	-2.41907	2.89916e-11	1.68606e-10
AC012213.4	2.88059	-2.24503	2.92274e-11	1.69938e-10
MIR4435-2HG	1.04472	4.32517	2.98305e-11	1.73364e-10
LINC00355	5.80863	-1.08228	3.0536e-11	1.7722e-10
NAV1	1.05055	6.9207	3.08234e-11	1.78805e-10
AC117394.2	1.3979	-2.63235	3.11355e-11	1.80533e-10
TEX19	2.76965	-2.88607	3.18161e-11	1.84353e-10
TM6SF2	1.80219	-1.65215	3.19414e-11	1.85036e-10
AC026471.6	1.47778	-1.425	3.24979e-11	1.8813e-10
PTPRN	2.75639	0.971574	3.30819e-11	1.91335e-10
LINC01117	1.71666	-1.48061	3.30965e-11	1.91376e-10
GPR50	5.49443	1.32691	3.31856e-11	1.91847e-10
FGFR4	1.50981	2.66314	3.36183e-11	1.94304e-10
SLC9A5	1.08791	0.548032	3.36571e-11	1.94484e-10
LINC01012	1.49445	-1.5595	3.3897e-11	1.95825e-10
DPY19L2P1	3.96988	-1.19288	3.43824e-11	1.98402e-10
PYY2	2.83468	2.56168	3.46828e-11	1.99999e-10
AL021807.1	1.78541	-0.27511	3.47886e-11	2.00563e-10
AC024884.2	1.61693	-2.84887	3.50316e-11	2.01826e-10
CCL5	1.82873	6.10021	3.51273e-11	2.02331e-10
H2AC8	1.66901	1.22594	3.51571e-11	2.02456e-10
AC091812.1	3.80803	-3.42161	3.53823e-11	2.0366e-10
OLFML2A	1.33151	6.26742	3.59057e-11	2.06625e-10
ANAPC1P4	1.42768	-0.888367	3.59474e-11	2.06818e-10
LRRN4	2.68163	-0.675071	3.68939e-11	2.11926e-10
IL7R	1.51994	5.45653	3.69353e-11	2.12116e-10
GNG8	2.79167	-1.81906	3.74624e-11	2.15094e-10
KMO	1.41329	0.430782	3.75303e-11	2.15435e-10
H4C5	1.59206	-1.85697	3.76741e-11	2.16161e-10
AL049775.1	2.24242	-0.193578	3.77203e-11	2.16377e-10
LINC02837	4.06237	-0.992081	3.78262e-11	2.16936e-10
AC023813.3	2.00967	-3.16321	3.82525e-11	2.19181e-10
AL031009.1	1.26985	-2.12157	3.83495e-11	2.19637e-10
RN7SL399P	3.2415	-3.62274	3.87881e-11	2.21898e-10
AL031600.1	1.62712	-2.0151	3.89699e-11	2.22887e-10
F2R	1.17577	5.53238	4.03121e-11	2.30251e-10
AL513320.1	1.65601	-2.59985	4.14526e-11	2.36497e-10
Z82243.1	1.27538	-1.70842	4.14864e-11	2.36636e-10
AP001610.2	1.99571	-2.44806	4.16474e-11	2.37501e-10
ULBP1	2.35085	1.36993	4.17246e-11	2.37888e-10
PDE2A-AS2	2.19395	-1.13142	4.18125e-11	2.38335e-10
AKR7A2P1	1.81048	-2.61191	4.26665e-11	2.43093e-10
SPP1	2.76489	7.78621	4.26858e-11	2.43093e-10
ZPLD1	2.44749	-1.51055	4.36785e-11	2.48579e-10
AC100821.1	1.22637	-1.97077	4.36908e-11	2.48592e-10
LINC02195	1.87469	-1.33024	4.44463e-11	2.5272e-10
NTRK1	1.83014	-0.0234097	4.44722e-11	2.5281e-10
ANKLE1	1.95722	0.537744	4.54508e-11	2.58083e-10
H2BC20P	1.0458	2.16896	4.63921e-11	2.63309e-10
HAGHL	1.53818	2.20823	4.68467e-11	2.6577e-10
NGB	4.16683	0.391841	4.69594e-11	2.6635e-10
TRPM2-AS	2.65285	0.475386	4.73387e-11	2.68441e-10
PCDH17	1.32282	2.91018	4.79612e-11	2.7191e-10
AC025419.1	2.14247	-2.25032	4.82831e-11	2.73612e-10
AL161452.1	1.4063	-2.35454	4.83092e-11	2.73698e-10
COL6A2	1.6035	9.63825	4.92609e-11	2.78902e-10
LINC01050	2.70268	-2.31521	5.14248e-11	2.91023e-10
AC009041.3	1.02186	-1.47842	5.14858e-11	2.91303e-10
GUCA1C	4.33695	-3.14573	5.23647e-11	2.96143e-10
HEYL	1.29037	3.4202	5.24055e-11	2.96307e-10
IFNL3	3.65402	-3.56062	5.31516e-11	3.00324e-10
DLGAP3	2.1297	0.378126	5.36205e-11	3.02838e-10
AL139351.1	2.44295	-3.07564	5.36334e-11	3.02843e-10
HES7	2.22914	-1.53873	5.41827e-11	3.05534e-10
FOXH1	3.51555	-1.04504	5.55732e-11	3.12882e-10
H4C12	1.70097	-2.42153	5.55849e-11	3.12882e-10
AC025569.1	2.63426	0.155459	5.61038e-11	3.15732e-10
SCARNA13	1.62695	-2.43564	5.89398e-11	3.31249e-10
VEGFC	1.89307	4.57624	6.0548e-11	3.39985e-10
SYNGR4	2.81098	-1.44607	6.10465e-11	3.42631e-10
AC009275.1	2.00195	-0.752302	6.16174e-11	3.45682e-10
H2AC14	1.97229	-2.41052	6.20997e-11	3.4831e-10
FCGR2A	1.285	4.85253	6.21803e-11	3.48685e-10
AC093388.1	1.3704	-1.49716	6.26408e-11	3.50956e-10
LHFPL5	2.10294	-3.08878	6.27205e-11	3.51324e-10
AKR1E2	1.58756	0.908962	6.27753e-11	3.51553e-10
AL513218.1	1.64314	-3.05583	6.29067e-11	3.52211e-10
CMTM1	1.14405	-0.482429	6.40082e-11	3.5806e-10
LINC02428	3.14811	-0.738784	6.40432e-11	3.58177e-10
NUP62CL	1.09479	1.37757	6.49547e-11	3.63033e-10
RNU6-140P	1.492	0.508922	6.49894e-11	3.63146e-10
ESCO2	1.06382	3.15718	6.51971e-11	3.64226e-10
HHIPL2	3.12646	-0.0195756	6.53258e-11	3.64784e-10
LRRC15	2.50088	5.49846	6.67229e-11	3.7242e-10
AC136475.10	1.47127	-2.35824	6.70087e-11	3.73933e-10
H1-5	1.74209	-1.69251	6.80119e-11	3.7928e-10
IL2RA	1.43184	2.79191	6.96041e-11	3.87902e-10
ERVV-2	5.006	-2.27291	6.97903e-11	3.88854e-10
COL2A1	2.63917	1.26464	7.02007e-11	3.90882e-10
LINC00528	1.7076	-1.44702	7.11651e-11	3.95902e-10
AC008735.2	1.45956	-0.525342	7.16249e-11	3.98284e-10
JPH3	3.08127	0.48524	7.25938e-11	4.03406e-10
AP005262.1	5.77843	-2.64942	7.28195e-11	4.0457e-10
HLA-A	1.06099	10.6179	7.44139e-11	4.13065e-10
NMB	1.41548	3.72317	7.44822e-11	4.13353e-10
C2CD4C	1.79392	0.905292	7.44999e-11	4.1336e-10
SDK2	1.72623	4.94075	7.47204e-11	4.14493e-10
LINC02475	4.70057	-2.63811	7.53649e-11	4.17884e-10
AC022613.1	2.13369	-1.01846	7.5459e-11	4.18314e-10
FCGR3A	1.66028	5.21668	7.61476e-11	4.21761e-10
AC008278.1	3.46878	-3.14535	7.64195e-11	4.23091e-10
ACVR1C	1.28222	2.11703	7.64213e-11	4.23091e-10
LINC02582	6.05043	1.56392	7.65789e-11	4.23871e-10
FOXL2NB	2.86417	-0.423545	7.88298e-11	4.36043e-10
IFIH1	1.3191	6.02887	8.00476e-11	4.42391e-10
AC026740.1	1.51119	0.187232	8.06891e-11	4.45742e-10
SP110	1.12541	3.69527	8.08507e-11	4.46439e-10
AC013731.1	1.63605	-2.37723	8.09407e-11	4.46838e-10
ANKRD19P	1.3302	0.408713	8.1702e-11	4.50942e-10
ADCY10	2.5601	-0.94427	8.18651e-11	4.51743e-10
HK3	1.78579	2.50134	8.22123e-11	4.53461e-10
SEMA7A	1.17398	4.29202	8.26687e-11	4.55779e-10
AC105460.2	4.12182	-1.46817	8.30131e-11	4.57379e-10
AC034199.1	1.77367	-2.77415	8.40588e-11	4.62837e-10
FAM24B	1.36942	0.0522455	8.4434e-11	4.647e-10
H2BC14	2.53705	-3.23349	8.49468e-11	4.67319e-10
CDHR2	1.17774	-0.451782	8.508e-11	4.67949e-10
TLR6	1.19609	2.61306	8.5369e-11	4.69334e-10
AGGF1P2	2.07892	-3.14062	8.58334e-11	4.71785e-10
AC012363.1	4.8658	-2.65018	8.58603e-11	4.7183e-10
KRT8P52	1.43677	-3.31914	8.64981e-11	4.74818e-10
AP001046.1	2.37545	-2.65442	8.71359e-11	4.78215e-10
ITGAV	1.04073	7.76279	8.78721e-11	4.81836e-10
MAGEA10	7.67598	1.85699	8.79228e-11	4.8201e-10
TMSB10	1.15958	10.4286	9.10496e-11	4.98718e-10
AC012676.1	1.04097	-0.404679	9.3963e-11	5.14084e-10
AC011944.1	1.96197	-2.42757	9.47244e-11	5.17947e-10
E2F6P4	4.59172	-3.08852	9.47586e-11	5.18022e-10
AC026369.2	1.54243	-0.773518	9.50674e-11	5.19598e-10
MAGEC2	9.14834	1.52454	9.60934e-11	5.25091e-10
CHRNA5	1.08211	1.34935	9.64137e-11	5.26728e-10
AC002116.2	1.05946	-1.18097	9.69507e-11	5.29432e-10
H2BC15	1.28545	0.220499	9.74705e-11	5.3204e-10
AL157871.2	2.31622	-1.98838	9.93473e-11	5.41699e-10
AC027601.1	1.02658	-0.255263	9.97118e-11	5.43569e-10
ADGRE2	1.30927	3.1434	1.00848e-10	5.49646e-10
SUGT1-DT	1.33188	-1.25025	1.02355e-10	5.57618e-10
MAGEA4	6.02558	5.39942	1.02794e-10	5.59648e-10
DOK3	1.05239	2.7876	1.03505e-10	5.63272e-10
THBS2	1.80132	7.64705	1.03616e-10	5.63755e-10
VIL1	4.41218	-0.556958	1.03947e-10	5.65437e-10
WARS1	1.82648	9.28391	1.04864e-10	5.70179e-10
RDH16	1.8411	2.85817	1.04941e-10	5.70473e-10
PRR5L	1.15735	3.779	1.07836e-10	5.85832e-10
ITGA2B	1.47962	0.199359	1.0809e-10	5.87088e-10
LINC02434	4.83066	-1.45103	1.10585e-10	5.99993e-10
H2BC18	1.58328	-0.024494	1.10696e-10	6.00464e-10
PDLIM7	1.00054	6.49309	1.1084e-10	6.01119e-10
AC021945.1	1.77769	-2.92914	1.11695e-10	6.05622e-10
ELOBP2	2.42752	-1.63928	1.124e-10	6.09314e-10
ITGAX	1.31801	4.12713	1.13041e-10	6.12658e-10
AL138962.1	3.72173	-3.58247	1.13546e-10	6.15263e-10
RIMBP3	1.52951	-1.82259	1.15297e-10	6.24351e-10
AL031670.1	1.34824	-1.90325	1.15395e-10	6.24748e-10
STRA6	1.99014	3.86109	1.17373e-10	6.34911e-10
AC009121.3	1.96672	-2.73589	1.17606e-10	6.36036e-10
NPSR1	2.97741	-0.553442	1.19123e-10	6.44104e-10
CLDN6	4.13947	0.073079	1.20212e-10	6.49573e-10
LINC01355	1.37443	1.05317	1.21271e-10	6.55155e-10
TMPOP2	1.47021	-2.71113	1.23036e-10	6.64405e-10
TAS2R20	1.41693	-2.25457	1.25254e-10	6.75949e-10
MSH5	1.16237	0.18512	1.25709e-10	6.78259e-10
ERVMER34-1	1.37212	3.43886	1.2702e-10	6.84894e-10
AC025575.2	3.73118	0.214996	1.27489e-10	6.8713e-10
GRIA3	2.18486	0.826253	1.28721e-10	6.93325e-10
PAX5	2.08624	1.98235	1.2885e-10	6.93873e-10
AC025884.1	3.06488	0.304348	1.33082e-10	7.16201e-10
GDPD2	2.73332	3.59832	1.38006e-10	7.41686e-10
BGN	1.55541	8.92066	1.39426e-10	7.48587e-10
RUNX3	1.09615	5.19665	1.40917e-10	7.56272e-10
LINC01518	3.87643	-1.0906	1.4101e-10	7.5661e-10
GABBR1	1.02082	3.71992	1.42968e-10	7.66139e-10
GOLGA6L7	5.55777	-0.822424	1.43536e-10	7.68853e-10
AC078788.1	2.46629	-3.14769	1.43752e-10	7.69848e-10
LINC02328	1.61232	-0.30827	1.50056e-10	8.01741e-10
SOHLH1	7.55529	1.87644	1.51253e-10	8.07793e-10
H2BC6	1.75972	-2.4371	1.52404e-10	8.13766e-10
RBAKDN	3.10615	-3.08827	1.54778e-10	8.25918e-10
RCN3	1.5922	5.32866	1.55074e-10	8.27322e-10
LRP8	1.06601	4.45476	1.55954e-10	8.3149e-10
MAGEB2	7.54757	2.02843	1.60745e-10	8.56132e-10
FER1L4	1.7058	1.43874	1.6334e-10	8.69034e-10
HOXC13	1.90433	3.26632	1.63381e-10	8.69071e-10
AC008742.1	2.01602	-3.28666	1.64822e-10	8.76548e-10
AC007663.4	1.12673	-2.39369	1.65179e-10	8.77916e-10
HOTTIP	3.34358	-3.23231	1.65183e-10	8.77916e-10
LINC02544	2.15223	-1.54426	1.66331e-10	8.83832e-10
HOXB13	4.20058	1.02492	1.69681e-10	9.01444e-10
ZBP1	1.79302	2.28443	1.72929e-10	9.18308e-10
TIGIT	1.53689	2.89141	1.7831e-10	9.45295e-10
AC131009.1	1.16074	-2.16323	1.79699e-10	9.52257e-10
LINC01419	6.60082	-1.73787	1.80306e-10	9.55273e-10
GDF6	2.49571	-0.394779	1.84775e-10	9.78334e-10
RPE65	3.76272	2.0128	1.86462e-10	9.86854e-10
GORAB-AS1	1.47038	-1.13693	1.86654e-10	9.87453e-10
AP002478.1	3.28842	-2.88503	1.86986e-10	9.89004e-10
LINC01882	2.57955	-0.321049	1.93232e-10	1.02119e-09
AL137803.1	2.61171	-1.83782	1.98925e-10	1.05017e-09
SNORA5C	1.07708	-2.19492	2.01317e-10	1.06191e-09
PPIAP77	2.17586	-2.17352	2.07653e-10	1.09373e-09
RAI14	1.10961	6.22407	2.08194e-10	1.09635e-09
CDK6	1.24697	6.85659	2.16862e-10	1.14081e-09
STRA8	4.26189	-0.624595	2.21593e-10	1.164e-09
HNRNPA3P9	1.64789	-3.09362	2.29629e-10	1.20471e-09
ADGRB2	1.42658	2.69885	2.3003e-10	1.20656e-09
AL031717.1	1.52202	-2.49805	2.35609e-10	1.23454e-09
CYSLTR2	1.442	0.649611	2.3616e-10	1.23691e-09
CXCL10	2.73292	7.0641	2.37919e-10	1.24587e-09
MAST1	1.68747	0.622673	2.38027e-10	1.24617e-09
SEPTIN3	1.87809	1.94094	2.38442e-10	1.24809e-09
ARSJ	1.35499	4.3341	2.42213e-10	1.26651e-09
H4C14	1.512	-1.89869	2.4876e-10	1.2994e-09
MMP19	1.28618	3.80964	2.51607e-10	1.314e-09
PPFIA1	1.40164	6.74619	2.55005e-10	1.33064e-09
SPHK1	1.01459	6.20476	2.56113e-10	1.33587e-09
AC025031.4	1.51287	-2.79502	2.5636e-10	1.33689e-09
LINC01869	1.42412	-1.99449	2.62659e-10	1.36917e-09
HLA-C	1.01529	10.5414	2.63412e-10	1.37281e-09
ADAMDEC1	2.13338	2.77783	2.63675e-10	1.37361e-09
AL359692.1	2.95813	-3.24946	2.64238e-10	1.37613e-09
AC079921.2	1.14755	-2.05278	2.64267e-10	1.37613e-09
AC097063.1	2.88052	-3.27753	2.65334e-10	1.38083e-09
TRIML2	4.03458	1.20189	2.65477e-10	1.38129e-09
CENPW	1.04631	4.64368	2.66434e-10	1.38598e-09
ODC1	1.74353	8.45002	2.67182e-10	1.38959e-09
RETNLB	2.64736	-2.99859	2.70221e-10	1.40481e-09
AC104041.1	2.76374	-1.46789	2.75117e-10	1.42909e-09
TENM3-AS1	2.02095	1.10925	2.7624e-10	1.43463e-09
C2	1.21961	4.1501	2.77421e-10	1.44047e-09
EMP3	1.12405	5.4695	2.78804e-10	1.44735e-09
SCUBE3	3.18527	3.06398	2.80373e-10	1.45519e-09
AC099506.1	2.38538	-3.24857	2.86552e-10	1.48574e-09
DGKI	1.89924	1.10405	2.87664e-10	1.49058e-09
AMH	2.4857	0.409061	2.89337e-10	1.49864e-09
AC018450.1	2.00159	-3.00885	2.89558e-10	1.49947e-09
LINC00452	3.49178	-3.07813	2.98566e-10	1.54422e-09
AC005256.1	2.39749	-2.1574	2.98763e-10	1.54492e-09
RABGAP1L-DT	1.26776	-1.89395	3.03833e-10	1.56921e-09
H4C4	1.44623	-2.79453	3.07746e-10	1.5878e-09
LINC01409	1.1268	-1.49317	3.08286e-10	1.59026e-09
AL391825.1	1.14893	-1.97976	3.09964e-10	1.59859e-09
TMEM52B	2.38957	0.587897	3.10795e-10	1.60255e-09
KIAA1549L	1.7766	4.09367	3.13865e-10	1.61701e-09
MSL3P1	1.29779	-0.55496	3.14893e-10	1.62169e-09
RPL30P11	2.59636	-3.33706	3.17074e-10	1.63259e-09
CCR8	1.77805	-0.16837	3.18151e-10	1.6378e-09
AC025809.2	2.08416	-3.35035	3.31064e-10	1.7015e-09
AC026495.1	3.28818	-2.08324	3.34262e-10	1.71723e-09
AC026369.1	2.30473	-2.37728	3.37879e-10	1.7344e-09
CDYL2	1.11688	3.46528	3.38073e-10	1.73505e-09
ATP1B3-AS1	1.65945	-1.5232	3.40453e-10	1.74655e-09
LINC01311	1.2545	-0.719469	3.40632e-10	1.74711e-09
TNFRSF25	1.0278	4.01446	3.44966e-10	1.76791e-09
FOXE3	3.16785	-1.89241	3.61339e-10	1.84919e-09
MAGEA4-AS1	5.77861	-0.596147	3.63635e-10	1.85981e-09
CCDC144CP	2.15586	-2.51797	3.68271e-10	1.88161e-09
TPM4P1	3.07089	-2.91819	3.6958e-10	1.88792e-09
PTGES3L-AARSD1	1.336	-2.05591	3.82719e-10	1.95187e-09
SIGLEC15	1.93706	-0.676699	3.86945e-10	1.97223e-09
PDIA2	3.8908	1.18463	3.96043e-10	2.01698e-09
LINC00491	2.09649	0.923242	4.00655e-10	2.04005e-09
PAPLN	1.25542	4.71547	4.02544e-10	2.04925e-09
ERVH48-1	3.83868	0.33968	4.06935e-10	2.07078e-09
SLC6A2	2.37899	2.55177	4.07734e-10	2.07442e-09
CSMD3	3.43721	-0.884426	4.12872e-10	2.09845e-09
AC124944.2	1.41978	-0.509122	4.18475e-10	2.12564e-09
ADAM20P1	1.8989	-1.44191	4.19272e-10	2.12926e-09
HLA-G	1.82979	3.26114	4.19931e-10	2.13218e-09
GPR150	1.54589	-1.65064	4.20059e-10	2.13238e-09
AL031186.1	1.36771	-2.13945	4.21782e-10	2.13985e-09
AL157838.1	1.08047	-0.861047	4.30435e-10	2.18156e-09
SLCO1B3-SLCO1B7	3.16034	-3.62492	4.38968e-10	2.22392e-09
BNC1	1.28336	6.85204	4.40224e-10	2.22939e-09
TFAP2E	1.50286	1.56132	4.41968e-10	2.23777e-09
AL021877.2	3.37188	-1.37641	4.46286e-10	2.25782e-09
ZNF695	2.0107	-0.235116	4.46811e-10	2.25957e-09
AC009264.1	3.71343	-0.576326	4.47328e-10	2.26173e-09
AL031736.2	2.11528	-3.05301	4.48206e-10	2.26572e-09
AL031708.1	1.30837	-2.88711	4.49642e-10	2.27252e-09
AC055736.1	2.5469	-0.756268	4.52826e-10	2.28815e-09
IGFL2-AS1	2.61711	2.73866	4.54848e-10	2.29791e-09
AMTN	3.76606	5.10937	4.62872e-10	2.33705e-09
SYT14	2.65508	0.223781	4.67746e-10	2.36024e-09
AC087612.1	3.56952	1.13715	4.76603e-10	2.40301e-09
PTPRR	1.89213	-0.466807	4.82185e-10	2.43018e-09
SP9	2.89541	-0.588082	4.9605e-10	2.49906e-09
CAMK1G	1.3169	-0.91311	5.07573e-10	2.55355e-09
AL162632.1	2.07376	-3.41244	5.07756e-10	2.55396e-09
MPP4	2.02302	-1.07304	5.10252e-10	2.566e-09
AL732414.1	1.52143	-3.02652	5.11583e-10	2.57116e-09
SYNDIG1	2.27544	1.43872	5.14845e-10	2.58652e-09
KRT9	2.1758	2.26771	5.19831e-10	2.61002e-09
AL355488.1	1.41182	0.690118	5.21353e-10	2.61713e-09
MAGEA3	5.63576	4.1381	5.21843e-10	2.61908e-09
MS4A15	3.02639	-2.25192	5.22514e-10	2.62192e-09
DPEP2NB	3.55281	-2.24875	5.59154e-10	2.80021e-09
GATA2-AS1	1.71714	0.983102	5.62816e-10	2.81799e-09
AC046185.3	1.4786	1.1452	5.66245e-10	2.83291e-09
CLEC7A	1.37654	4.4443	5.67793e-10	2.83953e-09
PLPPR5	2.60905	-2.08729	5.77074e-10	2.8848e-09
AKR1C7P	2.40999	-0.849968	5.77738e-10	2.88755e-09
ESPNL	2.34118	0.927962	5.82927e-10	2.91233e-09
AC089983.1	3.00473	-2.36115	5.85759e-10	2.92532e-09
SPINK1	2.85504	-0.812071	5.89265e-10	2.94224e-09
RPL13AP12	2.42548	-2.21648	5.93142e-10	2.95926e-09
FBLIM1	1.05642	7.08651	5.97877e-10	2.98229e-09
FAM241B	1.10351	2.6963	6.07524e-10	3.02922e-09
C11orf87	3.90651	0.372869	6.12714e-10	3.05389e-09
AC073413.1	1.83987	-3.36216	6.14772e-10	3.06354e-09
MGAT5B	1.93627	0.621145	6.20846e-10	3.09259e-09
AL354714.1	3.06151	-3.26045	6.2401e-10	3.10774e-09
AC019080.4	3.29629	-0.880771	6.3716e-10	3.17135e-09
TNFRSF18	1.57405	4.2781	6.38434e-10	3.17644e-09
EDDM13	1.34045	1.54168	6.42549e-10	3.19628e-09
CCDC194	2.31634	-2.93607	6.62144e-10	3.28922e-09
LINC01619	1.29239	-0.824107	6.62281e-10	3.28925e-09
LINC02725	4.86012	-1.88034	6.64056e-10	3.29677e-09
AL139352.1	2.10951	-1.20299	6.65208e-10	3.30184e-09
GABRE	1.48279	4.90415	6.7198e-10	3.33348e-09
HTR2C	4.05313	-0.197586	6.7598e-10	3.35267e-09
AC096656.1	2.85986	-3.38866	6.77586e-10	3.35959e-09
AC100839.1	3.42653	-2.13769	6.77642e-10	3.35959e-09
AEBP1	1.5483	8.33051	6.79217e-10	3.36629e-09
IL12RB2	1.88227	3.29563	6.92325e-10	3.42835e-09
AC107419.1	3.60162	-2.97045	7.01328e-10	3.46817e-09
FOXS1	1.34078	0.810498	7.125e-10	3.51959e-09
TMED7-TICAM2	1.08076	-1.22707	7.34968e-10	3.62387e-09
AC092964.1	1.793	-3.30765	7.41032e-10	3.65163e-09
PILRB	1.44519	1.94415	7.4819e-10	3.68546e-09
C12orf42	1.49556	-2.2834	7.57677e-10	3.73074e-09
AC083843.2	1.09522	1.15772	7.5935e-10	3.73752e-09
AP002784.1	2.38395	-1.98916	7.62485e-10	3.75221e-09
AC020922.1	2.78336	-2.60025	7.70394e-10	3.7904e-09
AC128657.1	4.46767	-0.962935	7.75985e-10	3.81642e-09
MAGEA9B	6.96504	-0.412739	7.82622e-10	3.84831e-09
ADGRD1-AS1	5.06737	-0.17758	7.8575e-10	3.86294e-09
CT45A10	7.99262	-0.263929	7.87018e-10	3.86842e-09
COL24A1	1.60061	1.21144	7.90915e-10	3.88638e-09
TRIB3	1.15453	4.88877	7.90979e-10	3.88638e-09
FOXC2	1.94813	2.29607	7.98095e-10	3.91981e-09
RPL35AP28	1.92479	-2.15232	8.04286e-10	3.94791e-09
PICART1	1.23463	-0.373819	8.05409e-10	3.95266e-09
IFNL2	3.36277	-3.38088	8.21782e-10	4.02988e-09
PADI3	2.52789	4.86364	8.33228e-10	4.08442e-09
SLC23A4P	3.38339	-3.04916	8.33494e-10	4.08493e-09
IGF2BP3	2.04111	3.98683	8.34157e-10	4.08693e-09
BHMG1	2.81309	-2.36495	8.35429e-10	4.09203e-09
PILRA	1.28011	2.30671	8.37206e-10	4.09994e-09
LNCAROD	3.14901	0.888788	8.48346e-10	4.15068e-09
HTRA1	1.27377	7.34741	8.4839e-10	4.15068e-09
FLJ12825	2.11503	-2.15543	8.5114e-10	4.162e-09
POU5F1	1.27031	0.945894	8.51363e-10	4.162e-09
AL645608.3	3.26718	-2.99506	8.54813e-10	4.17806e-09
PLCXD2	2.0781	1.59689	8.68936e-10	4.24462e-09
CD300LF	1.34971	1.34536	8.69831e-10	4.24817e-09
LARGE2	1.17351	5.68646	8.71749e-10	4.25671e-09
AC024451.4	1.68976	-2.99576	8.74924e-10	4.27139e-09
AC127024.8	1.52009	-3.09864	8.82051e-10	4.30452e-09
XKR9	1.62482	0.942287	8.89664e-10	4.33915e-09
AC073347.1	5.32278	-0.725149	9.00411e-10	4.38818e-09
AC132872.3	1.13716	-1.4437	9.03751e-10	4.40361e-09
MAGEB6	5.42862	-2.17083	9.14425e-10	4.4539e-09
MICE	1.38015	-1.42391	9.54633e-10	4.63989e-09
AC016394.1	1.1385	-0.300859	9.55498e-10	4.6432e-09
AL450992.1	1.65594	-1.88202	9.71684e-10	4.71822e-09
AL031283.2	2.85062	-2.69304	9.7559e-10	4.73445e-09
AC008115.3	1.13998	-1.68574	9.84836e-10	4.77749e-09
FAM172BP	2.23949	-1.65438	9.86392e-10	4.78228e-09
AL354813.1	1.66599	-2.67167	9.89624e-10	4.79611e-09
UCN	1.47879	-0.824855	1.00616e-09	4.87343e-09
CHIT1	3.19076	3.88877	1.01204e-09	4.901e-09
LINC01160	2.55216	1.33288	1.03938e-09	5.02664e-09
KC877982.1	5.25975	0.0751276	1.07144e-09	5.17276e-09
CCDC162P	1.99852	0.178976	1.07236e-09	5.17623e-09
AC018470.1	2.7464	-2.9714	1.0743e-09	5.18457e-09
AC090152.1	1.48573	0.138629	1.08117e-09	5.21671e-09
PBK	1.0043	4.02441	1.08177e-09	5.21863e-09
LEF1-AS1	1.41794	-1.81572	1.09424e-09	5.27679e-09
IGHG1	2.66949	11.5188	1.09752e-09	5.29057e-09
COL26A1	2.66417	0.579514	1.10645e-09	5.32855e-09
RNF32-AS1	1.54383	-3.00772	1.11447e-09	5.36613e-09
TRPA1	2.01108	0.231697	1.12239e-09	5.4022e-09
KRT16P6	2.8332	6.12408	1.12486e-09	5.41307e-09
BCAT1	1.64976	5.11413	1.12759e-09	5.42411e-09
IFITM1	1.27303	7.44585	1.13097e-09	5.43727e-09
AL049775.2	2.65384	-2.73176	1.13803e-09	5.47019e-09
HMSD	2.13799	0.239405	1.15173e-09	5.53288e-09
AP000786.1	1.51127	-2.26458	1.15196e-09	5.53292e-09
ZFR2	4.15392	0.732378	1.16567e-09	5.59559e-09
CASC15	1.3037	1.86493	1.17482e-09	5.63629e-09
EVA1A	1.68734	3.30464	1.18129e-09	5.66409e-09
MMP10	2.81921	7.39675	1.19215e-09	5.71354e-09
AL033527.2	2.06289	-3.13015	1.21608e-09	5.82314e-09
HOXD4	2.13171	-1.55703	1.22473e-09	5.86126e-09
BRDT	6.17486	0.420199	1.23037e-09	5.88601e-09
OLR1	2.01582	3.2002	1.23133e-09	5.8895e-09
AC078925.4	5.0285	0.592212	1.23296e-09	5.89615e-09
IGBP1-AS1	1.43786	-3.14047	1.23814e-09	5.91979e-09
MYH10	1.04777	6.26876	1.24468e-09	5.94995e-09
LINC01460	2.60462	-1.8598	1.26785e-09	6.05611e-09
HES4	1.09951	3.05812	1.26846e-09	6.05788e-09
AC135050.2	1.22	-2.39452	1.281e-09	6.11315e-09
AP000619.1	2.3137	-2.52638	1.30204e-09	6.20769e-09
RTP4	1.38381	3.8303	1.31635e-09	6.26762e-09
AC145098.2	1.36909	-0.927604	1.33256e-09	6.34242e-09
AC006206.2	1.58769	0.325167	1.35073e-09	6.42647e-09
TLX3	6.32046	0.0340639	1.40025e-09	6.6558e-09
HMX2	4.53316	-1.61215	1.4557e-09	6.90765e-09
AC022211.3	1.15751	-2.0343	1.45897e-09	6.92056e-09
LINC00622	1.60762	-1.40824	1.46003e-09	6.92432e-09
AC007220.1	2.05319	-2.24153	1.5353e-09	7.26763e-09
AC107021.2	1.34599	-1.39675	1.56061e-09	7.3819e-09
AC007040.2	1.94562	-2.72171	1.63303e-09	7.71288e-09
SERPINA10	2.28303	-2.12014	1.64223e-09	7.75345e-09
GTSF1L	1.87532	-3.36861	1.66103e-09	7.83536e-09
RPL17P50	1.06169	-0.763322	1.66113e-09	7.83536e-09
MYL7	4.36783	-1.05785	1.68957e-09	7.96056e-09
DELEC1	2.29531	0.897837	1.69182e-09	7.96966e-09
AC083809.1	2.44527	-1.86598	1.70034e-09	8.00831e-09
AC025244.1	2.9379	-2.48443	1.71939e-09	8.09349e-09
AP002907.1	1.2395	-1.56208	1.72634e-09	8.12319e-09
ITPKA	1.41478	1.3126	1.76528e-09	8.30025e-09
CCL11	2.10675	1.51047	1.77699e-09	8.35374e-09
SMCP	4.89823	-1.61732	1.79733e-09	8.4462e-09
LINC02244	3.06047	-2.79878	1.82492e-09	8.5679e-09
ANKRD20A19P	5.2928	-0.804484	1.83541e-09	8.61555e-09
AC120498.8	2.68394	-3.40485	1.84134e-09	8.64017e-09
SHISA7	2.6616	-1.77967	1.84372e-09	8.64972e-09
AC063976.2	1.67035	-2.51749	1.8967e-09	8.89001e-09
AL356056.1	2.9852	-3.43833	1.90572e-09	8.93065e-09
AC006277.1	1.30582	-1.84672	1.93051e-09	9.04342e-09
OLFML2B	1.45687	5.44903	1.94226e-09	9.09681e-09
AP003900.1	4.99164	-3.2009	1.95668e-09	9.15415e-09
AC131009.3	1.19489	-1.27765	1.98052e-09	9.26226e-09
C2-AS1	2.50962	-3.13897	1.98471e-09	9.2801e-09
LNCOC1	1.25138	-0.692676	2.00143e-09	9.35658e-09
DMRT1	3.54625	-1.34374	2.02542e-09	9.46519e-09
CPA6	2.14863	0.916423	2.03438e-09	9.50356e-09
NT5E	1.67154	5.71155	2.05596e-09	9.59906e-09
SEC16B	1.40555	-1.77148	2.08259e-09	9.71344e-09
ICOS	1.42369	1.77553	2.0963e-09	9.77473e-09
AC011498.7	1.25413	-0.0715676	2.14929e-09	1.00163e-08
AC068790.3	1.40733	-3.28257	2.18288e-09	1.0169e-08
GCC2-AS1	1.09631	-2.24899	2.20877e-09	1.02877e-08
MIR25	1.54791	-1.95638	2.23077e-09	1.03845e-08
AL033384.2	1.3979	-2.44265	2.249e-09	1.04655e-08
NTSR1	3.2921	0.85112	2.29467e-09	1.06741e-08
LINC02763	2.5358	-2.47159	2.31685e-09	1.07733e-08
ZP3	1.10258	3.07127	2.32442e-09	1.08065e-08
FO393418.1	1.30587	-3.15816	2.36033e-09	1.09653e-08
AL157871.5	1.39429	-3.27277	2.36318e-09	1.09765e-08
U47924.1	2.14337	-3.60528	2.3753e-09	1.10288e-08
TSKS	2.54767	1.39083	2.38721e-09	1.10821e-08
AC007038.1	1.11988	-1.34434	2.41872e-09	1.12263e-08
RPL21P13	4.50083	-1.33418	2.4203e-09	1.12315e-08
RDH8	2.26251	-2.89859	2.42178e-09	1.12363e-08
CBY2	1.86044	-0.767725	2.43132e-09	1.12765e-08
PRDM13	3.2275	-0.967591	2.45864e-09	1.13969e-08
LINC00392	6.44055	0.915222	2.49635e-09	1.15611e-08
OSCAR	1.10879	2.08843	2.50015e-09	1.15765e-08
DCSTAMP	2.57432	-0.789037	2.50606e-09	1.15997e-08
ADD2	2.57074	2.72887	2.53048e-09	1.17106e-08
EGFR-AS1	2.0614	-1.58064	2.56488e-09	1.18654e-08
AL133215.2	1.13069	-1.18935	2.5668e-09	1.18721e-08
Z98257.1	2.50602	-0.876205	2.61808e-09	1.2096e-08
AC105235.1	1.69911	-3.15498	2.62028e-09	1.21017e-08
SLCO6A1	2.30621	-2.01124	2.62745e-09	1.21304e-08
CALHM1	3.74425	-0.766719	2.63337e-09	1.21555e-08
LINC01194	6.22775	-2.47659	2.68189e-09	1.23704e-08
PTX4	4.13301	-0.764182	2.70669e-09	1.24825e-08
GNLY	1.82279	4.49572	2.71666e-09	1.25262e-08
NAP1L4P2	3.14453	-3.73555	2.76047e-09	1.27236e-08
AC055822.1	1.23911	-1.08694	2.7774e-09	1.27923e-08
SP140	1.48062	2.14104	2.84084e-09	1.30797e-08
AC139100.2	1.33459	-1.73071	2.85836e-09	1.31556e-08
BCRP9	5.49695	-2.47036	2.87052e-09	1.32067e-08
SYT1	2.01317	1.99827	2.87732e-09	1.32332e-08
MYO1G	1.25615	4.21979	2.98499e-09	1.37034e-08
AC022211.1	1.21822	-2.07054	3.00002e-09	1.37674e-08
LINC01271	1.55465	-2.278	3.05658e-09	1.40167e-08
FAM89A	1.02996	4.86551	3.06077e-09	1.40334e-08
LACTB2-AS1	1.27545	-2.62484	3.06931e-09	1.407e-08
CDKN2A-DT	2.98083	-2.60398	3.13316e-09	1.43575e-08
FRMD5	1.84509	0.786796	3.15049e-09	1.44316e-08
FAM111B	1.07674	4.3296	3.15316e-09	1.44387e-08
GFY	4.68	-0.861526	3.18444e-09	1.45739e-08
AC091182.2	1.62986	1.0407	3.24152e-09	1.48244e-08
SALL4P2	4.3626	-3.76844	3.24232e-09	1.48254e-08
LETM2	1.29965	2.11352	3.26252e-09	1.49097e-08
ATP6V1B1-AS1	2.59781	-3.41346	3.26971e-09	1.49398e-08
CYP4A22-AS1	1.26037	-1.97059	3.27712e-09	1.4971e-08
AC128709.2	2.70969	-1.32213	3.27925e-09	1.4978e-08
EML4-AS1	1.78437	-2.69539	3.34452e-09	1.52678e-08
AC122685.1	3.87348	-0.0977234	3.36126e-09	1.53414e-08
ZNF618	1.02923	4.24443	3.38136e-09	1.54248e-08
SMIM24	2.23587	-1.25339	3.3986e-09	1.55007e-08
CAPN12	1.11977	1.61172	3.41486e-09	1.55692e-08
ASIC4	2.23514	-2.428	3.42565e-09	1.56127e-08
MX2	1.40222	6.0778	3.4685e-09	1.58023e-08
ITGA11	1.9005	4.49504	3.47768e-09	1.58413e-08
AL022322.2	1.1731	-2.23841	3.48543e-09	1.58737e-08
MIXL1	1.87343	-1.0938	3.62735e-09	1.64844e-08
AL157702.2	1.83285	-2.97954	3.65112e-09	1.65894e-08
PDGFRB	1.27724	6.8648	3.66452e-09	1.66473e-08
ZNF541	3.0941	1.25443	3.70524e-09	1.68172e-08
AC114489.1	1.5963	-1.55322	3.71908e-09	1.6877e-08
FOXRED2	1.05481	5.24529	3.73398e-09	1.69392e-08
MLXP1	3.91933	-1.2802	3.73414e-09	1.69392e-08
LINC01033	3.44151	-2.599	3.741e-09	1.69642e-08
TMEM130	1.75572	-0.412174	3.76539e-09	1.70656e-08
AC078795.1	1.22758	-1.97007	3.80679e-09	1.72471e-08
AKAP5	1.12483	1.0726	3.81513e-09	1.72724e-08
PLAUR	1.05014	6.07996	3.85969e-09	1.74585e-08
POU2F2	1.14022	3.0614	3.90024e-09	1.76325e-08
LINC02457	2.49259	-3.14417	3.95844e-09	1.7886e-08
KYNU	1.71893	5.25375	3.97721e-09	1.79676e-08
TMEM132D-AS1	6.79734	-0.90136	3.99128e-09	1.80247e-08
AC007991.2	3.04917	-3.24122	3.99403e-09	1.80339e-08
H2AC12	1.75516	-3.31015	4.16634e-09	1.87549e-08
SEC61G	1.34496	6.63173	4.18556e-09	1.88346e-08
SULF2	1.1679	8.26802	4.18887e-09	1.88462e-08
FLRT2	1.59549	5.56723	4.19788e-09	1.88833e-08
WT1	3.36115	-1.60003	4.22491e-09	1.89948e-08
AL023802.1	2.73588	-3.57202	4.28542e-09	1.926e-08
C17orf99	1.39653	-0.487149	4.33451e-09	1.94737e-08
AC004678.1	1.47676	-3.25508	4.34554e-09	1.95195e-08
ELFN1	1.51225	2.07562	4.34626e-09	1.95195e-08
NCBP2-AS1	1.48804	-2.8556	4.4535e-09	1.99762e-08
SLC22A11	2.87107	-2.07442	4.49067e-09	2.01358e-08
PPIAP78	2.62354	-2.85848	4.49661e-09	2.01553e-08
AC024581.1	1.88532	-2.56438	4.58323e-09	2.05326e-08
AC010789.1	3.75787	-2.26338	4.61806e-09	2.0674e-08
AC007497.1	1.55795	-2.78769	4.63367e-09	2.07402e-08
PNMA5	5.22527	2.4684	4.64323e-09	2.07793e-08
DDIT3	1.09262	4.14124	4.64515e-09	2.07842e-08
RNF217-AS1	1.0528	-0.510762	4.67499e-09	2.0914e-08
LINC00626	3.53901	-1.29904	4.68258e-09	2.09443e-08
AC024595.1	4.45778	-3.72404	4.69491e-09	2.09956e-08
LNCOG	2.22334	-1.14232	4.69607e-09	2.09971e-08
CNTNAP2	2.4535	4.31096	4.70203e-09	2.102e-08
AL355472.3	2.06115	-2.48461	4.80238e-09	2.14573e-08
TMEM92	1.49345	2.2662	4.83195e-09	2.15781e-08
AP001271.2	2.27822	-3.24615	4.8562e-09	2.16824e-08
AL928654.2	1.17114	-1.06035	5.06785e-09	2.25954e-08
SLC30A3	2.07573	-0.086708	5.07342e-09	2.26162e-08
DDX50P1	1.05456	-2.52276	5.1201e-09	2.28122e-08
LHX3	3.55749	-0.987344	5.15234e-09	2.29478e-08
AL122034.1	3.45261	-3.28532	5.2038e-09	2.31565e-08
AC105460.1	4.06468	3.24782	5.23028e-09	2.32662e-08
AP000769.1	1.16466	2.1143	5.24661e-09	2.33306e-08
FEZF1-AS1	3.11145	0.522644	5.36296e-09	2.38228e-08
LINC02575	3.86357	-0.821066	5.37545e-09	2.38699e-08
CHRM5	1.99828	-1.67285	5.46078e-09	2.4236e-08
AC069499.1	1.48898	-1.57839	5.46876e-09	2.42618e-08
IL21R	1.46694	2.43128	5.46948e-09	2.42618e-08
CT62	2.55834	-0.827499	5.47199e-09	2.42687e-08
AC109460.2	1.1552	-1.15588	5.51516e-09	2.4443e-08
AC114760.2	1.30288	-2.5062	5.52201e-09	2.4469e-08
SPDYA	1.04742	-1.01688	5.58521e-09	2.47404e-08
AC007128.1	2.62336	-1.23025	5.60662e-09	2.48178e-08
IL1A	2.0162	5.4902	5.68288e-09	2.51465e-08
LINC02015	2.44871	-1.14005	5.69803e-09	2.51973e-08
THY1	1.35715	6.45397	5.74271e-09	2.5389e-08
AC104794.4	3.54464	-3.64295	5.77608e-09	2.55232e-08
GASAL1	1.44806	1.83744	5.8099e-09	2.56681e-08
FAM96AP2	2.45622	-0.476222	5.8188e-09	2.57029e-08
CBWD4P	1.34286	-1.42102	5.90277e-09	2.60374e-08
CRYBA2	2.68876	-1.42429	5.91252e-09	2.60667e-08
TBX4	2.65671	-0.00934567	5.93089e-09	2.61386e-08
C9orf163	1.16735	-1.7155	5.93279e-09	2.61424e-08
ESM1	1.40968	2.59969	6.01718e-09	2.65004e-08
RPS20P33	1.23514	-2.07039	6.04462e-09	2.66119e-08
YES1P1	1.30259	-3.03293	6.07246e-09	2.67252e-08
MIR4635	2.00177	-3.44731	6.09863e-09	2.68306e-08
AZIN2	1.10813	2.14291	6.24322e-09	2.74146e-08
AC004623.1	1.25856	-2.48144	6.26281e-09	2.74862e-08
EPO	1.96209	-0.436002	6.26952e-09	2.75109e-08
MSC	1.4476	4.33347	6.29229e-09	2.76012e-08
AC232271.1	1.1122	-0.417698	6.30057e-09	2.76327e-08
YJEFN3	1.6244	0.772775	6.35824e-09	2.78808e-08
AC096759.2	4.09684	-3.14394	6.36282e-09	2.78961e-08
AC010894.2	3.0497	-0.827343	6.42365e-09	2.81334e-08
TMEM88B	2.49288	-2.37414	6.52738e-09	2.85728e-08
AC104031.1	1.76061	-1.31529	6.6151e-09	2.89267e-08
SAMD14	1.05181	0.442706	6.7025e-09	2.92988e-08
BX470102.1	1.29935	-0.639283	6.7401e-09	2.94427e-08
ACAN	1.68348	1.8203	6.74199e-09	2.94427e-08
TEX29	1.80538	-0.381859	6.74242e-09	2.94427e-08
OR51E1	1.15905	-0.399535	6.75818e-09	2.95064e-08
HMGB2P1	2.60958	-3.06711	6.76351e-09	2.95246e-08
RUNDC3A-AS1	1.58756	-0.0551331	6.88269e-09	3.00292e-08
SCARF2	1.39873	3.33201	7.07861e-09	3.08467e-08
NBEAP1	2.95368	-0.442643	7.12843e-09	3.10317e-08
CBX3P9	1.15121	-2.53187	7.15599e-09	3.11463e-08
IL18BP	1.15446	3.82325	7.19848e-09	3.13258e-08
CASC20	3.98427	-1.30372	7.42086e-09	3.22546e-08
U52111.1	1.1704	-2.41166	7.42218e-09	3.22548e-08
AL031710.2	1.50071	-2.98361	7.42358e-09	3.22553e-08
NFE2L3	1.19175	4.81162	7.4732e-09	3.24597e-08
MSNP1	1.34401	-1.77983	7.54807e-09	3.27624e-08
ANXA10	3.45932	0.707015	7.78761e-09	3.37441e-08
CLDN18	1.93441	-1.06006	7.80231e-09	3.3802e-08
PKHD1	2.82409	-0.573287	7.80453e-09	3.38058e-08
AC108727.1	1.71245	-3.42465	7.80802e-09	3.38151e-08
SNHG26	1.10243	1.82029	8.0689e-09	3.4891e-08
LIN28B	6.16708	-1.10495	8.07534e-09	3.49129e-08
AC015660.2	3.12137	-3.05993	8.10188e-09	3.50217e-08
AC021851.1	1.02952	-1.67773	8.11537e-09	3.50739e-08
MIR137HG	3.44248	-2.37969	8.11919e-09	3.50845e-08
RASD2	1.8064	2.88009	8.12963e-09	3.51236e-08
MARCHF4	1.81142	-1.42522	8.1413e-09	3.51631e-08
UBE2Q1-AS1	1.42898	-3.31983	8.14157e-09	3.51631e-08
AC007128.2	2.5134	-2.46818	8.22369e-09	3.54996e-08
AC092171.4	1.51698	-2.44431	8.2417e-09	3.55651e-08
CYP2AB1P	3.64889	-2.04058	8.27058e-09	3.56837e-08
LINC00942	3.03279	1.37295	8.53242e-09	3.67506e-08
STEAP3-AS1	1.71222	-0.26607	8.54056e-09	3.67793e-08
AC016866.3	1.84566	-3.53309	8.54356e-09	3.6786e-08
AC023310.4	3.33142	-1.81016	8.60031e-09	3.70177e-08
TEX41	1.95478	-0.0746882	8.6508e-09	3.72287e-08
NOBOX	7.73496	0.609315	8.65478e-09	3.72395e-08
CCNE2	1.03143	2.46349	8.71531e-09	3.74935e-08
LINC01694	2.72332	1.42624	8.71843e-09	3.75005e-08
AL139023.1	5.0156	-2.83339	8.76936e-09	3.77003e-08
AL358334.3	1.67096	-3.25983	8.80049e-09	3.78277e-08
AC011466.3	1.67661	-3.36491	9.0805e-09	3.89716e-08
AL589743.3	3.07065	-3.75449	9.32162e-09	3.99249e-08
AL662791.1	1.22414	-2.45915	9.38788e-09	4.01883e-08
LINC02804	1.95119	-3.4853	9.55979e-09	4.08965e-08
RHBDL1	1.54098	1.38766	9.58163e-09	4.09552e-08
VCAN	1.6821	7.1275	9.58921e-09	4.09777e-08
DNAJB6P3	3.2581	-2.79238	9.59476e-09	4.09905e-08
LINC01775	1.32871	-2.72671	9.67927e-09	4.13305e-08
GAS2L1P2	2.14566	-3.48832	9.70557e-09	4.14288e-08
LINC02167	6.39947	-0.242282	9.77345e-09	4.17115e-08
AL031123.2	1.25403	0.121549	9.80336e-09	4.18321e-08
NFE2L1-DT	1.11455	-1.21634	1.00077e-08	4.26607e-08
AC012313.3	1.16526	-2.03125	1.0055e-08	4.2848e-08
POTEF	1.86403	-2.02476	1.01535e-08	4.32604e-08
AC015849.5	1.84159	-1.78389	1.02936e-08	4.38353e-08
DNM1	1.1572	4.12609	1.03402e-08	4.40186e-08
FOXB1	2.21851	-2.67916	1.04632e-08	4.45121e-08
ALPG	3.49484	-2.16276	1.09718e-08	4.6613e-08
ATP2C2-AS1	1.24993	-0.439663	1.09901e-08	4.66829e-08
RUSC1-AS1	1.00496	1.26325	1.09926e-08	4.66859e-08
AC106865.1	2.3295	0.0627414	1.11106e-08	4.7155e-08
AC073578.1	2.80123	-3.43868	1.12271e-08	4.76334e-08
TRAF1	1.03695	4.01092	1.14067e-08	4.83714e-08
SPATA21	3.8582	-1.81166	1.15136e-08	4.87834e-08
SPAG4	1.13967	1.94142	1.18524e-08	5.01515e-08
LINC02864	5.63363	-0.249787	1.21225e-08	5.12001e-08
MIR155HG	1.30216	-0.0910245	1.22951e-08	5.18858e-08
TBX2	1.2357	3.37528	1.24133e-08	5.23759e-08
AC007750.1	1.74043	-1.36927	1.2433e-08	5.245e-08
DPPA2	5.88391	-1.26296	1.25039e-08	5.27315e-08
[truncated: 4,962 more rows]

## Sheet: Tab3 Overlap DEGs between HNSCC
Sup. Table S3 Overlapped DEGs between our HNSCC tissues and TCGA HNSCC tissues
#geneSymbol	normal1	normal2	normal3	tumor1	tumor2	tumor3	log2FoldChange
up-regulated
Acp4	38.0957	89.6144	54.3005	251.746	67.117	94.886	1.23529
Acp7	94.6326	161.306	65.3179	1424.52	182.043	126.189	2.44718
Adam8	21.1103	8.96144	29.1176	29.4728	64.3588	179.012	2.11836
Aim2	1.94118	0	3.93482	6.14016	11.9523	19.5641	2.37917
Ano1	77.4046	22.4036	57.4483	83.5061	110.329	171.186	1.13352
Apln	4.36766	8.96144	6.29571	45.4372	4.59705	37.1719	2.28547
Aqp9	61.8751	31.365	55.0874	89.6463	120.443	130.101	1.12111
Artn	2.18383	4.48072	4.72178	11.0523	80.9082	53.8014	3.82542
Axdnd1	1.45589	0	0.786963	2.45606	14.7106	6.84745	2.85834
B4galnt1	91.9634	40.3265	85.779	493.669	358.57	473.452	2.53038
Bfsp1	0.97059	8.96144	2.36089	22.1046	35.857	46.9539	3.87923
Birc5	99.0002	327.092	107.027	1542.41	361.328	366.827	2.11466
Bora	21.353	17.9229	33.8394	56.4894	61.6005	77.2783	1.36295
Bub1	21.5956	13.4422	23.6089	38.069	47.8094	61.627	1.24256
Ccdc38	74.2502	188.19	75.5485	571.035	216.981	152.6	1.5149
Ccnb2	74.0075	62.73	68.4658	106.839	150.783	174.121	1.05721
Ccne1	17.9559	26.8843	14.9523	54.0334	57.9229	38.1501	1.44153
Cd276	44.1619	35.8457	34.6264	101.927	74.4723	74.3437	1.10082
Cd80	1.69853	4.48072	1.57393	8.59622	12.8718	4.89103	2.16052
Cdc20	183.199	250.92	165.262	1011.9	421.09	571.273	1.75632
Cdca8	119.625	138.902	79.4833	192.801	283.179	270.963	1.172
Cdh3	146.802	134.422	156.606	325.428	282.259	332.59	1.09101
Cdk1	118.169	174.748	131.423	297.184	284.098	347.263	1.16504
Cdk6	74.0075	67.2108	68.4658	300.868	155.38	223.031	1.68549
Cdkn2a	0.727943	0	0.786963	20.8765	22.0659	31.3026	5.03168
Cdt1	77.6472	53.7686	40.9221	142.452	97.4575	151.622	1.15964
Cenpe	42.2207	44.8072	46.4308	105.611	102.055	76.3001	1.09333
Cenpi	15.2868	17.9229	16.5262	65.0857	35.857	31.3026	1.43398
Cenpw	12.6177	13.4422	24.3959	41.7531	50.5676	62.6052	1.59036
Cgas	10.4338	8.96144	11.8044	18.4205	20.227	38.1501	1.26291
Chst2	3.15442	4.48072	2.36089	31.9288	40.4541	44.9975	3.70584
Cks1b	99.4855	143.383	91.2877	213.677	245.483	213.249	1.0557
Clec4e	0.485295	0	7.86963	7.36819	4.59705	115.428	3.75978
Clec7a	0.97059	0	1.57393	8.59622	5.51647	39.1283	3.97068
Col13a1	2.42648	0	2.36089	2.45606	8.2747	30.3244	2.73816
Cotl1	172.28	174.748	159.754	806.817	689.558	710.178	2.12621
Ctsc	146.316	161.306	155.819	388.058	593.939	606.488	1.78414
Ddias	9.22061	0	12.5914	17.1924	38.6153	37.1719	1.8182
Dna2	11.1618	17.9229	18.8871	65.0857	24.8241	36.1936	1.44372
Dsc1	265.214	49.2879	105.453	200.169	576.471	461.714	1.53045
Dusp9	1.94118	0	3.93482	4.91213	16.5494	8.80386	2.0727
E2f7	9.22061	13.4422	7.08267	39.297	30.3406	64.5616	2.30405
Ephb2	17.4706	8.96144	15.7393	36.8409	64.3588	61.627	1.82707
Erfe	6.79413	4.48072	3.14785	38.069	15.63	14.6731	2.15112
Fabp4	101.669	318.131	184.936	661.909	1642.99	1512.31	2.68464
Fabp6	6.55148	8.96144	3.93482	81.0501	13.7912	18.5859	2.64617
Fadd	37.853	13.4422	25.9698	73.6819	76.3111	37.1719	1.16022
Fcer1g	5.82354	0	9.44356	11.0523	15.63	42.0629	1.90656
Fpr2	0.485295	0	0.786963	3.68409	2.75823	42.0629	4.65279
Fscn1	58.7207	62.73	43.283	361.041	412.815	431.389	2.90019
Fxyd5	58.4781	35.8457	49.5787	72.4538	114.926	165.317	1.24652
Galnt6	72.7943	94.0951	56.6613	713.486	492.804	301.288	2.78827
Gins1	21.8383	17.9229	15.7393	33.1568	38.6153	60.6488	1.23294
Gmnn	42.9486	31.365	43.283	45.4372	168.252	174.121	1.69347
Homer3	140.493	98.5758	115.684	466.652	296.05	319.874	1.5838
Hoxc4	2.42648	8.96144	3.93482	19.6485	11.9523	8.80386	1.77738
Hoxc5	1.21324	0	1.57393	9.82425	5.51647	5.86924	2.48098
Hpca	30.5736	44.8072	16.5262	234.554	29.4211	27.3898	1.70622
Ier5l	75.9487	94.0951	53.5135	288.587	112.168	119.341	1.24304
Ifitm1	4.36766	0	12.5914	6.14016	11.0329	93.9078	2.53426
Igf2bp1	0.242648	4.48072	0	8.59622	11.9523	5.86924	4.02731
Igfl3	0	0	1.57393	0	32.1794	8.80386	4.29351
Il1b	1.69853	8.96144	11.0175	72.4538	33.0988	377.588	4.59236
Il24	0	0	1.57393	7.36819	28.5017	23.477	5.06429
Impdh1	66.7281	44.8072	45.6439	50.3493	205.948	243.573	1.6508
Inhba	6.55148	17.9229	20.461	38.069	34.0182	44.9975	1.4848
Itga5	34.456	22.4036	38.5612	154.732	80.9082	142.818	1.91665
Itgam	6.79413	13.4422	6.29571	12.2803	9.19411	67.4963	1.89364
Kif26b	18.4412	26.8843	19.6741	62.6296	43.2123	29.3462	1.12664
Klf7	22.8089	26.8843	47.2178	76.1379	73.5529	232.813	1.96646
Klk14	290.449	76.1722	188.871	668.049	1304.64	775.718	2.27821
Knstrn	59.6913	80.6529	74.7615	390.514	110.329	99.7771	1.49193
Kpna2	223.236	85.1336	177.854	186.661	527.742	444.106	1.22775
Lamc2	158.934	268.843	175.493	600.507	444.995	468.561	1.35854
Lctl	2.91177	4.48072	2.36089	12.2803	11.0329	7.82565	1.83652
Lox	7.52207	8.96144	7.86963	13.5083	22.0659	51.8449	1.88898
Loxl2	14.3162	8.96144	14.1653	68.7698	17.4688	24.4552	1.47899
Lpcat1	32.0295	35.8457	37.7742	120.347	76.3111	82.1694	1.40744
Lrat	15.0441	13.4422	12.5914	73.6819	68.9558	63.5834	2.30425
Lrp8	11.6471	4.48072	13.3784	13.5083	45.9705	44.9975	1.68129
Ly6e	887.362	560.09	613.044	1679.95	1282.58	1213.95	1.01261
Ly6k	5.0956	13.4422	3.14785	30.7008	26.6629	19.5641	2.20745
Mcm10	22.3236	17.9229	17.3132	63.8576	69.8752	51.8449	1.65077
Mcm2	85.4119	80.6529	68.4658	292.271	159.058	172.164	1.40999
Mcm5	141.464	103.057	74.7615	196.485	262.032	271.941	1.18359
Mefv	0	0	0.786963	3.68409	1.83882	19.5641	4.42145
Mki67	206.978	116.499	212.48	189.117	465.222	521.384	1.11541
Mmp10	0	0	1.57393	15.9644	24.8241	38.1501	5.56586
Mmp12	4.12501	0	3.93482	24.5606	18.3882	37.1719	2.90391
Mmp13	0	8.96144	0.786963	331.568	216.981	357.045	8.1659
Mmp3	18.9265	35.8457	37.7742	158.416	75.3917	285.636	2.5314
Mmp9	1.94118	13.4422	7.08267	248.062	128.718	250.421	5.2571
Mnd1	27.6618	31.365	36.9873	72.4538	70.7946	65.5398	1.12692
Myl7	1.21324	0	0	7.36819	7.35529	3.91283	3.03252
Myo1b	64.059	71.6915	72.4006	180.521	130.556	176.077	1.23576
Ncapg	24.9927	13.4422	29.1176	60.1735	81.8276	63.5834	1.49559
Ndrg1	249.442	336.054	232.941	629.98	890.909	785.5	1.51323
Ngf	5.0956	8.96144	8.65659	9.82425	32.1794	20.5423	1.57143
Nrg1	9.7059	4.48072	11.0175	20.8765	47.8094	61.627	2.22637
Nxph4	8.49267	8.96144	10.2305	17.1924	79.9887	56.736	2.4812
Orc1	13.8309	22.4036	6.29571	36.8409	24.8241	46.9539	1.52123
Osm	0	4.48072	2.36089	3.68409	5.51647	44.9975	3.55075
Pclaf	73.2796	44.8072	96.0095	187.889	133.315	161.404	1.11513
Pdpn	13.3456	8.96144	14.9523	65.0857	37.6958	86.0822	2.25224
Pgf	8.00737	8.96144	10.2305	88.4183	28.5017	53.8014	2.65597
Pglyrp2	3.39707	0	0	24.5606	11.0329	10.7603	3.15552
Pi15	25.2353	44.8072	29.9046	108.067	141.589	163.361	2.15904
Plau	64.5443	76.1722	95.2225	486.3	231.692	357.045	2.18757
Plaur	7.76472	0	9.44356	35.6129	22.0659	99.7771	2.91008
Plk1	53.1398	31.365	43.283	139.996	129.637	110.537	1.49858
Pmepa1	147.287	156.825	147.162	433.495	269.387	276.832	1.12187
Ppp1r18	37.1251	22.4036	33.0525	69.9978	49.6482	76.3001	1.00349
Psrc1	43.4339	31.365	59.8092	61.4016	102.974	128.145	1.07318
Ptgs2	8.25002	8.96144	8.65659	39.297	102.974	71.4091	3.07076
Rab31	57.9928	103.057	50.3656	634.892	354.893	320.852	2.69956
Rbp1	125.449	327.092	115.684	4934.23	1343.26	721.916	3.6414
Rgs20	9.46326	4.48072	7.86963	14.7364	33.0988	31.3026	1.71563
Rhof	20.1397	0	20.461	36.8409	49.6482	33.259	1.32218
Rundc3a	31.0589	44.8072	38.5612	130.171	91.0217	72.3873	1.40741
Sec61g	138.309	340.535	223.498	1323.82	511.192	437.258	1.71017
Serpina9	103.611	44.8072	31.4785	287.359	168.252	118.363	1.63451
Serpine1	8.97796	4.48072	7.86963	55.2614	51.487	136.949	3.368
Sh2d5	2.18383	0	1.57393	20.8765	68.9558	116.407	5.28168
Shcbp1	13.103	13.4422	16.5262	17.1924	52.4064	69.4527	1.68797
Ska1	9.46326	13.4422	22.8219	55.2614	36.7764	42.0629	1.55247
Slc19a1	44.4045	71.6915	28.3307	180.521	87.344	91.9514	1.39282
Slc20a1	80.3163	134.422	73.9745	513.317	571.874	379.544	2.40288
Slc25a48	8.00737	8.96144	5.50874	36.8409	80.9082	85.104	3.23285
Slc26a10	69.8825	53.7686	56.6613	509.633	265.71	314.004	2.5694
Slc28a3	22.8089	53.7686	22.8219	143.68	53.3258	59.6706	1.48536
Slc2a1	197.03	201.632	274.65	1282.06	1319.35	1493.72	2.59722
Slc7a11	59.206	8.96144	51.9396	89.6463	143.428	149.666	1.55735
Slc7a5	208.677	120.979	140.079	308.236	381.555	366.827	1.14159
Slc9a5	4.36766	4.48072	7.08267	13.5083	14.7106	34.2372	1.95271
Smyd3	23.7795	22.4036	20.461	58.9455	47.8094	41.0847	1.14111
Sorcs2	27.9045	17.9229	27.5437	34.3849	72.6335	49.8885	1.03211
Spc24	37.853	67.2108	54.3005	182.977	75.3917	84.1258	1.14697
Spp1	6.79413	4.48072	15.7393	42.9811	22.0659	66.518	2.17285
Stc1	5.82354	0	6.29571	49.1213	3.67764	38.1501	2.62269
Stc2	14.8015	0	12.5914	17.1924	36.7764	54.7796	1.73261
Stra6	22.3236	31.365	23.6089	57.7175	98.377	83.1476	1.70614
Sult4a1	0.97059	0	3.14785	19.6485	10.1135	1.95641	2.65081
Syce2	21.8383	22.4036	27.5437	68.7698	45.0511	44.0193	1.12242
Syt12	20.3824	0	14.9523	72.4538	30.3406	48.9103	1.84633
Syt16	0	0	0	15.9644	6.43588	9.78207	5.89835
Tacc3	88.809	94.0951	89.7138	260.343	284.098	333.568	1.69563
Tcp11l1	17.7133	8.96144	12.5914	54.0334	20.227	33.259	1.33743
Tinagl1	22.3236	8.96144	29.9046	45.4372	157.219	108.581	2.23757
Tmsb10	160.39	165.787	173.919	246.834	456.947	450.953	1.20863
Tnfrsf9	1.21324	0	0	11.0523	2.75823	4.89103	3.03916
Tpx2	90.5075	67.2108	67.6788	171.924	185.721	166.295	1.18824
Trem1	0	0	4.72178	9.82425	7.35529	59.6706	3.83629
Trib3	34.2133	26.8843	19.6741	79.822	111.249	88.0386	1.76817
Trip13	19.8971	13.4422	21.248	18.4205	70.7946	107.603	1.80076
Trpm2	0	0	0.786963	4.91213	1.83882	5.86924	3.40522
Tubb3	105.309	147.864	35.4133	438.407	611.408	210.314	2.16029
Vstm5	32.7574	22.4036	39.3482	73.6819	76.3111	79.2347	1.20385
Wdhd1	20.1397	13.4422	12.5914	60.1735	30.3406	44.0193	1.4742
Wfdc12	337.523	304.689	215.628	4161.8	1480.25	921.471	2.93638
down-regulated
Aadacl3	32.0295	17.9229	27.5437	9.82425	4.59705	0.978207	-2.42096
Abcb4	28.8751	4.48072	36.9873	1.22803	1.83882	8.80386	-2.6342
Abcc9	20.3824	44.8072	29.9046	4.91213	2.75823	11.7385	-2.21537
Abcd2	25.2353	4.48072	44.0699	3.68409	0.919411	1.95641	-3.63141
Abi3bp	41.7354	22.4036	62.9571	4.91213	7.35529	7.82565	-2.7112
Ablim2	42.706	58.2493	58.2353	11.0523	0.919411	5.86924	-3.19274
Ablim3	30.3309	35.8457	40.9221	2.45606	11.9523	5.86924	-2.35984
Abra	48.7722	17.9229	84.992	4.91213	5.51647	13.6949	-2.69879
Acacb	759.972	685.55	720.858	117.891	45.0511	51.8449	-3.34316
Acadm	470.494	434.63	564.253	136.311	192.157	149.666	-1.62266
Acadsb	173.008	179.229	173.132	41.7531	69.8752	66.518	-1.55155
Acer1	1185.58	1366.62	1051.38	509.633	630.716	302.266	-1.31883
Ache	39.0663	17.9229	31.4785	6.14016	2.75823	2.93462	-3.01264
Acox2	117.927	35.8457	105.453	33.1568	26.6629	9.78207	-1.94656
Acta1	8259.24	5345.5	7934.16	1431.88	848.616	1960.33	-2.34513
Actn2	632.34	578.013	651.605	152.276	60.6811	157.491	-2.33324
Acyp2	48.7722	17.9229	92.0747	3.68409	20.227	5.86924	-2.43855
Adcy2	19.6545	17.9229	29.1176	2.45606	1.83882	4.89103	-2.88501
Adipoq	2.18383	17.9229	23.6089	0	1.83882	0.978207	-3.82853
Adora1	40.0368	53.7686	52.7265	2.45606	9.19411	31.3026	-1.74647
Adprhl1	20.625	13.4422	24.3959	1.22803	3.67764	8.80386	-2.11687
Aff3	33.728	26.8843	29.1176	8.59622	18.3882	12.7167	-1.18766
Agl	167.669	76.1722	240.024	30.7008	55.1647	70.4309	-1.65189
Agr2	7.03678	4.48072	9.44356	0	0	0	-5.25948
Aif1l	185.868	506.321	137.719	119.119	81.8276	42.0629	-1.75352
Ak1	626.516	739.318	857.79	174.38	79.0693	79.2347	-2.74515
Akap6	31.7868	26.8843	41.709	13.5083	2.75823	8.80386	-2.05782
Aldh1a1	25.9633	31.365	55.8744	8.59622	5.51647	6.84745	-2.46154
Aldh1a2	16.7427	35.8457	31.4785	2.45606	7.35529	3.91283	-2.52033
Aldh2	348.927	112.018	368.299	31.9288	137.912	139.884	-1.43075
Aldh3a1	2195.72	1769.88	959.308	622.612	987.447	385.413	-1.30301
Aldh6a1	110.647	156.825	132.21	25.7887	30.3406	42.0629	-1.99767
Alpk2	11.1618	17.9229	18.8871	3.68409	1.83882	4.89103	-2.17017
Alpk3	100.213	98.5758	107.027	30.7008	6.43588	13.6949	-2.61636
Amot	39.7942	13.4422	44.0699	6.14016	4.59705	14.6731	-2.01166
Ampd1	23.5368	13.4422	31.4785	1.22803	10.1135	2.93462	-2.27863
Angptl1	16.0147	8.96144	23.6089	2.45606	2.75823	3.91283	-2.48811
Angptl7	35.9118	4.48072	28.3307	8.59622	0.919411	3.91283	-2.49399
Ank1	103.853	98.5758	169.197	9.82425	17.4688	20.5423	-2.9581
Ank2	14.5589	22.4036	25.9698	12.2803	0.919411	2.93462	-1.9969
Ankrd6	11.8897	17.9229	7.08267	1.22803	1.83882	2.93462	-2.4918
Ano5	15.7721	8.96144	24.3959	3.68409	3.67764	1.95641	-2.48937
Aox1	6.55148	4.48072	15.7393	2.45606	0	2.93462	-2.41959
Apbb1	31.5442	8.96144	29.9046	2.45606	4.59705	2.93462	-2.90414
Apobec2	161.361	89.6144	223.498	13.5083	11.0329	20.5423	-3.4206
Apod	97.5443	62.73	133.784	3.68409	32.1794	18.5859	-2.43448
Aqp4	2.18383	31.365	6.29571	0	0	0	-5.95223
Ar	52.1692	35.8457	69.2528	24.5606	12.8718	2.93462	-2.00793
Arpp21	37.3677	26.8843	48.7917	17.1924	2.75823	4.89103	-2.25816
Art1	167.427	125.46	211.693	22.1046	4.59705	19.5641	-3.47582
Art4	27.9045	40.3265	29.9046	14.7364	10.1135	9.78207	-1.45728
Art5	28.3898	67.2108	27.5437	0	1.83882	2.93462	-4.52781
Asap3	22.3236	22.4036	28.3307	13.5083	2.75823	7.82565	-1.64193
Asb10	60.1766	76.1722	65.3179	14.7364	0.919411	3.91283	-3.41167
Asb11	34.456	80.6529	62.1701	14.7364	1.83882	4.89103	-3.05484
Asb14	15.5294	8.96144	14.1653	3.68409	0	5.86924	-2.09108
Asb5	74.4928	58.2493	66.8919	4.91213	3.67764	15.6513	-3.04606
Atp1a2	536.494	622.82	1152.9	165.784	68.0364	210.314	-2.38283
Atp2a1	4676.79	4422.47	7676.83	704.89	305.244	1034.94	-3.03664
Atp6v0e2	62.3604	85.1336	71.6136	14.7364	9.19411	3.91283	-2.98043
Atp8a1	128.361	67.2108	117.258	35.6129	31.26	26.4116	-1.79273
Bin1	402.31	389.822	441.486	52.8053	36.7764	73.3655	-2.92338
Bmp5	5.0956	8.96144	1.57393	0	0	0	-4.64504
Boc	78.3752	53.7686	79.4833	9.82425	39.5347	32.2808	-1.38575
Cacna1s	210.375	291.247	323.442	45.4372	21.1464	60.6488	-2.6963
Cacna2d1	51.6839	89.6144	92.0747	12.2803	5.51647	22.4988	-2.51719
Cacnb1	118.897	215.074	125.914	40.525	18.3882	17.6077	-2.57423
Cacng1	103.853	80.6529	103.879	41.7531	8.2747	33.259	-1.81448
Cacng6	10.4338	35.8457	16.5262	11.0523	0.919411	4.89103	-1.81589
Camk2a	19.6545	26.8843	33.0525	3.68409	1.83882	2.93462	-3.24722
Camk2b	52.8972	85.1336	77.1224	40.525	10.1135	27.3898	-1.45341
Cap2	52.4119	35.8457	68.4658	3.68409	10.1135	15.6513	-2.42566
Capn3	18.9265	8.96144	24.3959	1.22803	0.919411	1.95641	-3.75758
Carns1	21.1103	49.2879	49.5787	7.36819	2.75823	0.978207	-3.45308
Casq1	277.831	595.935	465.882	97.0145	29.4211	84.1258	-2.66612
Cav3	66.2428	116.499	70.8267	8.59622	4.59705	17.6077	-3.00353
Cavin2	60.6619	80.6529	70.0397	27.0167	11.9523	14.6731	-1.97459
Cavin4	38.0957	40.3265	57.4483	0	8.2747	1.95641	-3.67015
Cbx7	44.8898	44.8072	52.7265	18.4205	5.51647	7.82565	-2.20354
Ccdc17	15.5294	17.9229	18.1002	6.14016	3.67764	8.80386	-1.45719
Ccdc181	33.2427	22.4036	27.5437	4.91213	15.63	9.78207	-1.47575
Ccdc69	9.94855	4.48072	11.8044	1.22803	1.83882	1.95641	-2.47888
Ccer2	842.958	654.185	1489.72	29.4728	127.798	48.9103	-3.85385
Cd207	24.0221	13.4422	45.6439	1.22803	8.2747	1.95641	-2.87206
Cd34	184.655	125.46	191.232	61.4016	51.487	82.1694	-1.38477
Cd36	523.633	170.267	595.731	39.297	60.6811	46.9539	-3.14388
Cdo1	7.03678	8.96144	9.44356	1.22803	0	0.978207	-3.58111
Cdon	53.1398	98.5758	60.5962	12.2803	12.8718	18.5859	-2.21323
Cfd	26.2059	71.6915	98.3704	14.7364	11.9523	13.6949	-2.26485
Cfl2	254.537	170.267	398.99	76.1379	118.604	179.012	-1.15109
Cgnl1	40.0368	53.7686	37.7742	13.5083	14.7106	18.5859	-1.43739
Chchd10	486.023	331.573	628.784	164.556	168.252	209.336	-1.42616
Chdh	83.7134	49.2879	74.7615	13.5083	50.5676	31.3026	-1.14368
Chpt1	149.714	112.018	255.763	29.4728	30.3406	57.7142	-2.15327
Chrna10	9.7059	8.96144	10.2305	2.45606	0	0	-3.74925
Cidea	632.34	264.362	621.701	56.4894	127.798	55.7578	-2.66701
Cited2	174.464	112.018	136.932	51.5773	83.6664	59.6706	-1.13881
Ckm	6283.84	13285.3	6701.78	2737.28	340.182	599.641	-2.83688
Ckmt2	792.002	824.452	1130.87	95.7864	30.3406	65.5398	-3.84908
Clcn1	21.1103	13.4422	21.248	2.45606	1.83882	0.978207	-3.48999
Cldn10	8.73531	8.96144	11.8044	1.22803	2.75823	0	-2.87583
Cldn3	24.9927	13.4422	15.7393	1.22803	2.75823	0	-3.79248
Cldn8	20.625	31.365	29.1176	7.36819	5.51647	13.6949	-1.56397
Clec3b	121.566	67.2108	148.736	3.68409	23.9047	9.78207	-3.17205
Clic5	39.5516	22.4036	33.8394	1.22803	4.59705	10.7603	-2.54487
Cma1	31.5442	67.2108	73.1876	4.91213	11.9523	0.978207	-3.23231
Cmya5	374.405	268.843	488.704	31.9288	28.5017	67.4963	-3.15097
Cntfr	22.0809	13.4422	27.5437	3.68409	0.919411	4.89103	-2.81395
Col14a1	59.6913	62.73	75.5485	7.36819	7.35529	7.82565	-3.13765
Coq10a	411.288	309.17	454.865	56.4894	64.3588	69.4527	-2.63593
Coq8a	759.487	721.396	1061.61	112.979	68.0364	101.733	-3.17463
Coro6	83.4708	62.73	81.8442	6.14016	10.1135	14.6731	-2.88838
Cox6a2	465.883	734.838	662.623	60.1735	24.8241	64.5616	-3.63961
Cox7a1	215.471	461.514	445.421	28.2447	20.227	32.2808	-3.78992
Cracr2b	117.684	295.727	115.684	121.575	16.5494	17.6077	-1.75598
Crat	651.751	510.802	646.884	79.822	81.8276	61.627	-3.02588
Crhr2	36.1545	76.1722	62.1701	8.59622	4.59705	7.82565	-3.01807
Cry2	158.692	165.787	84.992	55.2614	53.3258	50.8667	-1.34403
Cryab	555.42	416.707	712.202	85.9622	57.9229	203.467	-2.28091
Crym	62.6031	49.2879	18.1002	0	7.35529	0	-4.07505
Csn3	10.6765	13.4422	12.5914	0	5.51647	1.95641	-2.20854
Csrp3	276.376	103.057	235.302	22.1046	53.3258	148.687	-1.46613
Ctnnd2	8.25002	4.48072	14.9523	0	1.83882	2.93462	-2.5679
Cxcl12	111.133	107.537	157.393	29.4728	30.3406	30.3244	-2.0738
Cyp1a1	351.111	241.959	425.747	31.9288	44.1317	15.6513	-3.48158
Cyp4b1	84.684	22.4036	57.4483	4.91213	8.2747	12.7167	-2.7191
Dagla	12.6177	8.96144	11.8044	3.68409	0	0.978207	-2.98657
Dapl1	516.354	533.205	345.477	73.6819	46.89	44.9975	-3.07688
Dclk1	16.2574	31.365	29.9046	12.2803	10.1135	3.91283	-1.51699
Ddit4l	125.934	219.555	299.046	18.4205	19.3076	13.6949	-3.64454
Ddo	7.03678	4.48072	13.3784	1.22803	0	0	-4.55944
Des	2346.89	2173.15	2326.26	514.545	262.952	795.282	-2.12243
Dhrs7c	100.456	188.19	155.819	35.6129	4.59705	2.93462	-3.38353
Dlk1	7.27943	13.4422	5.50874	0	1.83882	0.978207	-3.00119
Dmd	47.8016	8.96144	57.4483	3.68409	5.51647	12.7167	-2.44583
Dmpk	307.92	286.766	334.459	78.594	47.8094	63.5834	-2.30024
Dok5	3.15442	17.9229	2.36089	1.22803	0	0	-4.12823
Dpt	55.081	44.8072	77.1224	2.45606	20.227	7.82565	-2.52716
Dtna	38.581	40.3265	51.1526	7.36819	3.67764	15.6513	-2.28986
Dusp13	19.4118	4.48072	25.9698	6.14016	2.75823	5.86924	-1.89872
Dusp26	13.8309	13.4422	27.5437	7.36819	3.67764	5.86924	-1.75356
Dyrk1b	81.7722	62.73	54.3005	50.3493	22.9853	27.3898	-1.00505
Echdc3	40.0368	62.73	29.1176	11.0523	11.0329	3.91283	-2.28677
Ecm1	876.2	443.591	479.261	308.236	303.406	253.356	-1.06501
Eef1a2	610.501	295.727	808.211	50.3493	29.4211	99.7771	-3.26153
Efhd1	26.9339	22.4036	18.8871	0	5.51647	5.86924	-2.53957
Egr3	318.596	188.19	285.668	165.784	134.234	93.9078	-1.02763
Elovl3	3555.51	2164.19	3841.17	369.637	511.192	151.622	-3.21199
Elovl6	1182.42	461.514	986.065	50.3493	173.769	134.993	-2.87429
Eno3	2195.72	2267.24	2736.27	279.991	130.556	325.743	-3.29066
Enpp4	17.228	4.48072	18.1002	2.45606	3.67764	3.91283	-2.11132
Enpp5	6.79413	17.9229	14.1653	3.68409	0	0	-3.47504
Epdr1	45.1324	44.8072	81.0572	2.45606	5.51647	9.78207	-3.25951
Ephx2	24.7501	13.4422	29.9046	9.82425	6.43588	7.82565	-1.59599
Epm2a	21.8383	44.8072	48.0048	3.68409	4.59705	3.91283	-3.18467
Eya1	6.79413	35.8457	22.8219	3.68409	0.919411	1.95641	-3.25213
Fa2h	4244.39	2092.5	4556.52	275.079	193.076	141.84	-4.16147
Fabp3	173.493	80.6529	174.706	25.7887	11.9523	10.7603	-3.19213
Fads2	66.4854	22.4036	62.9571	9.82425	12.8718	8.80386	-2.34108
Fam107a	9.7059	4.48072	11.8044	1.22803	0.919411	0.978207	-3.17628
Fam189a2	235.611	295.727	208.545	82.2781	38.6153	44.0193	-2.16335
Fam221a	28.3898	4.48072	17.3132	3.68409	6.43588	3.91283	-1.96919
Far2	1936.33	734.838	1846.22	165.784	285.937	179.99	-2.84105
Fbp2	35.9118	8.96144	33.8394	0	2.75823	2.93462	-3.80973
Fcgbp	264.243	461.514	197.528	115.435	36.7764	52.8232	-2.16345
Fgf7	10.9191	13.4422	22.8219	0	1.83882	2.93462	-3.25203
Fhl1	1133.41	448.072	1296.13	74.9099	128.718	353.133	-2.37207
Fhl3	213.045	318.131	260.485	196.485	89.1829	83.1476	-1.09617
Fitm1	103.125	62.73	164.475	6.14016	7.35529	10.7603	-3.78918
Flg2	539.891	914.066	288.029	55.2614	98.377	28.368	-3.2497
Flnc	236.339	224.036	230.58	44.2091	42.2929	111.516	-1.80186
Fmo2	93.4193	44.8072	66.8919	0	11.9523	4.89103	-3.58424
Fmo5	46.5883	44.8072	51.9396	2.45606	11.0329	2.93462	-3.09297
Fn3k	13.8309	22.4036	18.8871	1.22803	3.67764	4.89103	-2.39637
Fndc4	16.2574	4.48072	10.2305	1.22803	2.75823	0.978207	-2.74544
Fndc5	35.4265	0	37.7742	2.45606	6.43588	1.95641	-2.83376
Frzb	6.06619	4.48072	12.5914	0	0.919411	0	-4.44502
Fsd2	72.309	98.5758	85.779	8.59622	3.67764	4.89103	-3.91843
Fxyd1	204.552	371.9	238.45	112.979	22.0659	32.2808	-2.28323
Fyco1	109.434	62.73	99.1574	34.3849	33.0988	59.6706	-1.12888
Fzd4	54.8384	31.365	86.5659	8.59622	12.8718	20.5423	-2.07812
Gabra4	4.85295	8.96144	9.44356	1.22803	0	0	-4.33637
Gabrp	26.4486	4.48072	13.3784	1.22803	6.43588	3.91283	-2.03411
Gadd45g	99.9708	62.73	83.4181	24.5606	49.6482	31.3026	-1.24673
Galnt17	14.5589	31.365	21.248	6.14016	4.59705	1.95641	-2.3304
Gamt	27.4192	13.4422	20.461	1.22803	6.43588	6.84745	-2.11397
Gatm	18.6839	26.8843	25.9698	2.45606	3.67764	0	-3.5132
Gfra1	9.22061	8.96144	22.035	2.45606	0.919411	3.91283	-2.52011
Gkap1	16.2574	13.4422	19.6741	4.91213	5.51647	4.89103	-1.72659
Gmpr	112.588	147.864	149.523	33.1568	7.35529	16.6295	-2.85852
Gng7	12.1324	13.4422	2.36089	0	0.919411	0	-4.5905
Gnmt	54.3531	44.8072	35.4133	6.14016	2.75823	4.89103	-3.32168
Got1	479.957	560.09	723.219	179.293	149.864	122.276	-1.96792
Gpd1	99.9708	67.2108	107.027	12.2803	5.51647	13.6949	-3.16395
Grb14	39.3089	17.9229	62.1701	0	0.919411	3.91283	-4.62114
Hepacam2	5.58089	13.4422	12.5914	1.22803	1.83882	0	-3.28403
Hhatl	58.2354	125.46	96.7965	7.36819	1.83882	1.95641	-4.6909
Hjv	191.206	161.306	254.189	13.5083	9.19411	14.6731	-4.04162
Hmgcs2	29.3604	17.9229	36.9873	12.2803	2.75823	3.91283	-2.24906
Hrc	225.662	564.57	365.151	73.6819	25.7435	43.0411	-3.01523
Hspb2	64.059	67.2108	69.2528	9.82425	4.59705	7.82565	-3.19444
Hspb6	438.222	147.864	454.865	39.297	35.857	104.668	-2.54322
Hspb7	307.677	179.229	268.354	73.6819	46.89	181.946	-1.32882
Hspb8	751.722	703.473	456.439	206.309	182.963	109.559	-1.93771
Idh2	272.493	206.113	343.116	73.6819	139.75	136.949	-1.23833
Igfbp5	478.986	439.11	668.132	60.1735	49.6482	87.0604	-3.01456
Igsf10	16.5	17.9229	23.6089	2.45606	3.67764	11.7385	-1.68753
Inmt	26.4486	26.8843	22.035	0	0.919411	0.978207	-5.20343
Insyn1	15.7721	8.96144	14.1653	1.22803	2.75823	1.95641	-2.75512
Ip6k3	19.4118	40.3265	18.1002	7.36819	1.83882	6.84745	-2.19603
Ism1	46.5883	31.365	48.0048	8.59622	4.59705	0.978207	-3.2293
Itgb1bp2	70.8531	76.1722	116.471	9.82425	9.19411	22.4988	-2.66824
Itm2a	33.728	89.6144	60.5962	4.91213	4.59705	2.93462	-3.83153
Jph1	65.5148	152.344	107.814	46.6652	9.19411	20.5423	-2.0807
Jph2	150.684	161.306	189.658	19.6485	13.7912	29.3462	-3.00046
Jsrp1	200.67	461.514	235.302	57.7175	22.9853	39.1283	-2.89406
Kantr	16.0147	35.8457	23.6089	7.36819	9.19411	8.80386	-1.45288
Kat2b	103.125	116.499	147.949	51.5773	35.857	31.3026	-1.63954
Kbtbd12	9.46326	4.48072	7.08267	1.22803	0.919411	0	-3.42967
Kcna7	34.6986	40.3265	48.7917	11.0523	11.9523	9.78207	-1.91321
Kcnb1	6.55148	22.4036	11.8044	2.45606	1.83882	3.91283	-2.1354
Kcnc1	48.0442	58.2493	61.3831	12.2803	4.59705	7.82565	-2.78271
Kcnj11	25.478	4.48072	25.9698	0	2.75823	2.93462	-3.34196
Kcnq4	13.5883	13.4422	13.3784	1.22803	6.43588	4.89103	-1.64884
Kit	12.1324	17.9229	14.9523	4.91213	4.59705	4.89103	-1.58201
Klf15	25.7206	13.4422	29.1176	3.68409	3.67764	4.89103	-2.55598
Klf9	105.794	94.0951	172.345	30.7008	23.9047	81.1911	-1.46469
Klhdc1	18.4412	31.365	24.3959	6.14016	1.83882	9.78207	-2.01505
Klhl30	24.9927	8.96144	39.3482	1.22803	1.83882	9.78207	-2.56143
Klhl31	62.3604	62.73	92.0747	17.1924	3.67764	17.6077	-2.52159
Klhl33	61.6325	58.2493	181.002	11.0523	6.43588	12.7167	-3.34431
Klhl40	88.5664	67.2108	123.553	27.0167	8.2747	15.6513	-2.4977
Klhl41	308.648	457.033	541.431	89.6463	29.4211	98.7989	-2.58596
Krt2	9374.45	14257.6	4371.58	15.9644	73.5529	13.6949	-8.07611
Krt23	208.192	537.686	74.7615	119.119	52.4064	9.78207	-2.16981
Krt24	1493.74	1035.05	568.187	69.9978	68.0364	33.259	-4.1789
Krt25	1090.7	1415.91	335.246	52.8053	228.933	0.978207	-3.32829
Krt27	530.428	1151.54	117.258	17.1924	141.589	3.91283	-3.46073
Krt31	871.59	528.725	346.264	22.1046	74.4723	0.978207	-4.15938
Krt32	509.317	573.532	178.641	49.1213	40.4541	8.80386	-3.6809
Krt33a	994.612	1622.02	347.838	24.5606	103.893	0.978207	-4.51314
Krt33b	960.399	2468.88	289.602	58.9455	118.604	0.978207	-4.37941
Krt34	907.017	2639.14	168.41	66.3137	95.6187	0	-4.51907
Krt36	94.6326	58.2493	80.2702	20.8765	32.1794	1.95641	-2.09781
Krt40	59.6913	17.9229	5.50874	0	0.919411	0	-6.26712
Krt71	1602.2	2191.07	339.181	38.069	329.149	1.95641	-3.48363
Krt73	474.376	510.802	166.836	13.5083	37.6958	0	-4.48453
Krt77	544.501	2258.28	97.5834	13.5083	13.7912	1.95641	-6.63195
Krt82	104.096	26.8843	25.1828	0	5.51647	0	-4.77832
Krt83	1205.23	2545.05	369.086	40.525	109.41	0.978207	-4.76772
Krt86	817.722	2105.94	99.9443	27.0167	114.007	2.93462	-4.38797
Krtap1-5	140.25	905.105	44.0699	6.14016	17.4688	0	-5.52081
Krtap11-1	882.267	1151.54	217.989	36.8409	101.135	0	-4.02742
Krtap3-1	233.67	896.144	25.9698	8.59622	35.857	0.978207	-4.66207
Krtap3-2	420.751	3356.06	83.4181	38.069	72.6335	1.95641	-5.09702
Krtap5-1	34.6986	0	2.36089	0	2.75823	0	-3.77325
Ky	57.0222	94.0951	123.553	6.14016	4.59705	2.93462	-4.3408
Ldb3	324.177	327.092	396.629	20.8765	18.3882	57.7142	-3.43076
Ldhd	56.5369	76.1722	69.2528	28.2447	25.7435	25.4334	-1.31868
Lefty1	54.8384	71.6915	35.4133	24.5606	16.5494	16.6295	-1.44548
Lgr6	59.934	129.941	39.3482	12.2803	5.51647	1.95641	-3.52087
Lifr	81.5296	62.73	105.453	24.5606	32.1794	38.1501	-1.422
Limch1	39.5516	26.8843	77.1224	4.91213	5.51647	14.6731	-2.54629
Lmcd1	94.1473	44.8072	101.518	2.45606	9.19411	16.6295	-3.0976
Lmo2	10.9191	0	12.5914	1.22803	0	0.978207	-3.63788
Lmo7	148.986	241.959	151.097	93.3304	50.5676	27.3898	-1.65104
Lmod2	90.9928	49.2879	94.4356	14.7364	5.51647	19.5641	-2.60299
Lmod3	64.7869	85.1336	71.6136	7.36819	3.67764	12.7167	-3.20388
Lnx1	43.6766	44.8072	36.9873	12.2803	11.0329	8.80386	-1.96068
Lpin1	52.1692	13.4422	81.8442	14.7364	14.7106	20.5423	-1.63387
Lpl	338.736	295.727	891.629	108.067	52.4064	60.6488	-2.79645
Lrrc14b	40.5221	35.8457	40.9221	15.9644	12.8718	16.6295	-1.38984
Lrrc30	13.8309	13.4422	28.3307	0	0.919411	2.93462	-3.82167
Lrtm1	30.3309	22.4036	61.3831	6.14016	1.83882	1.95641	-3.62207
Lsmem1	9.94855	35.8457	33.8394	1.22803	0.919411	4.89103	-3.42255
Lyg2	50.228	40.3265	12.5914	1.22803	5.51647	0	-3.88407
Lzts3	11.8897	4.48072	14.9523	3.68409	3.67764	1.95641	-1.88255
Mab21l4	143.647	62.73	58.2353	52.8053	31.26	27.3898	-1.28677
Macrod1	238.765	268.843	258.911	111.751	50.5676	62.6052	-1.77241
Mamdc2	7.03678	13.4422	3.93482	1.22803	0.919411	0.978207	-2.81092
Mansc1	44.6472	44.8072	59.8092	20.8765	11.9523	2.93462	-2.09037
Maob	21.8383	26.8843	20.461	4.91213	4.59705	5.86924	-2.12835
Mapt	22.8089	17.9229	34.6264	1.22803	5.51647	7.82565	-2.37717
Mb	4125.49	4861.58	5297.05	571.035	306.164	328.677	-3.56748
Me3	50.956	49.2879	78.6963	6.14016	3.67764	11.7385	-3.06946
Mef2c	176.405	143.383	277.798	44.2091	23.9047	45.9757	-2.40818
Meis2	30.8162	49.2879	51.9396	11.0523	11.9523	24.4552	-1.4408
Mgll	5359.6	2697.39	8325.28	729.451	329.149	270.963	-3.62469
Mgst1	982.965	560.09	1384.27	163.328	292.373	346.285	-1.87149
Mitf	18.4412	8.96144	24.3959	6.14016	5.51647	4.89103	-1.75224
Mlip	42.706	44.8072	52.7265	3.68409	2.75823	5.86924	-3.51263
Mlxipl	19.8971	17.9229	40.9221	2.45606	4.59705	4.89103	-2.74069
Mlycd	121.324	156.825	121.192	25.7887	12.8718	14.6731	-2.90566
Mpc1	109.191	8.96144	126.701	3.68409	20.227	31.3026	-2.17387
Mpz	177.133	53.7686	244.746	6.14016	14.7106	2.93462	-4.32931
Mstn	12.8603	22.4036	17.3132	1.22803	0	4.89103	-3.04205
Mturn	29.8457	22.4036	57.4483	2.45606	7.35529	5.86924	-2.82276
Mustn1	113.802	125.46	115.684	46.6652	30.3406	92.9296	-1.05677
Myadml2	31.3015	22.4036	50.3656	1.22803	0	6.84745	-3.70504
Mybpc1	657.575	716.915	972.686	158.416	60.6811	184.881	-2.54095
Mybpc2	66.9707	116.499	99.9443	31.9288	6.43588	64.5616	-1.44868
Myf6	37.853	49.2879	71.6136	1.22803	2.75823	14.6731	-3.06787
Myh14	482.141	416.707	357.281	221.046	202.27	112.494	-1.23147
Myh4	4776.03	6022.08	7401.39	621.384	250.999	596.706	-3.6315
Myhas	513.928	479.437	666.558	184.205	159.977	367.806	-1.22342
Myl1	1214.21	224.036	1476.34	46.6652	71.714	300.309	-2.80147
Mylk2	74.0075	134.422	122.766	15.9644	3.67764	14.6731	-3.27157
Mylk4	47.5589	71.6915	40.1351	8.59622	1.83882	4.89103	-3.37912
Mylpf	1777.15	1769.88	2924.36	160.872	218.82	548.774	-2.801
Myoc	103.368	85.1336	121.192	4.91213	1.83882	1.95641	-5.23321
Myod1	7.52207	0	11.8044	0	0.919411	0.978207	-3.44104
Myom1	440.648	748.28	694.102	72.4538	38.6153	60.6488	-3.45469
Myom2	576.288	497.36	665.771	47.8932	28.5017	51.8449	-3.77072
Myom3	82.7428	35.8457	119.618	18.4205	24.8241	35.2154	-1.64606
Myot	279.53	241.959	356.494	30.7008	21.1464	77.2783	-2.76818
Myoz1	340.435	291.247	447.782	36.8409	20.227	57.7142	-3.24037
Myoz3	160.39	71.6915	176.28	7.36819	8.2747	6.84745	-4.21496
Mypn	77.1619	62.73	87.3529	7.36819	6.43588	14.6731	-3.01088
Naaladl2	12.6177	8.96144	24.3959	6.14016	0.919411	3.91283	-2.17019
Nbea	9.22061	17.9229	14.1653	3.68409	3.67764	3.91283	-1.77368
Ncald	13.5883	13.4422	11.8044	3.68409	4.59705	1.95641	-1.91711
Ncoa7	12.375	22.4036	22.035	9.82425	5.51647	3.91283	-1.52629
Ndrg2	1141.9	1308.37	1286.68	530.51	265.71	282.702	-1.79307
Neb	512.957	215.074	615.405	79.822	42.2929	120.319	-2.48064
Neurl2	23.0515	26.8843	18.1002	7.36819	7.35529	7.82565	-1.55047
Nexn	107.008	67.2108	147.949	12.2803	11.0329	37.1719	-2.42996
Nfib	704.649	636.262	1222.15	340.165	261.113	505.733	-1.21457
Nkx2-3	15.0441	0	0.786963	0	0	0	-4.91496
Nmrk2	74.7355	71.6915	110.962	4.91213	11.9523	11.7385	-3.15956
Nos1	38.0957	8.96144	76.3354	6.14016	3.67764	8.80386	-2.80042
Nr3c2	8.00737	0	7.08267	0	0	0.978207	-3.93154
Nrap	474.376	322.612	510.739	84.7342	34.9376	102.712	-2.56494
Ntf3	6.55148	35.8457	11.8044	2.45606	1.83882	2.93462	-2.70975
Ntn4	68.4266	17.9229	80.2702	18.4205	9.19411	20.5423	-1.86405
Nxph3	61.6325	134.422	44.0699	30.7008	9.19411	2.93462	-2.47242
Nynrin	20.1397	13.4422	20.461	3.68409	1.83882	2.93462	-2.7584
Obscn	442.589	192.671	575.27	38.069	34.0182	84.1258	-2.96277
Ogn	19.1692	26.8843	40.9221	2.45606	0.919411	0.978207	-4.38277
Osr1	9.46326	31.365	13.3784	6.14016	2.75823	1.95641	-2.19101
P2rx6	8.00737	26.8843	18.1002	2.45606	0.919411	1.95641	-3.22477
Pacrg	3.15442	4.48072	2.36089	0	0	0	-4.0603
Pcca	76.9193	22.4036	88.9268	22.1046	23.9047	24.4552	-1.48882
Pcolce2	29.3604	31.365	59.0222	11.0523	15.63	15.6513	-1.51705
Pcp4l1	106.765	89.6144	161.327	2.45606	5.51647	10.7603	-4.24172
Pde4dip	526.788	873.74	738.171	173.152	46.89	117.385	-2.66431
Pdk2	262.059	85.1336	296.685	11.0523	14.7106	23.477	-3.72367
Pdk4	40.2795	53.7686	312.424	15.9644	11.0329	29.3462	-2.86365
Pdlim3	207.949	165.787	233.728	23.3326	34.0182	76.3001	-2.18711
Pdzrn3	176.89	183.709	205.397	47.8932	70.7946	27.3898	-1.95302
Peg3	50.4707	58.2493	74.7615	9.82425	6.43588	16.6295	-2.48157
Pfkm	1216.15	1572.73	1595.96	206.309	85.5052	153.578	-3.30144
Pgm5	26.6912	4.48072	32.2655	7.36819	0.919411	7.82565	-2.09315
Phka1	74.4928	76.1722	76.3354	18.4205	11.0329	9.78207	-2.55109
Phkg1	40.7648	26.8843	80.2702	12.2803	5.51647	8.80386	-2.54103
Phyh	404.979	376.38	502.869	201.397	196.754	221.075	-1.05863
Phyhip	362.758	201.632	308.49	39.297	147.106	39.1283	-1.95616
Pi16	169.125	201.632	358.855	38.069	64.3588	24.4552	-2.52508
Pink1	667.766	591.455	727.941	232.098	142.509	156.513	-1.9096
Pitx2	134.669	80.6529	122.766	7.36819	14.7106	4.89103	-3.65757
Pitx3	39.5516	13.4422	7.86963	2.45606	0.919411	1.95641	-3.61046
Pkia	99.9708	259.882	188.084	27.0167	9.19411	16.6295	-3.36877
Pknox2	26.4486	17.9229	30.6916	2.45606	0.919411	2.93462	-3.64656
Plaat1	11.1618	4.48072	14.1653	3.68409	0	0	-3.23255
Plaat3	81.0443	89.6144	80.2702	11.0523	18.3882	9.78207	-2.65577
Plcb4	16.9853	8.96144	16.5262	3.68409	3.67764	3.91283	-2.00419
Plcl1	16.7427	8.96144	21.248	6.14016	1.83882	0.978207	-2.52556
Plcl2	35.1839	22.4036	77.9094	22.1046	0.919411	14.6731	-1.89135
Plekhb1	19.8971	40.3265	34.6264	4.91213	1.83882	2.93462	-3.27217
Plin4	197.03	116.499	188.084	22.1046	16.5494	19.5641	-3.14088
Plin5	20.8677	4.48072	18.8871	1.22803	0	1.95641	-3.94109
Plp1	16.9853	17.9229	33.8394	14.7364	5.51647	2.93462	-1.62393
Plpp3	129.574	125.46	194.38	31.9288	33.0988	41.0847	-2.09333
Plpp7	29.3604	35.8457	39.3482	1.22803	0.919411	1.95641	-4.6598
Pm20d1	18.4412	13.4422	18.1002	3.68409	3.67764	1.95641	-2.47823
Pnpla5	514.656	425.668	498.148	56.4894	55.1647	20.5423	-3.45054
Popdc2	15.7721	22.4036	33.0525	1.22803	3.67764	6.84745	-2.56333
Pparg	39.5516	8.96144	37.7742	8.59622	5.51647	1.95641	-2.54143
Ppargc1a	26.4486	26.8843	29.9046	3.68409	0	0	-4.69267
Ppp1r12b	129.089	143.383	149.523	31.9288	35.857	44.9975	-1.8956
Ppp1r1a	8.25002	8.96144	12.5914	2.45606	2.75823	0.978207	-2.28377
Ppp1r3a	50.956	58.2493	95.2225	3.68409	3.67764	4.89103	-4.06695
Ppp1r3c	66.0001	192.671	81.0572	50.3493	10.1135	8.80386	-2.28023
Prelp	26.4486	13.4422	24.3959	2.45606	4.59705	5.86924	-2.37089
Prkaa2	37.853	35.8457	55.8744	1.22803	10.1135	13.6949	-2.35799
Prr29	3.15442	4.48072	6.29571	0	0	0	-4.6023
Psapl1	3171.89	1644.42	2711.09	1646.79	1369.92	740.502	-1.00456
Ptn	197.03	345.015	199.102	198.941	74.4723	93.9078	-1.00006
Ptp4a3	529.214	407.745	545.365	228.414	183.882	178.034	-1.33835
Pygm	918.906	716.915	1122.21	147.364	45.9705	115.428	-3.16522
Rapsn	24.5074	35.8457	29.9046	8.59622	1.83882	1.95641	-2.89572
Rarres1	2301.03	1630.98	1668.36	293.499	97.4575	89.995	-3.54565
Rbfox1	28.6324	0	51.9396	8.59622	0.919411	0.978207	-3.05388
Rbm24	55.3236	85.1336	58.2353	2.45606	1.83882	5.86924	-4.23962
Rcan2	28.1471	31.365	48.0048	7.36819	1.83882	5.86924	-2.87887
Reep6	58.7207	4.48072	56.6613	2.45606	13.7912	15.6513	-1.96323
Rerg	20.3824	31.365	18.8871	3.68409	5.51647	0	-2.88465
Rnf150	22.5662	13.4422	30.6916	9.82425	5.51647	8.80386	-1.55567
Rorc	71.8237	40.3265	84.2051	11.0523	14.7106	8.80386	-2.55159
Rpl3l	135.64	134.422	208.545	15.9644	3.67764	11.7385	-3.96655
Rragd	48.5295	58.2493	69.2528	4.91213	2.75823	8.80386	-3.4156
Rsph9	6.30884	4.48072	10.2305	1.22803	1.83882	0	-2.84297
Rspo1	10.4338	4.48072	7.08267	1.22803	0	0	-4.39658
Rtn2	299.184	685.55	433.617	218.59	36.7764	54.7796	-2.19187
Rxrg	16.5	17.9229	25.9698	6.14016	2.75823	1.95641	-2.53116
Ryr1	566.582	685.55	693.315	147.364	41.3735	107.603	-2.71778
S100a1	413.229	627.3	435.978	103.155	82.747	71.4091	-2.51196
S100b	6.06619	8.96144	12.5914	0	1.83882	0.978207	-3.19447
Samd5	95.1178	107.537	155.032	29.4728	33.0988	29.3462	-1.96512
Satb1	15.2868	71.6915	26.7567	11.0523	0.919411	3.91283	-2.79476
Sbk2	167.669	31.365	110.962	9.82425	1.83882	2.93462	-4.49402
Sbk3	27.1765	13.4422	9.44356	0	0.919411	0	-5.54109
Scara3	18.9265	8.96144	22.8219	1.22803	2.75823	4.89103	-2.57195
Scara5	31.7868	31.365	29.1176	1.22803	2.75823	4.89103	-3.33859
Scin	75.2207	107.537	66.8919	22.1046	33.0988	43.0411	-1.29797
Scn1b	421.479	586.974	465.882	63.8576	61.6005	86.0822	-2.7908
Scn4a	52.6545	35.8457	67.6788	4.91213	4.59705	7.82565	-3.20976
Scn7a	12.375	13.4422	26.7567	7.36819	1.83882	3.91283	-2.0696
Scrg1	33.4854	44.8072	32.2655	0	6.43588	0.978207	-3.78927
Sct	5.58089	13.4422	3.14785	2.45606	0	0	-3.15949
Sec14l5	14.0736	17.9229	25.1828	2.45606	0.919411	1.95641	-3.45886
Secisbp2l	555.906	448.072	735.811	81.0501	138.831	108.581	-2.40818
Selenbp1	450.597	179.229	260.485	77.366	68.9558	31.3026	-2.34223
Sema3e	39.7942	8.96144	23.6089	7.36819	4.59705	1.95641	-2.50602
Sema6c	109.677	67.2108	136.932	22.1046	4.59705	12.7167	-3.04168
Sfrp1	157.478	120.979	188.871	35.6129	52.4064	113.472	-1.22228
Sfrp5	24.0221	35.8457	26.7567	0	0	0.978207	-6.23882
Sgca	77.6472	80.6529	107.027	23.3326	3.67764	18.5859	-2.5635
Sgcg	57.0222	40.3265	84.2051	2.45606	3.67764	8.80386	-3.61421
Sh3bgr	99.2429	134.422	129.849	17.1924	11.0329	22.4988	-2.83088
Shisa3	4.12501	4.48072	3.14785	0	0	0	-4.34013
Shisa4	62.8457	62.73	84.2051	17.1924	9.19411	22.4988	-2.11726
Six1	21.8383	17.9229	29.1176	2.45606	3.67764	2.93462	-2.94919
Slain1	5.0956	17.9229	4.72178	0	0	0	-5.42215
Slc16a7	27.6618	8.96144	34.6264	2.45606	1.83882	1.95641	-3.6225
Slc25a23	12.1324	17.9229	20.461	8.59622	1.83882	1.95641	-2.05949
Slc25a34	36.8824	44.8072	59.8092	8.59622	3.67764	1.95641	-3.36373
Slc25a4	2583.47	2029.77	3660.17	324.2	575.551	724.851	-2.34892
Slc27a6	14.8015	22.4036	11.8044	3.68409	1.83882	5.86924	-2.02372
Slc2a4	227.361	250.92	285.668	49.1213	11.9523	17.6077	-3.29844
Slc38a3	41.7354	26.8843	41.709	6.14016	5.51647	3.91283	-2.88585
Slc46a2	98.2723	98.5758	70.8267	58.9455	31.26	17.6077	-1.31465
Slc47a1	14.3162	4.48072	18.1002	1.22803	0.919411	4.89103	-2.48539
Slc7a2	21.5956	85.1336	29.1176	8.59622	5.51647	18.5859	-1.95202
Slc8a3	14.8015	0	11.0175	2.45606	0.919411	1.95641	-2.49115
Slco5a1	15.5294	35.8457	19.6741	1.22803	1.83882	2.93462	-3.42898
Slit3	49.2575	26.8843	51.1526	2.45606	15.63	9.78207	-2.20784
Sln	77.8899	80.6529	88.1399	30.7008	22.0659	10.7603	-1.97048
Smco1	19.1692	35.8457	29.9046	1.22803	0.919411	2.93462	-3.99386
Smpx	338.493	421.187	546.152	31.9288	26.6629	56.736	-3.49922
Smtnl1	143.162	35.8457	92.0747	12.2803	11.0329	19.5641	-2.70814
Smyd1	98.0296	49.2879	140.079	8.59622	9.19411	16.6295	-3.09311
Snai3	8.25002	26.8843	10.2305	2.45606	2.75823	5.86924	-1.82598
Sned1	24.9927	44.8072	33.0525	11.0523	5.51647	7.82565	-2.026
Snta1	117.199	94.0951	155.819	31.9288	29.4211	38.1501	-1.90739
Sntb1	23.5368	40.3265	29.9046	8.59622	13.7912	4.89103	-1.7106
Sobp	8.00737	0	18.8871	0	0.919411	2.93462	-2.8861
Sorbs2	24.5074	89.6144	47.2178	4.91213	10.1135	6.84745	-2.78186
Speg	48.2869	35.8457	68.4658	7.36819	10.1135	15.6513	-2.23103
Sptb	88.3237	53.7686	94.4356	15.9644	11.0329	16.6295	-2.48752
Srl	345.53	273.324	467.456	23.3326	31.26	69.4527	-3.13145
Srpk3	16.0147	31.365	24.3959	13.5083	1.83882	2.93462	-1.96727
Sspn	42.9486	13.4422	50.3656	4.91213	2.75823	7.82565	-2.86855
Stac3	48.7722	53.7686	76.3354	3.68409	6.43588	8.80386	-3.22598
Suox	39.5516	40.3265	30.6916	4.91213	12.8718	13.6949	-1.77691
Svip	14.0736	17.9229	40.1351	1.22803	4.59705	0	-3.6089
Syngr1	101.669	58.2493	77.1224	12.2803	9.19411	9.78207	-2.97264
Synm	145.346	147.864	167.623	58.9455	44.1317	78.2565	-1.34895
Synpo2	189.022	340.535	276.224	111.751	24.8241	68.4745	-1.97135
Synpo2l	82.0149	67.2108	99.1574	23.3326	15.63	26.4116	-1.95477
Sypl2	119.383	49.2879	161.327	11.0523	5.51647	26.4116	-2.96639
Sytl2	21.353	22.4036	24.3959	4.91213	2.75823	3.91283	-2.57761
Tbx15	170.581	152.344	355.707	36.8409	17.4688	41.0847	-2.8462
Tbx3	40.0368	35.8457	47.2178	9.82425	11.9523	2.93462	-2.33702
Tcap	1996.75	3037.93	1754.93	395.426	122.282	303.244	-3.04777
Tcea3	55.8089	26.8843	85.779	3.68409	2.75823	0	-4.7967
Tceal5	4.36766	8.96144	5.50874	0	1.83882	0	-3.14099
Tceal7	5.58089	4.48072	18.1002	0	0.919411	2.93462	-2.88765
Tchh	741.531	2083.53	269.928	116.663	283.179	37.1719	-2.81967
Tesc	26.4486	85.1336	7.08267	4.91213	6.43588	0.978207	-3.17945
Tfap2b	184.897	295.727	199.889	66.3137	47.8094	63.5834	-1.91576
Tgfbr3	85.8972	67.2108	83.4181	15.9644	26.6629	51.8449	-1.33236
Thrsp	2.18383	40.3265	4.72178	2.45606	0.919411	0	-3.68553
Thsd4	17.7133	22.4036	18.8871	3.68409	5.51647	4.89103	-2.01311
Tigd4	11.8897	26.8843	26.7567	1.22803	0.919411	2.93462	-3.62116
Tlcd2	197.272	197.152	197.528	147.364	42.2929	50.8667	-1.30592
Tmem143	53.3825	31.365	59.0222	23.3326	11.9523	15.6513	-1.56676
Tmem182	85.8972	80.6529	150.31	8.59622	11.9523	20.5423	-2.95199
Tmem233	7.03678	26.8843	13.3784	1.22803	0	0.978207	-4.35308
Tmem35a	16.5	22.4036	11.8044	2.45606	0.919411	2.93462	-2.95892
Tmem38a	360.089	515.283	520.183	49.1213	51.487	48.9103	-3.21534
Tmem47	11.8897	31.365	22.035	8.59622	2.75823	3.91283	-2.03037
Tmem52	51.4413	62.73	68.4658	18.4205	2.75823	13.6949	-2.40649
Tmem8b	28.8751	26.8843	26.7567	8.59622	3.67764	10.7603	-1.85871
Tnfrsf19	111.618	112.018	136.145	31.9288	52.4064	60.6488	-1.31013
Tnmd	22.0809	26.8843	25.9698	0	0.919411	0	-6.05811
Tnnc2	4004.66	9575.29	5500.09	1170.31	404.541	641.704	-3.10544
Tnni2	2780.74	6134.1	3979.67	964.005	304.325	601.597	-2.78534
Tnnt1	45.6177	26.8843	23.6089	3.68409	4.59705	7.82565	-2.60378
Tnnt3	3758.85	5524.72	5291.54	832.605	418.332	884.299	-2.77089
Tns1	247.501	143.383	283.307	45.4372	37.6958	75.3219	-2.10683
Tns2	94.8752	89.6144	92.0747	12.2803	18.3882	25.4334	-2.29359
Tnxb	178.103	147.864	130.636	12.2803	29.4211	9.78207	-3.13847
Tpm1	3438.07	3848.94	4333.02	762.607	515.789	1014.4	-2.3415
Tpm2	3269.19	3571.13	4002.49	2394.66	1303.72	1381.23	-1.09427
Tppp	84.684	120.979	57.4483	7.36819	50.5676	20.5423	-1.71021
Trabd2b	42.706	26.8843	38.5612	4.91213	4.59705	13.6949	-2.25281
Trdn	227.846	179.229	550.874	78.594	11.9523	140.862	-2.05527
Tril	26.4486	4.48072	29.1176	2.45606	2.75823	7.82565	-2.30417
Trim2	101.912	112.018	107.814	24.5606	26.6629	17.6077	-2.21859
Trim54	128.361	125.46	125.127	25.7887	6.43588	31.3026	-2.58566
Trim55	21.5956	26.8843	41.709	3.68409	0.919411	0.978207	-4.10438
Trim63	42.706	62.73	105.453	17.1924	7.35529	9.78207	-2.64249
Trim72	123.265	17.9229	134.571	8.59622	14.7106	39.1283	-2.17229
Trip10	135.155	125.46	166.836	38.069	70.7946	94.886	-1.07229
Tspan6	39.5516	44.8072	33.0525	9.82425	10.1135	8.80386	-2.00245
Tspan8	23.0515	17.9229	36.2003	7.36819	2.75823	4.89103	-2.4393
Ttn	1170.53	569.051	1407.09	261.571	68.0364	305.2	-2.31331
Txlnb	74.4928	143.383	114.897	3.68409	1.83882	8.80386	-4.50879
Ucp3	10.6765	4.48072	54.3005	4.91213	3.67764	6.84745	-2.24394
Ugp2	508.347	277.804	552.448	207.537	192.157	208.358	-1.1532
Unc45b	78.1325	80.6529	109.388	6.14016	3.67764	13.6949	-3.51491
Usp13	101.669	71.6915	203.036	28.2447	10.1135	16.6295	-2.81242
Vgll2	18.4412	17.9229	22.8219	3.68409	1.83882	0.978207	-3.25259
Vit	32.5148	40.3265	55.0874	6.14016	2.75823	1.95641	-3.6084
Vsig8	1583.28	2079.05	290.389	272.623	147.106	20.5423	-3.16629
Vwa2	84.9267	53.7686	80.2702	20.8765	36.7764	33.259	-1.29977
Wif1	47.3163	35.8457	77.1224	1.22803	3.67764	0.978207	-4.75616
Wnk2	74.4928	44.8072	77.1224	3.68409	26.6629	20.5423	-1.95711
Wnk4	59.4487	22.4036	60.5962	12.2803	10.1135	7.82565	-2.32157
Xirp1	96.5737	44.8072	73.9745	13.5083	7.35529	27.3898	-2.19504
Yipf7	30.0883	26.8843	31.4785	3.68409	0	0	-4.79176
Zfp2	15.7721	31.365	14.9523	3.68409	5.51647	3.91283	-2.10447

## Sheet: Tab4 Significant VELs info
Sup. Table S4 Information of significant variant enhancer loci in HNSCC
Significant GAIN VELs information							The H3K27ac signal was normalized by RPKM
Chr	Start	End	Tumor H3K27ac signal	Normal H3K27ac signal	FC (Tumor / Normal)	Proximal gene
chr1	6927774	6928359	2.04543	0.786675	2.60009	Pcmtd1
chr1	6929121	6929481	2.64145	1.07264	2.46257	Pcmtd1
chr1	6938577	6938911	2.56236	0.728523	3.5172	Pcmtd1
chr1	10254631	10255416	3.29087	1.46225	2.25055	Arfgef1
chr1	13643543	13643702	3.04016	1.36401	2.22883	Lactb2
chr1	16111381	16111550	3.18849	1.5337	2.07895	Rdh10
chr1	23917462	23917609	3.18052	1.18749	2.67836	Smap1
chr1	33551828	33551999	3.19754	1.17549	2.72017	Prim2
chr1	39635139	39635245	4.03693	1.14777	3.5172	Creg2
chr1	43091579	43091654	4.7546	2.25694	2.10666	Tgfbrap1
chr1	43145656	43145837	2.67063	1.0521	2.53839	Fhl2
chr1	43146522	43147349	2.03139	0.901874	2.25241	Fhl2
chr1	43158216	43158690	2.2235	0.669584	3.32071	Fhl2
chr1	43167645	43168090	2.54647	1.16493	2.18595	Fhl2
chr1	43202672	43202912	2.60843	1.30039	2.00589	Fhl2
chr1	53837776	53838037	2.70217	0.932287	2.89843	Mir7681
chr1	58856304	58857923	2.13404	0.797214	2.67687	Casp8
chr1	60967929	60968080	3.41114	1.64647	2.07179	Icos
chr1	64004980	64005608	1.55206	0.303232	5.11839	Mir6899
chr1	64084281	64084525	2.46824	0.737091	3.34862	Klf7
chr1	64197388	64199618	2.44127	0.464925	5.25087	Klf7
chr1	64208600	64208949	3.45129	0.333449	10.3503	Klf7
chr1	64210611	64210988	2.4803	0.631398	3.92826	Klf7
chr1	64301882	64302029	6.36104	2.37497	2.67836	Klf7
chr1	65113821	65113998	3.17869	1.46438	2.17067	D630023F18Rik
chr1	69430439	69430632	4.10588	1.72669	2.37788	Ikzf2
chr1	69441338	69441772	2.83012	1.41384	2.00173	Ikzf2
chr1	69654315	69654467	4.63991	1.98364	2.33909	Ikzf2
chr1	69656007	69656560	2.67966	1.07133	2.50124	Ikzf2
chr1	71458007	71458591	2.15748	0.99635	2.16539	Abca12
chr1	72187562	72187625	5.03133	2.35098	2.14009	Mreg
chr1	72238432	72238541	3.99852	1.98971	2.0096	D230017M19Rik
chr1	74149700	74149718	14.528	2.05711	7.06231	Cxcr2
chr1	74155675	74155956	2.31244	1.09183	2.11796	Cxcr2
chr1	76718055	76718748	1.8067	0.854903	2.11334	Mir6343
chr1	77964253	77964872	1.47221	0.572554	2.57131	Pax3
chr1	78354517	78354659	3.1809	1.52731	2.08268	Sgpp2
chr1	78644513	78644725	2.95294	1.42223	2.07627	Acsl3
chr1	84939178	84941102	2.10053	1.0145	2.0705	Slc16a14
chr1	89700767	89701302	1.92554	0.899746	2.14009	4933400F21Rik
chr1	90287579	90287726	3.0188	1.47536	2.04614	Ackr3
chr1	92669827	92670046	3.47368	1.23185	2.81989	Otos
chr1	92672451	92673754	2.11032	0.706378	2.98752	Otos
chr1	92971475	92973643	2.33198	1.12724	2.06876	Gpr35
chr1	93071749	93072274	1.96222	0.977338	2.00772	Kif1a
chr1	93529438	93529535	5.96368	2.07226	2.87786	Farp2
chr1	93530141	93530306	3.69803	1.635	2.26179	Farp2
chr1	105964878	105964909	9.45808	3.92463	2.40993	Gm7160
chr1	107097956	107098688	2.20842	0.85994	2.56811	Serpinb3d
chr1	107197117	107197490	3.27171	1.21961	2.68258	Serpinb3b
chr1	107315736	107315931	2.804	1.05794	2.65042	Serpinb3c
chr1	107497234	107497626	2.32474	1.06604	2.18073	Serpinb2
chr1	107500375	107500731	2.9605	1.4413	2.05405	Serpinb2
chr1	118380684	118381432	2.45782	0.947622	2.59367	Clasp1
chr1	118469280	118469521	3.68268	1.71202	2.15107	2900060B14Rik
chr1	118656855	118657061	2.53887	0.667634	3.80278	Tfcp2l1
chr1	118806984	118807083	3.2818	1.44265	2.27484	Mir6346
chr1	119537311	119537628	2.69978	1.21814	2.21632	3830432H09Rik
chr1	127239854	127239996	2.79026	0.670527	4.16129	Mgat5
chr1	130894854	130895425	2.59519	1.27842	2.02999	Il24
chr1	130947779	130947984	2.86049	0.980532	2.91729	Il19
chr1	131286954	131287253	2.59728	1.04379	2.48831	Ikbke
chr1	131384260	131384904	1.88265	0.887095	2.12226	Ikbke
chr1	132265070	132265566	2.6521	0.991821	2.67397	Klhdc8a
chr1	135184522	135184565	7.92434	2.58335	3.06747	Gpr37l1
chr1	135267949	135268183	3.31874	1.2207	2.71871	Elf3
chr1	135466420	135466991	2.73397	1.06535	2.56625	Mir1231
chr1	135691737	135692067	2.1852	0.753383	2.90051	Csrp1
chr1	135843943	135845290	1.76489	0.738282	2.39053	Tnnt2
chr1	135847039	135848209	1.75419	0.840929	2.08602	Tnnt2
chr1	136340275	136340421	3.31085	0.978235	3.38452	Camsap2
chr1	136403591	136404135	1.95195	0.758452	2.5736	Ddx59
chr1	151959402	151959481	3.61109	1.40613	2.56811	1700025G04Rik
chr1	159547738	159548202	2.81792	1.06022	2.65786	Tnr
chr1	159549844	159550130	2.65992	1.12823	2.35761	Tnr
chr1	160280197	160280360	2.96555	1.23318	2.40479	Mir1927
chr1	161268502	161268787	3.89266	1.65188	2.35651	Prdx6
chr1	162559777	162560724	2.31789	1.13391	2.04416	Vamp4
chr1	168374581	168374801	2.59342	1.20221	2.15722	Pbx1
chr1	170529855	170529891	8.14446	3.67341	2.21714	Nos1ap
chr1	179045910	179045957	6.57552	3.15132	2.08659	Smyd3
chr1	179136136	179136139	66.0362	12.3427	5.35024	Smyd3
chr1	182058362	182060305	2.27983	0.661555	3.44617	Enah
chr1	182188732	182191098	3.19519	1.30566	2.44718	Vmn1r1
chr1	182254594	182256148	1.97854	0.83056	2.38217	Degs1
chr1	182272347	182272595	3.1953	1.04515	3.05728	Degs1
chr1	183047802	183048106	2.55456	1.13102	2.25862	Tlr5
chr1	194962438	194962539	4.15832	1.25696	3.30823	Gm16897
chr10	14386068	14386240	3.87003	1.56846	2.4674	Adgrg6
chr10	19568961	19571311	2.71451	1.10521	2.4561	Ifngr1
chr10	24972729	24973310	2.97333	0.737464	4.03183	Arg1
chr10	26877757	26877921	4.68696	1.87075	2.50539	Arhgap18
chr10	34171533	34171695	3.03277	1.37141	2.21143	Dse
chr10	34193720	34194391	1.7006	0.693733	2.45138	Dse
chr10	37334743	37337058	2.36532	0.916274	2.58146	Marcks
chr10	37338121	37338653	3.67916	1.77981	2.06716	Marcks
chr10	40127931	40128030	3.2818	1.33579	2.45683	Slc16a10
chr10	40511904	40512169	2.60158	1.19767	2.1722	Slc22a16
chr10	42754257	42754438	3.10844	0.701398	4.43178	Sec63
chr10	56534682	56535082	2.35749	1.04472	2.25658	Gm36595
chr10	56606879	56608022	2.55132	1.24491	2.0494	Gm36595
chr10	56964890	56965441	1.75457	0.691215	2.53839	4930467K11Rik
chr10	56993987	56994636	2.3077	0.749852	3.07755	4930467K11Rik
chr10	60252196	60252367	2.64145	1.29923	2.03309	Psap
chr10	60934185	60934368	3.46419	1.32965	2.60533	Pldi
chr10	61468843	61468990	3.34224	1.36741	2.44421	Lrrc20
chr10	62324003	62324150	3.28833	1.54733	2.12516	Hk1
chr10	63172528	63173079	1.9703	0.864019	2.28039	Mypn
chr10	66849344	66850703	2.02919	0.949735	2.13659	1110002J07Rik
chr10	66864727	66864881	4.27091	1.88918	2.26072	1110002J07Rik
chr10	67154758	67154905	2.58754	0.97158	2.66323	Jmjd1c
chr10	67156778	67157237	1.9854	0.841283	2.35997	Jmjd1c
chr10	78054438	78055315	2.3764	1.15807	2.05204	Dnmt3l
chr10	78088676	78089029	2.17751	1.03397	2.10598	Icosl
chr10	78153857	78154119	2.66161	1.27195	2.09254	Gatd3a
chr10	78470912	78471626	1.99773	0.955705	2.09032	Pdxk
chr10	85494953	85495103	3.27539	0.599501	5.46354	Btbd11
chr10	85739491	85740363	2.38094	1.03732	2.29528	Pwp1
chr10	86174608	86174763	5.5726	2.52541	2.20661	4930486F22Rik
chr10	86612654	86612801	2.318	0.791658	2.92804	1810014B01Rik
chr10	93069230	93069391	4.62663	1.74133	2.65695	Cfap54
chr10	93095003	93096099	2.92102	1.33208	2.19282	Cfap54
chr10	93123931	93124018	4.82747	2.00644	2.40598	Cdk17
chr10	93267184	93269649	2.26318	1.03219	2.1926	Elk3
chr10	93420996	93421907	1.81799	0.725811	2.50477	Mir7688
chr10	93423078	93424315	2.53041	1.00492	2.51803	Mir7688
chr10	95763753	95764238	1.977	0.883437	2.23785	Eea1
chr10	99436760	99437196	2.52634	1.10405	2.28825	Gm20110
chr10	99441534	99441884	2.08297	0.846354	2.46111	Gm20110
chr10	109363027	109363172	3.49764	1.27683	2.73932	Syt1
chr10	110750274	110750704	2.65373	0.750401	3.53642	E2f7
chr10	111528125	111528476	2.64145	1.14535	2.30623	Phlda1
chr10	111543795	111544135	2.40061	1.18241	2.03027	Phlda1
chr10	111575503	111575960	3.31192	1.25009	2.64936	4933440J02Rik
chr10	111576587	111577070	2.7727	1.36897	2.02539	4933440J02Rik
chr10	116791412	116791585	2.70252	1.28421	2.10443	4930579P08Rik
chr10	118987935	118988040	4.7546	1.20908	3.93242	Gm38403
chr10	119358413	119358782	2.29784	1.06081	2.16612	4930477N07Rik
chr10	119444421	119445283	1.91214	0.822299	2.32536	Grip1
chr10	121376398	121376587	3.81542	1.87519	2.03469	Gns
chr10	127968327	127968486	3.78774	0.73191	5.17514	Hsd17b6
chr11	4328806	4330145	1.87604	0.841456	2.22952	Lif
chr11	4332813	4333075	2.81284	0.948918	2.96426	Lif
chr11	4344887	4345316	2.78922	1.01109	2.75863	Lif
chr11	4422927	4422990	6.03759	1.76324	3.42415	Hormad2
chr11	5010265	5010512	2.66284	1.28495	2.07232	Ap1b1
chr11	5735115	5735135	10.3016	3.7028	2.78212	Urgcp
chr11	6195680	6195753	4.23355	2.10139	2.01464	Nudcd3
chr11	19740145	19740711	2.94013	1.38318	2.12563	Spred2
chr11	20127755	20127880	3.93047	1.94661	2.01913	Actr2
chr11	21220494	21220610	3.27904	1.45923	2.2471	Vps54
chr11	21403489	21403654	3.36184	1.12206	2.99613	Ugp2
chr11	22719426	22719569	3.26948	1.51663	2.15575	B3gnt2
chr11	23801174	23801776	1.65858	0.694165	2.38932	Rel
chr11	52454716	52454836	3.49992	1.05794	3.30823	9530068E07Rik
chr11	59221535	59222009	1.87242	0.792341	2.36315	Arf1
chr11	61061579	61061924	2.02128	0.98128	2.05984	Kcnj12
chr11	63508492	63509129	1.85357	0.614504	3.01638	Pmp22
chr11	65794149	65794748	2.83107	1.37762	2.05504	Map2k4
chr11	68943374	68943823	1.69429	0.812896	2.08427	Arhgef15
chr11	69468438	69468904	2.61877	0.828646	3.1603	Kdm6b
chr11	72083482	72083652	3.12312	0.809015	3.8604	Pimreg
chr11	72848091	72848296	2.55125	1.13535	2.2471	Zzef1
chr11	75592065	75593089	2.15133	1.02798	2.09278	Pitpna
chr11	76917180	76917793	2.2364	0.802518	2.78673	Tmigd1
chr11	80504541	80504564	11.0252	2.06989	5.32646	C030013C21Rik
chr11	80505469	80505580	3.49813	1.23903	2.82328	C030013C21Rik
chr11	82139931	82140122	2.77974	0.526202	5.28265	Ccl8
chr11	83038998	83039630	1.76793	0.728173	2.4279	Slfn10-ps
chr11	83078494	83078847	2.91831	1.12388	2.59665	Slfn2
chr11	83468491	83468640	3.13783	1.34905	2.32594	Taf15
chr11	83606182	83607777	1.92271	0.540579	3.55676	Ccl6
chr11	83608809	83609119	1.9683	0.938498	2.09729	Ccl6
chr11	83786676	83787172	2.14085	0.874509	2.44806	Heatr6
chr11	83788697	83790074	2.59541	0.983418	2.63917	Heatr6
chr11	83869033	83869345	2.69224	0.932482	2.88718	Hnf1b
chr11	85250358	85251079	1.60465	0.65296	2.4575	Appbp2os
chr11	86574514	86578356	3.11652	1.38232	2.25456	Mir21a
chr11	86578926	86580318	4.67946	1.71384	2.7304	Mir21a
chr11	86587818	86588839	2.91827	1.29005	2.26214	Mir21a
chr11	86590243	86590374	3.32701	1.04987	3.16899	Mir21a
chr11	86590989	86592906	2.42236	0.819533	2.95578	Mir21a
chr11	86603036	86605099	2.81942	1.24358	2.26718	Mir21a
chr11	86618749	86618979	4.7546	1.42592	3.33441	Mir21a
chr11	86623247	86625514	3.33822	0.847008	3.94119	Mir21a
chr11	86626703	86626850	5.98369	2.62686	2.27788	Mir21a
chr11	86635538	86635681	4.59944	2.14548	2.14378	Vmp1
chr11	96018002	96018860	2.0873	0.665838	3.13484	Gip
chr11	100215239	100215406	3.51138	1.58375	2.21714	Krt14
chr11	100901354	100901739	2.12002	0.714455	2.96732	Stat3
chr11	101707838	101708128	2.0494	0.747856	2.74036	Dhx8
chr11	103298957	103299290	2.78423	1.35023	2.06204	Map3k14
chr11	103340062	103340344	3.48446	1.51939	2.29334	Arhgap27
chr11	103340606	103341409	3.10855	1.40312	2.21545	Arhgap27
chr11	103400527	103400674	2.80317	0.827642	3.38693	Plekhm1
chr11	103684647	103685190	2.20364	0.94494	2.33204	Gosr2
chr11	103894998	103895268	3.84477	1.66528	2.30878	Nsf
chr11	107137858	107138002	2.97163	1.28569	2.3113	Bptf
chr11	107428677	107428857	4.7546	1.49875	3.17238	Pitpnc1
chr11	109672284	109672702	2.52138	1.1769	2.1424	Prkar1a
chr11	111097088	111097263	4.98101	2.0252	2.45951	Kcnj2
chr11	113536509	113537826	2.0217	0.550259	3.67409	Slc39a11
chr11	114387646	114387933	2.48498	0.86626	2.86864	4932435O22Rik
chr11	118148811	118149081	2.81754	1.391	2.02555	Dnah17
chr11	118149938	118150214	2.81372	1.30326	2.15898	Dnah17
chr11	119775102	119775256	2.62429	1.20221	2.1829	Rptoros
chr11	119777938	119778121	2.85796	0.607016	4.70821	Rptoros
chr12	3284195	3285359	1.6475	0.731653	2.25175	Rab10
chr12	8662248	8662423	3.93953	1.48112	2.65983	Pum2
chr12	8669573	8669832	3.029	1.08245	2.79827	Pum2
chr12	21364975	21365007	8.91488	4.13259	2.15722	Adam17
chr12	24727668	24727969	2.68532	1.23017	2.1829	Rrm2
chr12	25110960	25111107	3.50396	1.51135	2.31844	Id2
chr12	32297158	32297452	2.64145	0.863627	3.05855	Ccdc71l
chr12	32434786	32435106	3.91264	1.33896	2.92215	Ccdc71l
chr12	39912383	39912783	2.9122	1.07117	2.71871	Arl4a
chr12	40585282	40585462	2.06913	0.911006	2.27126	Dock4
chr12	54188316	54188725	1.99562	0.98293	2.03027	Egln3
chr12	54369553	54369872	3.12999	1.29341	2.41995	Gm7550
chr12	54619268	54619871	1.89238	0.850916	2.22393	Mir1892
chr12	54995739	54995895	3.25101	1.45806	2.22968	Baz1a
chr12	73726622	73726769	3.12661	1.07953	2.89626	Prkch
chr12	73741800	73742454	2.4597	1.14044	2.15679	Prkch
chr12	73746511	73746635	3.2592	1.32243	2.46456	Hif1a
chr12	73778275	73781339	2.77248	1.07383	2.58188	Hif1a
chr12	73788968	73792779	2.69274	1.07849	2.49678	Hif1a
chr12	73793463	73795471	2.26522	1.03792	2.18246	Hif1a
chr12	73807041	73810509	1.96509	0.753494	2.60797	Hif1a
chr12	73811229	73811578	2.27058	1.03066	2.20304	Hif1a
chr12	73880105	73880451	2.90865	1.08546	2.67964	Hif1a
chr12	73955690	73955842	3.44083	0.93962	3.66194	Snapc1
chr12	76859750	76859962	3.88741	1.77156	2.19435	Fntb
chr12	79046944	79047135	3.3191	1.6063	2.0663	Plekhh1
chr12	80233928	80236504	2.31639	1.05959	2.18613	Actn1
chr12	80811148	80812710	2.31338	0.95838	2.41385	Susd6
chr12	80838401	80838707	2.48607	1.19278	2.08427	Susd6
chr12	84391896	84392057	3.00239	1.14994	2.61092	Entpd5
chr12	84767895	84768221	2.33355	0.665271	3.50767	Npc2
chr12	85397776	85398312	1.71497	0.730296	2.34832	Tmed10
chr12	85417762	85417855	6.13497	2.78705	2.20124	Tmed10
chr12	85532095	85532212	3.18328	0.994647	3.20041	Fos
chr12	85533170	85533615	1.97663	0.796429	2.48187	Fos
chr12	85665933	85666324	2.12802	0.865835	2.45776	Batf
chr12	85666960	85667220	2.92591	0.773112	3.78459	Batf
chr12	87435320	87435490	2.98328	1.24464	2.39691	Mir3068
chr12	88255855	88256364	2.28856	0.956098	2.39365	Gm5662
chr12	90919209	90922413	1.98603	0.983979	2.01837	5430427M07Rik
chr12	90931067	90931241	3.27904	1.27683	2.56811	5430427M07Rik
chr12	91765828	91765920	4.65124	1.66741	2.7895	Ston2
chr12	102707056	102707443	2.31383	0.888453	2.60433	Itpk1
chr12	102720232	102720408	3.647	1.7432	2.09213	Itpk1
chr12	103326453	103326511	4.91856	2.18885	2.2471	Fam181a
chr12	107028710	107028996	2.71533	1.07274	2.53122	4933406K04Rik
chr12	107394334	107395161	2.09847	0.869892	2.41233	4930465M20Rik
chr12	108942874	108943024	3.22257	1.26953	2.53839	Wdr25
chr12	111459458	111459786	1.66701	0.677341	2.46111	Tnfaip2
chr12	119369568	119369752	5.03885	2.29988	2.19092	Macc1
chr13	3818376	3818484	4.25566	1.71426	2.48251	Calml3
chr13	5550705	5550846	4.32748	2.02585	2.13613	1700016G22Rik
chr13	5874320	5874564	3.02034	1.38747	2.17688	Klf6
chr13	13532976	13533373	2.45515	0.985992	2.49003	Lyst
chr13	21414708	21415579	2.34728	0.728778	3.22084	Zkscan3
chr13	21416230	21416500	2.28925	0.862027	2.65566	Zkscan3
chr13	30149512	30149865	2.51424	1.10889	2.26734	Mboat1
chr13	30651694	30651937	4.72852	2.22037	2.1296	Dusp22
chr13	31303942	31304173	4.45959	1.16786	3.8186	4930401O12Rik
chr13	31328032	31328060	16.1317	7.55673	2.13474	4930401O12Rik
chr13	34684390	34684651	2.36819	0.689081	3.43674	Gm15908
chr13	35538147	35538865	1.83209	0.810402	2.26072	Cdyl
chr13	37603840	37604973	2.58083	1.11584	2.31291	Rreb1
chr13	37642268	37642463	3.16974	1.54622	2.04999	Rreb1
chr13	37781514	37781605	4.00571	0.755673	5.30085	Rreb1
chr13	37782848	37783392	3.58343	0.836241	4.28517	Rreb1
chr13	37784085	37785216	3.15292	1.18796	2.65405	Rreb1
chr13	39903704	39904948	1.80909	0.803662	2.25106	Ofcc1
chr13	39925088	39925659	3.58053	1.35254	2.64727	Ofcc1
chr13	39926962	39928316	2.49904	1.08607	2.30099	Ofcc1
chr13	40023104	40023269	3.12171	1.37853	2.26452	Ofcc1
chr13	40319746	40319776	10.5658	4.23177	2.49678	Ofcc1
chr13	40368910	40369057	3.23442	1.33142	2.4293	Ofcc1
chr13	40564039	40564258	4.125	1.66662	2.47507	Gm26688
chr13	40923113	40923244	3.56898	1.65556	2.15575	Gcnt2
chr13	40953970	40954114	2.69648	0.881619	3.05855	Gcnt2
chr13	40970858	40971029	3.66095	0.958954	3.81765	Pak1ip1
chr13	40983125	40983559	2.2641	0.975062	2.322	Pak1ip1
chr13	41473218	41474105	2.03692	0.948212	2.14817	Nedd9
chr13	41653771	41653791	13.4714	5.81868	2.31519	Tmem170b
chr13	41853635	41853730	4.00388	1.7818	2.2471	Adtrp
chr13	43865937	43866192	2.61037	0.912735	2.85994	Cd83
chr13	44483676	44485287	1.70686	0.722369	2.36286	1700029N11Rik
chr13	44531195	44532759	2.05709	0.737313	2.78998	1700029N11Rik
chr13	44534653	44534965	3.75898	1.52588	2.46349	1700029N11Rik
chr13	44630499	44631101	2.54053	0.87869	2.89127	Jarid2
chr13	45693441	45693537	4.29235	1.59793	2.68619	Gmpr
chr13	46045210	46045660	6.28664	2.40976	2.60883	Atxn1
chr13	51114777	51114782	42.7914	20.1009	2.12883	Spin1
chr13	51115929	51116432	1.90625	0.63098	3.0211	Spin1
chr13	51726118	51726270	3.33656	1.56603	2.13058	Sema4d
chr13	51737808	51742876	1.99047	0.773417	2.5736	Sema4d
chr13	51743946	51745275	1.80072	0.823906	2.18558	Sema4d
chr13	51759698	51760578	1.75596	0.739358	2.37498	Sema4d
chr13	51761953	51764478	2.69898	1.32819	2.03208	Sema4d
chr13	52061475	52061971	2.62014	1.10913	2.36234	4921525O09Rik
chr13	52189842	52190417	2.46688	0.883152	2.79327	4921525O09Rik
chr13	52828088	52829632	1.92976	0.914737	2.10964	BB123696
chr13	53001890	53002073	3.11777	1.35856	2.29491	Nfil3
chr13	53718245	53718439	2.98184	1.25426	2.37737	4930555G21Rik
chr13	55895170	55895469	2.59728	0.849185	3.05855	Pitx1
chr13	55936141	55936414	2.58339	1.06569	2.42414	Pitx1
chr13	55937416	55938241	2.43974	1.08359	2.25153	Pitx1
chr13	55939693	55940584	1.61866	0.61743	2.62162	Pitx1
chr13	55991710	55997237	2.28827	0.960896	2.38139	H2afy
chr13	56003261	56005822	3.28299	1.25169	2.62285	H2afy
chr13	56006080	56007627	4.13889	1.8738	2.20883	H2afy
chr13	56008314	56008536	2.89131	1.04841	2.7578	H2afy
chr13	56021554	56021759	5.14116	1.08375	4.74388	H2afy
chr13	56026249	56026699	2.23643	0.76407	2.92699	H2afy
chr13	64257286	64258855	2.72226	1.04513	2.6047	1810034E14Rik
chr13	64259813	64260311	1.68671	0.764778	2.20549	1810034E14Rik
chr13	73657796	73657948	3.75364	1.25283	2.99613	Slc6a18
chr13	74821305	74821478	4.94699	1.95689	2.52799	Cast
chr13	75461152	75462102	2.22716	1.08578	2.0512	Mir682
chr13	75514092	75514216	3.83436	1.83434	2.09032	Mir682
chr13	75791174	75794976	1.92794	0.872344	2.21007	Glrx
chr13	75824197	75826241	3.15966	1.03517	3.05231	Glrx
chr13	75865568	75865940	2.89707	1.33665	2.16741	Glrx
chr13	75872797	75873639	2.28695	1.04287	2.19295	Glrx
chr13	75875013	75875220	3.17739	1.30326	2.43803	Glrx
chr13	76180436	76180590	4.01363	1.85483	2.16387	Ttc37
chr13	81176892	81177234	2.06218	0.943487	2.1857	9330111N05Rik
chr13	90870727	90871221	2.03723	0.995837	2.04575	Atp6ap1l
chr13	91326249	91326856	3.47261	1.46404	2.37194	A830009L08Rik
chr13	99223130	99223239	3.34422	1.16471	2.87129	Zfp366
chr13	101658828	101659097	4.50715	2.08442	2.1623	Pik3r1
chr13	102868762	102868910	3.53383	1.75132	2.0178	1700099I09Rik
chr13	104074972	104075094	4.35189	2.03784	2.13554	Nln
chr13	109230371	109230566	3.1291	1.38346	2.26179	Mir582
chr13	110875483	110875695	2.87818	1.34738	2.13613	Gm38397
chr13	111601847	111602052	3.6336	1.05794	3.43459	Gm15290
chr13	115986849	115987579	1.93224	0.557956	3.46306	Isl1
chr14	9766135	9766215	4.7546	1.71916	2.76566	Mnd1-ps
chr14	10367764	10367939	2.44523	1.1184	2.18637	Fhit
chr14	12065589	12065939	1.8792	0.876581	2.14378	Ptprg
chr14	17559847	17560020	2.83994	0.947868	2.99613	Thrb
chr14	17641152	17641283	3.99242	0.605692	6.59149	Thrb
chr14	17642528	17642663	4.40241	0.940394	4.68146	Thrb
chr14	17652925	17653366	3.55787	1.13951	3.12229	Thrb
chr14	20084498	20084728	3.99662	1.10394	3.62033	Saysd1
chr14	20902837	20903135	1.72846	0.834284	2.07179	Vcl
chr14	25187360	25187758	2.60826	1.24933	2.08773	4930572O13Rik
chr14	25861095	25861349	2.99503	1.29119	2.31959	Anxa11
chr14	25862230	25862601	2.90488	1.18341	2.45466	Anxa11
chr14	26508044	26508072	8.49037	2.64486	3.21014	Slmap
chr14	30564402	30564826	1.92502	0.860826	2.23624	Mir3076
chr14	31160309	31160465	5.1813	1.15289	4.4942	Stab1
chr14	31236828	31236864	9.02494	4.26116	2.11796	Phf7
chr14	37110345	37111698	2.00305	0.61381	3.2633	2610528A11Rik
chr14	43694545	43695050	1.7104	0.439937	3.88784	Gm10375
chr14	44080800	44080923	3.67226	0.946128	3.88135	Ear2
chr14	44315084	44315565	2.10876	0.483882	4.35801	1700047E10Rik
chr14	44387302	44387769	2.22289	0.577678	3.84797	BC061237
chr14	48132394	48132624	3.30755	1.12694	2.93499	Peli2
chr14	51164170	51164321	4.67064	1.121	4.1665	Rnase2b
chr14	51164961	51166140	2.33227	1.10371	2.11313	Rnase2b
chr14	51167049	51167750	2.3513	0.95079	2.473	Rnase2b
chr14	51196323	51196516	3.40788	0.877051	3.88561	Ang2
chr14	51229600	51229748	4.17634	1.50113	2.78212	Ear14
chr14	56863854	56863887	7.20395	2.725	2.64365	Zmym2
chr14	57268174	57268356	3.30907	0.871931	3.7951	Cryl1
chr14	57291851	57292025	3.96217	1.79364	2.20901	Cryl1
chr14	57850707	57851741	2.88924	1.24313	2.32416	Mrpl57
chr14	58582684	58582794	4.46645	1.44265	3.096	Fgf9
chr14	63532236	63532577	2.11471	0.884204	2.39165	Mtmr9
chr14	66230217	66231761	1.9195	0.894181	2.14665	Ptk2b
chr14	66234766	66236154	2.08385	0.70123	2.97171	Ptk2b
chr14	67859258	67859416	3.0594	1.30569	2.34313	Mir6539
chr14	73168364	73168522	3.41048	1.23873	2.7532	Rcbtb2
chr14	73410557	73410967	2.84117	1.07084	2.6532	Itm2b
chr14	74996113	74997652	2.32736	1.13768	2.0457	Rubcnl
chr14	79290312	79290649	3.95041	1.49117	2.64921	Rgcc
chr14	80482653	80482798	3.60694	1.49571	2.41152	Olfm4
chr14	99323796	99325197	2.39257	0.977899	2.44665	Klf5
chr14	99333842	99334698	2.09217	0.735369	2.84507	Klf5
chr14	99429798	99430013	2.98545	1.42699	2.09213	Klf5
chr14	99454216	99454602	2.443	0.657788	3.71396	Klf5
chr14	99472598	99472926	3.06827	1.43532	2.13769	Klf5
chr14	99476238	99476503	2.51187	1.17771	2.13284	Klf5
chr14	99520922	99521114	3.34308	1.15712	2.88913	Klf5
chr14	99548307	99548995	2.90252	0.822673	3.52816	Klf5
chr14	99578059	99578210	3.88345	1.50634	2.57807	Klf5
chr14	99625602	99626469	4.35062	1.99508	2.18067	Klf5
chr14	115002946	115003242	2.00786	0.214448	9.36291	Mir17
chr14	115004080	115004495	2.02405	0.331404	6.1075	Mir17
chr15	3404173	3404402	3.25279	1.38595	2.34697	Ccdc152
chr15	27673049	27673552	2.37888	1.10421	2.15436	Otulinl
chr15	36759598	36761096	1.5764	0.649738	2.42622	Ywhaz
chr15	36762460	36762712	2.45277	1.09153	2.2471	Ywhaz
chr15	37213317	37214279	2.09229	0.879786	2.37818	Grhl2
chr15	37282209	37282278	6.3165	2.98984	2.11266	Gm16136
chr15	38326979	38328324	2.29776	1.10514	2.07917	Klf10
chr15	38376989	38377106	2.64145	1.31113	2.01464	Klf10
chr15	38427518	38428138	2.76074	1.13473	2.43295	Mir6951
chr15	38461454	38461797	2.49513	0.940736	2.65231	Mir6951
chr15	38570490	38573274	1.9327	0.805617	2.39903	2310043O21Rik
chr15	50621492	50621656	3.33402	1.32243	2.52114	Trps1
chr15	53385797	53386477	2.73856	0.964595	2.83908	Ext1
chr15	53897520	53897725	3.24705	0.722497	4.4942	Samd12
chr15	53898337	53899481	2.19582	0.564113	3.89252	Samd12
chr15	55246169	55246176	29.4333	12.8464	2.29116	Col14a1
chr15	58020849	58021145	2.14171	0.947145	2.26123	9130401M01Rik
chr15	58927957	58928224	2.67113	1.16889	2.28519	Tatdn1
chr15	59005255	59005525	2.34795	0.881619	2.66323	Ndufb9
chr15	59168830	59170309	3.15045	1.34121	2.34897	Mtss1
chr15	59223625	59225168	2.12617	1.01818	2.08821	Zfp572
chr15	59415653	59416204	2.2867	1.09442	2.08941	Nsmce2
chr15	61105650	61106312	1.86737	0.759098	2.45998	A1bg
chr15	61155904	61156053	3.24419	1.56206	2.07686	A1bg
chr15	61164658	61165093	2.95113	1.43491	2.05667	A1bg
chr15	61165941	61166113	3.73181	1.26092	2.95959	A1bg
chr15	61310033	61310205	3.9161	1.78374	2.19544	A1bg
chr15	61508019	61508600	2.38685	1.07433	2.22171	D030024E09Rik
chr15	61541063	61541220	3.4322	1.17924	2.91053	D030024E09Rik
chr15	61717673	61717765	3.87604	1.09244	3.54805	D030024E09Rik
chr15	63814778	63815199	2.5787	0.841831	3.06321	1700065I16Rik
chr15	63820288	63820622	2.60981	0.760198	3.43307	1700065I16Rik
chr15	63821334	63821666	2.93583	1.27463	2.30328	1700065I16Rik
chr15	66541093	66541270	3.313	1.0161	3.2605	Tmem71
chr15	66966549	66966567	15.4084	4.70197	3.27702	Ndrg1
chr15	66986014	66986476	2.33271	1.04191	2.23887	Ndrg1
chr15	73176912	73177498	1.58216	0.749226	2.11173	Ago2
chr15	73901497	73903520	1.70787	0.682459	2.50252	Mroh5
chr15	73915776	73916421	1.68315	0.770904	2.18335	Mroh5
chr15	74212224	74212373	4.68015	1.77507	2.6366	Gm32168
chr15	74589147	74589852	1.94455	0.360151	5.39928	Mroh4
chr15	74593064	74595942	2.73965	0.692919	3.95378	Mroh4
chr15	74596791	74598132	2.47599	0.560134	4.42035	Mroh4
chr15	74621855	74622086	3.39615	1.69454	2.00417	Mroh4
chr15	75117229	75117512	3.36014	0.467289	7.19072	Ly6c2
chr15	75330773	75330859	4.05431	0.553575	7.32388	Ly6f
chr15	75348382	75348419	7.92434	1.85855	4.26373	Ly6f
chr15	76480748	76480923	3.12445	1.51135	2.06733	Hsf1
chr15	80350687	80350946	2.84542	1.10287	2.58	Cacna1i
chr15	80792839	80792940	3.84448	1.51883	2.53122	Tnrc6b
chr15	88937312	88938732	1.56813	0.625825	2.50569	Ttll8
chr15	91674988	91675359	2.32818	1.12638	2.06695	Lrrk2
chr15	94573946	94575450	1.87571	0.932031	2.0125	Twf1
chr15	95794463	95795102	1.92218	0.951983	2.01913	Ano6
chr15	98672877	98673139	2.44989	1.13063	2.16685	Rnd1
chr15	98683441	98683628	3.13584	1.30121	2.40993	Rnd1
chr15	99543726	99546137	1.87016	0.822747	2.27307	Faim2
chr15	99550427	99550558	3.14554	1.41328	2.2257	Faim2
chr15	100024530	100024667	3.52836	1.23555	2.85569	Dip2b
chr16	8790587	8790735	3.42674	1.0365	3.30608	1810013L24Rik
chr16	8811146	8811677	2.20867	1.0161	2.17366	1810013L24Rik
chr16	10757016	10759457	2.3114	0.929655	2.4863	Socs1
chr16	10982134	10982409	2.79513	1.09641	2.54934	Litaf
chr16	11021619	11021760	3.65306	1.72572	2.11683	Gm4262
chr16	11426066	11427201	1.65469	0.577907	2.86324	Snx29
chr16	11427830	11428490	1.78898	0.681251	2.62602	Snx29
chr16	11429314	11430294	1.71425	0.680106	2.52056	Snx29
chr16	11442910	11443145	2.52904	1.23802	2.04282	Snx29
chr16	11709945	11710229	2.23221	0.447018	4.99355	4833415N18Rik
chr16	11778134	11778262	3.65263	1.61171	2.26631	4833415N18Rik
chr16	11821874	11822686	1.57121	0.651443	2.41189	4833415N18Rik
chr16	11824120	11824293	3.29799	1.28421	2.56811	4833415N18Rik
chr16	16074045	16074192	5.22899	2.41096	2.16884	Spidr
chr16	21117638	21117838	3.20936	1.53402	2.09213	Teddm3
chr16	21138891	21139813	2.68156	1.21055	2.21515	Teddm3
chr16	21156308	21156788	1.74996	0.617133	2.83563	Teddm3
chr16	24136329	24136598	2.71018	1.29785	2.08821	Gm46545
chr16	25011424	25011922	2.76875	1.09406	2.53071	A230028O05Rik
chr16	25049320	25049714	2.33305	0.926371	2.51849	A230028O05Rik
chr16	25299571	25299878	3.71695	1.67134	2.22393	Tprg
chr16	25485543	25486797	2.05376	0.944893	2.17353	Trp63
chr16	25784667	25784826	3.78774	1.46382	2.58757	Trp63
chr16	26625598	26626128	2.42216	0.768506	3.15178	Il1rap
chr16	29388595	29388657	4.85685	1.877	2.58757	Atp13a5
chr16	29754878	29754910	9.65779	4.6285	2.08659	Opa1
chr16	29837480	29837623	2.49367	0.998757	2.49678	Gm1968
chr16	29903769	29904447	2.209	0.795798	2.77583	Gm1968
chr16	30820993	30821006	21.9443	7.32422	2.99613	Fam43a
chr16	30835467	30836362	1.77966	0.738787	2.40889	Fam43a
chr16	30872664	30874423	1.94617	0.923219	2.10803	Xxylt1
chr16	30942575	30943043	1.99802	0.859013	2.32594	Xxylt1
chr16	30943902	30944018	3.41566	1.09442	3.12097	Xxylt1
chr16	31165304	31165359	6.62763	2.11589	3.13232	Acap2
chr16	31210971	31211036	5.48608	1.79036	3.06423	Acap2
chr16	31464570	31464919	2.40682	1.19739	2.01006	Gm15743
chr16	35047309	35048079	2.0171	0.996115	2.02497	Hacd2
chr16	36213290	36213424	3.54821	0.986887	3.59536	Csta3
chr16	36323334	36323577	5.18506	1.50202	3.45207	Cstdc6
chr16	36365426	36365573	4.20475	1.65528	2.5402	Cstdc5
chr16	36464536	36468187	2.19433	1.08518	2.02209	Stfa3
chr16	38017508	38017737	3.77185	1.70934	2.20661	4930542C21Rik
chr16	45037952	45038629	2.7624	1.27359	2.16898	Ccdc80
chr16	55782808	55785200	2.23286	1.04379	2.13919	Nfkbiz
chr16	55819078	55819253	4.34707	2.11589	2.05449	Nfkbiz
chr16	56859414	56859539	3.67689	1.77734	2.06876	Tmem45a
chr16	58553595	58553749	3.75634	0.618278	6.07549	St3gal6
chr16	72913344	72913586	2.45589	0.874333	2.80887	Robo1
chr16	72915015	72915230	2.65373	0.934926	2.83844	Robo1
chr16	72970600	72970917	4.19965	1.7688	2.37429	Robo1
chr16	76530241	76531266	1.4921	0.727658	2.05054	Gm30726
chr16	76797298	76797680	2.46858	0.969319	2.54671	Gm30790
chr16	76816155	76816596	3.59381	1.21148	2.96647	Gm30790
chr16	76844083	76844445	2.5174	0.935198	2.69184	Gm30790
chr16	78481078	78481175	4.41149	2.01773	2.18637	4930478L05Rik
chr16	86141817	86141901	4.43386	1.51135	2.93371	Adamts5
chr16	87104638	87104810	4.65325	1.01489	4.58499	Gm32865
chr16	87603417	87603672	2.61037	1.07869	2.41995	Map3k7cl
chr16	87671847	87672570	1.99479	0.89991	2.21665	Bach1
chr16	87673599	87673870	2.42701	1.17115	2.07232	Bach1
chr16	87713277	87714337	1.6372	0.778486	2.10305	Bach1
chr16	89837091	89837745	1.80539	0.881619	2.04782	Tiam1
chr16	90819495	90820149	1.90233	0.849266	2.23997	Eva1c
chr16	91061949	91062510	1.70917	0.688323	2.4831	4932438H23Rik
chr16	92245838	92245948	4.10625	1.39456	2.94447	Kcne2
chr16	92418914	92419021	4.81385	1.68084	2.86395	Rcan1
chr16	92425780	92426054	3.81757	1.52514	2.5031	Rcan1
chr16	92549439	92550082	1.51585	0.748622	2.02486	Clic6
chr16	92551921	92552074	3.57372	1.69409	2.10952	Clic6
chr16	92997942	92998083	3.65306	1.72572	2.11683	Runx1
chr16	93190106	93190244	3.84732	1.45659	2.64133	1810053B23Rik
chr16	94602728	94602943	2.69059	0.885719	3.03775	Dyrk1a
chr16	95244267	95244425	3.15971	1.50656	2.09729	Kcnj15
chr16	95420872	95421172	3.69803	0.828722	4.46232	Erg
chr16	95421858	95422721	2.80061	0.907158	3.08723	Erg
chr16	95437038	95437115	5.45442	1.16786	4.67044	Erg
chr16	95685295	95685644	2.99717	1.30348	2.29936	Ets2
chr16	95895527	95896030	1.90625	0.94647	2.01407	1600002D24Rik
chr16	95897405	95897499	5.3953	2.53231	2.13058	1600002D24Rik
chr16	96300924	96302225	1.71765	0.516367	3.32641	B3galt5
chr16	97495977	97496160	3.94052	1.61871	2.43436	Fam3b
chr16	97677666	97678521	1.92779	0.952767	2.02336	Tmprss2
chr17	5206559	5206808	2.7051	1.23214	2.19544	Arid1b
chr17	6153100	6153635	2.05885	0.889858	2.31368	Tulp4
chr17	10182597	10183237	2.00585	0.570297	3.5172	Qk
chr17	12714710	12714775	6.21756	2.36003	2.63453	Airn
chr17	17823872	17823928	5.80175	1.32243	4.38719	Mir99b
chr17	24012743	24012924	3.10844	1.46125	2.12725	Prss22
chr17	24014750	24014897	3.39615	1.69127	2.00805	Prss22
chr17	26535051	26535379	3.04411	1.25792	2.41995	Ergic1
chr17	28408594	28408737	3.82363	1.77557	2.15347	Tulp1
chr17	28415117	28415859	1.76215	0.862608	2.04282	Tulp1
chr17	28427463	28428068	2.31836	0.716953	3.23363	Fkbp5
chr17	28470419	28470565	3.69079	1.66662	2.21453	Fkbp5
chr17	28506278	28506430	3.75364	1.60083	2.3448	Fkbp5
chr17	28701113	28701268	3.16974	1.29683	2.44421	Mapk14
chr17	28746345	28746619	2.54504	1.0618	2.39691	Mapk13
chr17	32067192	32067925	1.58919	0.721653	2.20216	Rrp1b
chr17	32169735	32169925	3.75364	1.7818	2.10666	Notch3
chr17	32457494	32457598	4.34315	1.78019	2.43971	Cyp4f39
chr17	32470433	32470623	3.62851	1.28067	2.8333	Cyp4f39
chr17	32471302	32472728	1.96164	0.860599	2.27939	Cyp4f39
chr17	32474663	32475029	2.83631	1.09841	2.58219	Cyp4f39
chr17	32475735	32476176	2.2641	0.839637	2.69652	Cyp4f39
chr17	44476307	44476566	2.72304	1.16415	2.33909	Runx2
chr17	45905965	45906151	2.68405	1.16601	2.30191	4930542M03Rik
chr17	47264712	47267557	1.7882	0.827389	2.16125	Trerf1
chr17	47301284	47301812	1.6359	0.621141	2.6337	Mrps10
chr17	56071380	56071492	4.38669	1.70027	2.58	Ubxn6
chr17	57285530	57285586	5.09422	2.0781	2.45138	Vav1
chr17	62688996	62689592	1.5955	0.736655	2.16588	Efna5
chr17	64078659	64078953	2.96489	1.04355	2.84116	1110058D11Rik
chr17	65720281	65720858	2.45833	1.00844	2.43776	Rab31
chr17	65723584	65726150	2.46439	1.08227	2.27706	Rab31
chr17	65737017	65738720	3.84817	1.53753	2.50283	Rab31
chr17	65739447	65741329	3.14953	0.820721	3.83751	Rab31
chr17	70726260	70726420	5.59657	2.14895	2.60433	Tgif1
chr17	71951838	71951996	3.66125	1.43961	2.54323	Clip4
chr17	71953473	71953940	2.81679	0.951469	2.96046	Clip4
chr17	73896244	73896429	3.2554	1.28669	2.53007	Xdh
chr17	74287782	74287938	3.4034	1.5937	2.13554	Memo1
chr17	75199160	75199999	1.75677	0.58004	3.0287	Ltbp1
chr17	75304408	75304931	3.0758	1.29461	2.37584	Ltbp1
chr17	75310205	75310336	3.68996	1.3729	2.68771	Rasgrp3
chr17	75345027	75346329	2.09368	0.800364	2.61591	Rasgrp3
chr17	75348762	75349114	2.52138	1.05193	2.39691	Rasgrp3
chr17	75369079	75369212	3.99196	1.98861	2.00741	Rasgrp3
chr17	79080878	79081180	2.88635	1.17355	2.45951	Qpct
chr17	86727342	86727381	7.31478	3.39084	2.15722	Epas1
chr18	4031639	4031815	3.24178	0.360662	8.9884	Lyzl1
chr18	4959491	4959650	3.28935	1.13113	2.90801	Svil
chr18	7650481	7650671	1.96023	0.890899	2.20028	Mpp7
chr18	7651609	7653293	2.22107	0.810419	2.74065	Mpp7
chr18	11584195	11584369	3.2335	1.27683	2.53245	Rbbp8
chr18	12223510	12223657	3.18052	1.40339	2.26631	Npc1
chr18	19961514	19961563	7.27746	2.91474	2.49678	Dsc3
chr18	24722825	24723393	1.81367	0.847472	2.14009	Fhod3
chr18	25684931	25685516	1.66614	0.759549	2.1936	Celf4
chr18	32624297	32624502	2.70587	0.903122	2.99613	Gypc
chr18	32644488	32646308	1.79386	0.813802	2.2043	Gypc
chr18	32646947	32650099	1.56124	0.751837	2.07656	Gypc
chr18	44654129	44654374	3.68724	1.46817	2.51146	A930012L18Rik
chr18	44714390	44714543	3.78089	1.69409	2.23181	Mcc
chr18	61381902	61382121	2.31579	0.990312	2.33844	Mir378a
chr18	62122208	62122217	22.0121	7.6407	2.8809	Adrb2
chr18	66468350	66469917	2.68022	0.675139	3.96988	Pmaip1
chr18	66471287	66471467	4.53448	1.58691	2.85742	Pmaip1
chr18	66472760	66473495	1.74659	0.446207	3.9143	Pmaip1
chr18	67301093	67301683	2.01466	0.591731	3.4047	Impa2
chr18	67436124	67436298	4.50868	1.67204	2.69652	Afg3l2
chr18	75171015	75171803	1.92075	0.818966	2.34533	2010010A06Rik
chr18	78097704	78097899	3.65739	1.68186	2.17461	Slc14a1
chr18	82525123	82525309	3.2379	1.16601	2.7769	Mbp
chr19	5019520	5019667	4.74382	1.58332	2.99613	Slc29a2
chr19	6683107	6683295	3.20346	0.731556	4.37896	Slc22a12
chr19	12464159	12464377	3.59867	1.3103	2.74645	Mpeg1
chr19	21441490	21441720	3.82436	1.28793	2.96938	Gda
chr19	21442363	21442385	11.8865	3.60662	3.29575	Gda
chr19	28177292	28177414	3.31263	1.0406	3.18339	Rfx3
chr19	28199987	28200252	4.42567	2.11589	2.09164	Rfx3
chr19	29384119	29384417	4.65356	1.59756	2.91291	Cd274
chr19	29870935	29873682	2.07123	0.976296	2.12152	Il33
chr19	29875911	29876216	2.49422	1.23138	2.02555	Il33
chr19	29882453	29883118	2.13302	0.787491	2.70862	Il33
chr19	29887945	29888632	3.37967	1.02406	3.30025	Il33
chr19	32190777	32190949	2.99466	1.16866	2.56248	Sgms1
chr19	32297637	32298075	2.71382	1.35262	2.00634	Sgms1
chr19	34097762	34098104	1.89999	0.943487	2.01379	Lipm
chr19	43670943	43671978	1.84518	0.91995	2.00574	Slc25a28
chr19	43710232	43711582	2.6121	1.12455	2.32279	Entpd7
chr19	43964991	43966707	2.35052	1.0789	2.17862	Cpn1
chr19	44188841	44188979	3.50279	0.91995	3.80758	Pkd2l1
chr19	46984647	46984769	3.05282	0.953883	3.20041	Nt5c2
chr19	46985567	46985714	2.80317	0.899611	3.11598	Nt5c2
chr19	53464401	53464657	2.84781	1.09514	2.60042	Mirt1
chr19	55231627	55233054	2.28234	0.919306	2.48268	Gucy2g
chr2	13404629	13405063	2.83012	1.31633	2.15	Cubn
chr2	24264128	24264437	2.43629	0.838822	2.90441	Il1f5
chr2	24941543	24941712	3.37605	1.5337	2.20124	Arrdc1
chr2	27554231	27554265	7.22513	3.26718	2.21143	Wdr5
chr2	31146665	31146861	2.58754	0.836638	3.09278	Fnbp1
chr2	35494990	35495375	2.46992	1.09916	2.2471	Ggta1
chr2	38534500	38534601	5.64903	1.62358	3.47938	Nek6
chr2	38536333	38537324	1.44733	0.709921	2.03872	Nek6
chr2	52804560	52804910	3.39615	1.49623	2.2698	Fmnl2
chr2	52887980	52888270	2.65056	1.09442	2.42187	Fmnl2
chr2	52938913	52939203	2.65056	0.91202	2.90625	Fmnl2
chr2	57260685	57261262	1.78538	0.861756	2.07179	Gpd2
chr2	58830633	58830847	3.85108	1.87859	2.04999	Upp2
chr2	59171239	59172009	2.20235	1.05794	2.08173	Pkp4
chr2	59745952	59746049	5.22843	2.29039	2.28277	Tanc1
chr2	61285057	61285681	2.62875	1.07659	2.44173	Tank
chr2	61308498	61308890	2.44603	1.147	2.13254	Tank
chr2	68983161	68983195	7.92434	2.64486	2.99613	Cers6
chr2	72401291	72401294	87.1677	42.3177	2.05984	Cdca7
chr2	72732793	72737107	1.90302	0.895107	2.12602	8430437L04Rik
chr2	73059093	73059752	1.20248	0.38529	3.12097	Sp3
chr2	73511475	73511625	2.95842	1.37533	2.15107	Wipf1
chr2	75391477	75392009	1.48954	0.447438	3.32904	9430019J16Rik
chr2	75762014	75762186	3.68574	1.59922	2.30472	Nfe2l2
chr2	75764669	75765276	2.88514	1.35947	2.12226	Nfe2l2
chr2	75766578	75767375	2.6547	0.743347	3.57128	Nfe2l2
chr2	75768851	75769406	2.84134	1.36294	2.08472	Agps
chr2	83674803	83674920	3.99604	1.2207	3.27355	Zc3h15
chr2	85555407	85555607	6.41872	2.19523	2.92394	Olfr996
chr2	90496739	90497175	1.67211	0.800736	2.08821	Ptprj
chr2	90500584	90502241	2.30509	0.970472	2.37522	Ptprj
chr2	90504979	90505224	2.42582	1.10112	2.20304	Ptprj
chr2	90541565	90544023	2.04395	0.712325	2.86941	Ptprj
chr2	90545956	90546142	4.08998	0.910058	4.4942	Ptprj
chr2	90553771	90553904	3.93238	1.63066	2.41152	Ptprj
chr2	90562812	90566870	1.81803	0.677834	2.68211	Ptprj
chr2	90569180	90569647	2.08714	0.770237	2.70974	Ptprj
chr2	91695199	91695586	3.01002	1.18916	2.53122	Atg13
chr2	92065673	92066973	1.71288	0.655111	2.61464	Creb3l1
chr2	92172495	92172641	3.09375	1.01447	3.04963	Phf21a
chr2	103213087	103213242	3.11861	1.39921	2.22883	Ehf
chr2	103265316	103265469	4.35062	1.76324	2.4674	Ehf
chr2	103272155	103272571	2.80019	1.2207	2.29391	Ehf
chr2	103312628	103313500	1.57215	0.746141	2.10704	Ehf
chr2	103348491	103348657	3.05517	1.27463	2.39691	A930006I01Rik
chr2	107227541	107228335	1.65673	0.572941	2.89162	Kcna4
chr2	107233293	107233596	2.90298	1.22205	2.3755	Kcna4
chr2	118288313	118288499	3.40832	1.13757	2.99613	1700054M17Rik
chr2	120134893	120135069	2.83655	1.38254	2.0517	Ehd4
chr2	120140044	120140741	2.64903	1.24464	2.12835	Ehd4
chr2	120194841	120195540	2.26734	1.08216	2.0952	Ehd4
chr2	122770780	122771648	1.52461	0.591132	2.57914	Sqor
chr2	124858136	124858909	1.87601	0.732211	2.56211	Sema6d
chr2	127741346	127743955	2.06841	0.740033	2.79502	Mall
chr2	127748933	127749768	2.68573	0.905903	2.9647	Mall
chr2	128466685	128467269	2.32031	0.769907	3.01376	Morrbid
chr2	128470329	128471278	2.93092	1.36005	2.155	Morrbid
chr2	129178592	129178642	5.23006	2.01009	2.6019	AI847159
chr2	129243826	129243993	3.70119	1.42537	2.59665	A730036I17Rik
chr2	129256880	129257685	1.66362	0.663678	2.50667	A730036I17Rik
chr2	129406960	129408246	3.42608	1.52192	2.25115	Il1b
chr2	129893253	129893318	4.02313	1.70898	2.3541	Stk35os1
chr2	130006228	130006472	2.30585	1.10564	2.08554	Tgm3
chr2	130007562	130007749	2.75445	0.82033	3.35773	Tgm3
chr2	131404451	131404954	2.8515	1.25144	2.27857	Rnf24
chr2	131435764	131437527	2.43169	1.06514	2.28297	Smox
chr2	131495987	131496267	2.20749	1.09573	2.01464	Smox
chr2	131505965	131506214	2.80057	1.35961	2.05984	Smox
chr2	131509122	131509311	3.27036	1.6233	2.01464	Smox
chr2	131935461	131935759	3.45693	1.36681	2.5292	Prnd
chr2	136993053	136993130	3.8078	1.37395	2.77142	Slx4ip
chr2	137062980	137063366	2.07347	0.904459	2.2925	Jag1
chr2	137596426	137596609	5.10968	2.1101	2.42153	Jag1
chr2	137598425	137599132	2.90298	0.920275	3.15446	Jag1
chr2	139486828	139487226	3.70334	1.66134	2.22912	Sptlc3
chr2	139573871	139574121	3.10634	1.1849	2.62162	Sptlc3
chr2	143836153	143836302	3.51011	0.49702	7.06231	Bfsp1
chr2	143853331	143853526	4.51078	2.03451	2.21714	Bfsp1
chr2	155746039	155746390	1.919	0.75352	2.54671	Procr
chr2	160182960	160183278	2.59161	1.01469	2.55408	Gm826
chr2	160210190	160210454	2.91159	0.701288	4.15178	Gm826
chr2	160220593	160222495	2.35814	0.739781	3.18761	Gm826
chr2	160224659	160225878	2.22974	1.1022	2.02298	Gm826
chr2	160236308	160236852	2.60746	1.13768	2.29191	Gm826
chr2	160255593	160256869	1.76372	0.692306	2.54761	Gm826
chr2	160261426	160262301	2.14636	0.8524	2.51803	Gm826
chr2	160264328	160264478	3.22257	1.41059	2.28455	Gm826
chr2	160268444	160268577	2.62159	0.676129	3.87735	Gm826
chr2	160275851	160275997	3.03947	1.30431	2.33033	Gm826
chr2	160294599	160295565	1.64065	0.635204	2.58287	Gm826
chr2	161350644	161350765	3.47099	0.830616	4.17882	Chd6
chr2	163736819	163736857	7.50727	2.78406	2.69652	Ada
chr2	164009133	164009358	3.41627	1.57516	2.16884	Ywhab
chr2	164017478	164017904	1.80437	0.782282	2.30655	Pabpc1l
chr2	164356920	164357209	2.11133	0.860265	2.45428	Slpi
chr2	164364139	164364684	1.80297	0.863825	2.08719	Slpi
chr2	164383810	164384089	3.46512	1.17549	2.94781	Rbpjl
chr2	170119246	170119460	2.51801	1.16176	2.16741	Zfp217
chr2	170163958	170164173	2.83802	1.15636	2.45428	Zfp217
chr2	173266990	173267589	2.96336	1.42178	2.08427	Pmepa1
chr3	8054028	8054204	3.37685	1.41259	2.39053	1700010I02Rik
chr3	8993062	8994321	2.42954	1.12601	2.15766	Tpd52
chr3	10021878	10022531	4.10173	1.84694	2.22082	Fabp5
chr3	10065519	10065796	2.66052	1.0694	2.48786	Gm9833
chr3	10077412	10077565	3.26296	1.48665	2.19484	Gm9833
chr3	10085130	10085514	2.06363	0.950495	2.17111	Gm9833
chr3	10130519	10132123	2.19846	1.01573	2.16441	Gm9833
chr3	10142782	10143191	2.71249	0.995863	2.72376	Pmp2
chr3	10212306	10212491	3.34107	1.54402	2.16387	Fabp4
chr3	10242759	10242808	5.82196	2.69883	2.15722	Fabp12
chr3	10257270	10261163	2.69912	0.906303	2.97816	Fabp12
chr3	10262989	10263174	6.38231	2.08729	3.0577	Fabp12
chr3	10264810	10265578	2.79622	1.23289	2.26802	Fabp12
chr3	10273408	10274887	3.17724	1.56653	2.0282	Fabp12
chr3	15007087	15007619	2.10025	0.566755	3.70574	A930001A20Rik
chr3	15065026	15065070	7.74424	1.32243	5.85608	A930001A20Rik
chr3	15066087	15066743	2.98371	0.653151	4.56818	A930001A20Rik
chr3	18338505	18338654	3.29738	1.27805	2.58	Cyp7b1
chr3	18375948	18376306	3.4752	1.55145	2.23997	4930433B08Rik
chr3	18376982	18377494	2.12038	0.795523	2.66539	4930433B08Rik
chr3	18378413	18378875	1.78383	0.744224	2.39691	4930433B08Rik
chr3	19425347	19425522	3.16974	1.48112	2.14009	Dnajc5b
chr3	21656692	21656734	7.54699	3.40053	2.21936	Tbl1xr1
chr3	21680070	21680217	3.23442	1.36741	2.36537	Tbl1xr1
chr3	21698862	21699176	1.89276	0.926542	2.04282	Tbl1xr1
chr3	27055079	27055391	2.94623	0.576443	5.11105	Ect2
chr3	27987859	27990779	1.88339	0.833311	2.26013	Pld1
chr3	28009261	28009405	3.57696	1.57957	2.26452	Pld1
chr3	31060933	31061240	3.04584	1.17166	2.59959	Mir7008
chr3	31091278	31091303	10.4601	4.86654	2.1494	Skil
chr3	31134091	31135523	2.15263	0.964117	2.23275	Cldn11
chr3	38372935	38373225	2.34998	1.16739	2.01303	Ankrd50
chr3	38383202	38384079	2.32218	1.13394	2.04789	Ankrd50
chr3	38442544	38442782	1.99773	0.733448	2.72376	Ankrd50
chr3	38616962	38617332	2.59147	1.18661	2.18393	Ankrd50
chr3	58321341	58321433	3.96217	1.7824	2.22294	Tsc22d2
chr3	65843535	65845188	1.8121	0.832018	2.17796	Ccnl1
chr3	65872396	65873851	2.59243	0.683482	3.79298	Ccnl1
chr3	65882226	65882809	2.94954	0.789374	3.73656	Ccnl1
chr3	65883708	65883820	3.82066	1.18074	3.23582	Ccnl1
chr3	65921805	65922536	1.96211	0.774281	2.53411	Ccnl1
chr3	69234023	69235143	1.96693	0.519525	3.78602	Arl14
chr3	79153664	79154372	2.58548	1.2776	2.0237	Rapgef2
chr3	79542788	79543102	2.72557	1.33085	2.04799	Fnip2
chr3	82937448	82938732	2.24029	1.06289	2.10774	Rbm46os
chr3	83875725	83876803	2.81542	1.31997	2.13293	Tlr2
chr3	83881393	83881619	2.80508	0.959638	2.92306	Tlr2
chr3	84618980	84619174	4.28895	1.74506	2.45776	Tigd4
chr3	84973083	84973481	2.19014	1.03668	2.11266	Fbxw7
chr3	84974078	84974485	3.42674	1.2347	2.77536	Fbxw7
chr3	84982122	84982169	7.58713	3.26387	2.32459	Fbxw7
chr3	84989229	84989553	2.54362	1.01223	2.51289	Fbxw7
chr3	85005605	85005911	3.96217	1.71138	2.31519	Fbxw7
chr3	85023207	85024745	1.72604	0.797928	2.16316	Fbxw7
chr3	85283671	85284495	2.94278	1.36095	2.1623	1700036G14Rik
chr3	85630220	85630617	2.67471	0.892722	2.99613	Gatb
chr3	85634563	85634769	3.76983	1.59205	2.36791	Gatb
chr3	90082282	90083081	1.43808	0.701764	2.04924	Tpm3
chr3	90187433	90187818	2.84041	1.41517	2.00712	Rps27rt
chr3	90216969	90217122	3.21117	1.52122	2.11091	Rab13
chr3	90658812	90660335	2.21132	0.559188	3.95452	S100a7a
chr3	90681116	90681333	2.73883	0.487531	5.61775	S100a8
chr3	92153744	92156414	2.48118	1.16493	2.1299	Lelp1
chr3	92978923	92979234	2.90474	0.918471	3.16258	Lce3e
chr3	93385546	93386612	1.62798	0.699671	2.32678	Rptn
chr3	93517018	93518069	2.30718	0.976408	2.36293	S100a11
chr3	97933315	97935299	1.6336	0.687876	2.37484	Gm5544
chr3	101141615	101142263	1.57753	0.775498	2.03422	Ptgfrn
chr3	101359646	101361747	2.57984	1.07003	2.41101	Igsf3
chr3	101362348	101363345	1.93141	0.71626	2.69652	Igsf3
chr3	101595569	101595722	3.31476	1.0372	3.19587	Atp1a1
chr3	101733581	101733751	3.12312	0.809015	3.8604	Mab21l3
chr3	101738095	101738290	2.88527	1.19358	2.41733	Mab21l3
chr3	103262877	103263113	3.32419	1.5914	2.08885	Trim33
chr3	104523528	104523815	2.70587	1.27174	2.12769	Lrig2
chr3	104741918	104742376	1.79941	0.739174	2.43436	Tafa3
chr3	104743341	104743974	1.76514	0.476325	3.70574	Tafa3
chr3	106497167	106497814	2.06988	0.997442	2.07519	Dennd2d
chr3	121651810	121652136	2.01755	0.908662	2.22035	A730020M07Rik
chr3	122214517	122215156	2.21981	1.04304	2.12821	Gclm
chr3	123431753	123433476	1.45793	0.607872	2.39842	Prss12
chr3	126916772	126916944	3.36324	0.707345	4.75473	Ank2
chr3	130827587	130827771	2.92856	1.32243	2.21453	Rpl34
chr3	133624835	133625065	3.75545	1.58691	2.36651	Tet2
chr3	133626233	133626389	2.84464	1.35634	2.09729	Tet2
chr3	135499420	135499438	11.4463	4.70197	2.43436	Manba
chr3	135670831	135671295	2.64714	1.06022	2.49678	Nfkb1
chr3	136294023	136294347	2.78819	0.587746	4.74388	Bank1
chr3	136306465	136306695	2.61848	1.14994	2.27706	Bank1
chr3	136840972	136841201	3.77185	1.82484	2.06695	Ppp3ca
chr3	138494606	138495041	2.4775	1.15522	2.1446	Metap1
chr3	143017173	143017473	2.85276	1.26953	2.2471	4930519L02Rik
chr3	146546010	146546562	2.51225	1.13077	2.22171	Rpf1
chr3	146845100	146845358	3.56288	1.66072	2.14538	Ttll7
chr3	146846324	146846605	3.04565	1.48714	2.04799	Ttll7
chr3	149169823	149170019	5.94326	2.34799	2.53122	Gm1653
chr3	152322537	152322684	3.45005	1.25946	2.73932	Miga1
chr3	154692662	154692790	4.27171	1.48773	2.87129	Erich3
chr4	40821117	40821703	2.32592	1.011	2.3006	Mir5123
chr4	41074808	41074938	3.90121	1.54622	2.52306	Aqp3
chr4	44282122	44282293	3.24388	1.5467	2.09729	Melk
chr4	46634000	46634316	3.3854	0.602626	5.61775	Tbc1d2
chr4	46635653	46636052	2.06549	0.742416	2.78212	Tbc1d2
chr4	46642022	46644323	1.82869	0.882768	2.07154	Tbc1d2
chr4	47328577	47329751	1.80896	0.689375	2.62406	Tgfbr1
chr4	54527498	54527638	3.84897	1.6247	2.36903	Zfp462
chr4	55508449	55508611	3.71759	1.43671	2.58757	Klf4
chr4	55520572	55520649	4.93985	1.99223	2.47956	Klf4
chr4	55774091	55775270	1.71392	0.771697	2.22097	Klf4
chr4	55777303	55777679	1.66495	0.731556	2.27591	Klf4
chr4	56502379	56502533	3.8078	1.75179	2.17366	Actl7b
chr4	56581511	56583315	3.01336	1.43092	2.10589	Actl7b
chr4	56601910	56602354	1.74907	0.798223	2.1912	Actl7b
chr4	56603886	56604209	4.73498	2.0471	2.31301	Actl7b
chr4	56605015	56605972	2.31851	0.773835	2.99613	Actl7b
chr4	56608371	56610757	2.67687	1.27255	2.10356	Actl7b
chr4	56638152	56640249	1.56824	0.759277	2.06544	Actl7b
chr4	56905852	56906601	1.51292	0.727424	2.07984	Mir32
chr4	58039732	58039907	3.2603	1.29976	2.50839	Txndc8
chr4	58047721	58047915	2.7776	1.03613	2.68075	Txndc8
chr4	59332244	59332431	3.30534	1.52751	2.16387	Gm12596
chr4	59448451	59449717	2.28466	0.889976	2.56711	Susd1
chr4	59450515	59452509	2.92493	1.18316	2.47214	Susd1
chr4	59453137	59457961	2.65787	1.22593	2.16804	Susd1
chr4	62472770	62472903	4.58778	1.63066	2.81344	Wdr31
chr4	83321817	83321884	5.79541	2.13168	2.71871	Ttc39b
chr4	86674394	86674692	3.61648	1.40231	2.57895	Plin2
chr4	88079348	88079452	4.80032	1.47502	3.25442	Focad
chr4	88118644	88119119	3.15305	1.14703	2.74888	Mir491
chr4	89162794	89163664	1.86723	0.577612	3.23267	Mtap
chr4	89164429	89164605	3.69202	1.20221	3.07104	Mtap
chr4	89235494	89235662	2.97163	0.755673	3.93242	Cdkn2a
chr4	95913413	95913530	2.64145	1.31113	2.01464	9530080O11Rik
chr4	99199680	99199772	4.90965	1.49492	3.28422	Atg4c
chr4	101304812	101304818	36.9803	14.9875	2.4674	Jak1
chr4	109122276	109122396	3.96217	1.05794	3.74517	Osbpl9
chr4	109479512	109480012	2.47239	1.0791	2.29116	Rnf11
chr4	109480731	109481501	3.18003	1.13351	2.80547	Rnf11
chr4	109482185	109482917	1.98109	0.838261	2.36333	Rnf11
chr4	111425070	111425221	3.2537	1.5764	2.064	Bend5
chr4	117932913	117934520	1.38072	0.516792	2.67171	Artn
chr4	117995167	117995468	2.63267	1.10715	2.37788	Artn
chr4	119018108	119020564	2.55863	1.1932	2.14434	Gm12866
chr4	119024127	119024287	3.02115	1.45467	2.07686	Gm12866
chr4	119227063	119227542	2.44844	1.03806	2.35866	AU022252
chr4	121024265	121024309	6.30345	3.00552	2.09729	Smap2
chr4	123610192	123610831	2.1578	0.902314	2.39141	Mir6398
chr4	124139023	124139971	2.85878	1.13829	2.51146	Rragc
chr4	124140623	124141265	2.92534	1.11232	2.62994	Rragc
chr4	124302955	124303062	3.6289	1.58197	2.29391	1700057H15Rik
chr4	124400405	124402193	2.61486	1.28397	2.03654	1700057H15Rik
chr4	124422533	124422680	5.44462	2.48293	2.19282	1700057H15Rik
chr4	125133146	125133645	2.66791	1.03886	2.56811	Zc3h12a
chr4	125134826	125135007	3.76516	1.49047	2.52615	Zc3h12a
chr4	125145894	125145980	4.51503	2.15279	2.09729	Zc3h12a
chr4	125153910	125154018	3.74205	1.56732	2.38754	Zc3h12a
chr4	125156788	125157468	2.50549	0.637877	3.92786	Zc3h12a
chr4	125158287	125158514	2.40872	0.699081	3.44555	Zc3h12a
chr4	125160965	125161328	1.61543	0.7869	2.05291	Zc3h12a
chr4	126239849	126240670	2.19102	0.934237	2.34525	Map7d1
chr4	129068434	129068862	2.20326	0.877499	2.51084	Rnf19b
chr4	130241015	130241552	2.44961	1.17221	2.08974	Ldc1
chr4	132554966	132555593	2.13591	0.885837	2.41117	Ptafr
chr4	135019816	135020029	4.2412	1.98675	2.13474	Syf2
chr4	136801150	136801427	3.14685	1.31765	2.38822	Ephb2
chr4	136802145	136804926	2.94064	1.29913	2.26355	Ephb2
chr4	137019057	137020517	1.87253	0.463756	4.03776	Zbtb40
chr4	138246716	138247200	2.17756	1.02734	2.1196	Sh2d5
chr4	138267774	138267964	3.08632	1.11362	2.77142	Kif17
chr4	141593171	141593201	7.6602	3.7028	2.06876	Fblim1
chr4	141977940	141979395	1.88986	0.741651	2.54818	Fhad1os1
chr4	143277805	143278347	2.66094	0.985722	2.69949	Pdpn
chr4	143288321	143288425	4.80032	1.6276	2.94932	Pdpn
chr4	143293938	143296184	2.10634	0.956199	2.20282	Pdpn
chr4	145257367	145258047	2.08597	0.731225	2.8527	Tnfrsf1b
chr4	147993460	147993609	3.40374	0.958539	3.55097	Nppa
chr4	148788430	148788833	3.0085	1.37821	2.1829	Casz1
chr4	149123278	149123427	3.40374	1.06504	3.19587	Cort
chr4	150591359	150591525	2.81648	1.40209	2.00877	Slc45a1
chr4	151339274	151339477	2.73253	1.19865	2.27967	Gm13090
chr4	153590438	153591195	2.39719	0.712749	3.36331	Ajap1
chr4	153592208	153592319	5.06872	2.38275	2.12725	Ajap1
chr4	153610680	153610906	2.5947	0.866015	2.99613	Ajap1
chr5	21188269	21188862	2.25837	1.04367	2.16387	Gsap
chr5	23899078	23899225	3.12661	0.359844	8.68878	Snord93
chr5	26170206	26170464	2.88716	1.00464	2.87384	Gm10220
chr5	27732162	27732473	2.1913	0.969497	2.26024	Paxip1
chr5	30950607	30950657	5.70553	1.9043	2.99613	Abhd1
chr5	31567806	31569094	2.49789	1.04316	2.39455	AI839979
chr5	31573367	31573443	4.06644	0.765616	5.31133	AI839979
chr5	33082067	33082214	2.21019	0.899611	2.45683	Slc5a1
chr5	33095087	33095917	2.16726	1.03245	2.09914	Slc5a1
chr5	34084174	34084370	3.39615	1.18749	2.85994	4930557J02Rik
chr5	34088227	34088505	2.56543	0.856249	2.99613	4930557J02Rik
chr5	36414070	36415567	2.66791	1.30388	2.04614	Sorcs2
chr5	38589424	38589765	2.92806	1.10138	2.65854	Wdr1
chr5	39660273	39660291	14.528	7.05295	2.05984	Hs3st1
chr5	39715058	39715362	2.60669	0.870019	2.99613	Hs3st1
chr5	39830822	39832582	2.35929	0.69728	3.38356	Hs3st1
chr5	43800481	43801033	2.21078	0.689963	3.2042	Bst1
chr5	43802183	43802330	4.04303	0.827642	4.885	Bst1
chr5	43984928	43985183	2.8279	1.22389	2.31058	Fgfbp1
chr5	52586308	52586429	3.73295	1.09292	3.41559	Lgi2
chr5	52587709	52588072	2.31399	0.684894	3.37862	Lgi2
chr5	52624788	52625579	1.40254	0.695487	2.01663	8030423F21Rik
chr5	52629720	52629903	3.16108	0.838261	3.77099	8030423F21Rik
chr5	52889387	52889619	3.21072	1.14002	2.81636	Anapc4
chr5	52926725	52926896	2.82681	0.46401	6.09214	5033403H07Rik
chr5	52938134	52938397	2.77201	0.965423	2.87129	5033403H07Rik
chr5	53102323	53102814	2.40474	0.398614	6.03275	Slc34a2
chr5	63827678	63827838	3.12021	1.35549	2.30191	0610040J01Rik
chr5	72254709	72255020	2.49706	0.748384	3.3366	Atp10d
chr5	86192706	86193464	1.87132	0.830443	2.25339	Gnrhr
chr5	86426448	86426841	8.2268	3.18998	2.57895	Tmprss11a
chr5	86435458	86435604	4.01645	1.37677	2.91729	Tmprss11a
chr5	86531127	86531292	4.5625	1.12206	4.06618	Tmprss11g
chr5	86742549	86742721	2.85645	1.38394	2.064	Tmprss11e
chr5	90612591	90612920	2.64948	1.029	2.5748	Rassf6
chr5	90875828	90876934	1.47596	0.669584	2.2043	Cxcl1
chr5	90880164	90880494	2.42533	0.737354	3.28923	Cxcl1
chr5	90973220	90973398	4.9861	1.39672	3.56986	Mthfd2l
chr5	91015696	91015867	3.19754	1.42296	2.2471	Epgn
chr5	91035671	91036331	2.43734	1.04191	2.33929	Epgn
chr5	92218895	92220797	1.81652	0.803747	2.26006	U90926
chr5	96795577	96795734	4.13883	0.909696	4.54968	Anxa3
chr5	96804893	96805086	2.792	1.28817	2.16741	Anxa3
chr5	98295179	98295420	3.58404	1.55838	2.29985	Cfap299
chr5	98845773	98846036	3.76632	1.40791	2.67512	Bmp3
chr5	101842460	101842839	2.25812	0.865336	2.60953	Cds1
chr5	107491884	107493637	1.55051	0.663855	2.33562	A830010M20Rik
chr5	113842534	113843671	2.64842	1.17704	2.25006	Selplg
chr5	118379459	118380711	2.79757	1.32243	2.11548	2410131K14Rik
chr5	118393261	118393954	2.16118	0.877802	2.46204	2410131K14Rik
chr5	118638507	118638912	2.26969	1.11019	2.04442	Med13l
chr5	119140145	119140665	2.13348	1.05794	2.01663	1700081H04Rik
chr5	119196633	119197011	1.9706	0.839637	2.34697	Gm7538
chr5	119213570	119213678	3.74205	1.6163	2.31519	Gm7538
chr5	119216660	119216851	3.27761	1.19088	2.75226	Gm7538
chr5	121295045	121295735	1.76862	0.505973	3.49549	Hectd4
chr5	122519951	122520312	3.31461	1.2455	2.66127	Atp2a2
chr5	130186947	130187108	3.59302	1.41278	2.54323	Rabgef1
chr5	135643798	135643939	3.99027	1.98833	2.00684	Rhbdd2
chr5	135713294	135713913	2.34274	1.05965	2.21086	Mir7034
chr5	135950854	135951596	2.08254	0.983801	2.11683	Ywhag
chr5	136458707	136459113	2.43976	0.990193	2.46392	Mir721
chr5	136467770	136467995	2.57101	1.26953	2.02516	Mir721
chr5	144967565	144967950	3.84897	1.82736	2.1063	Smurf1
chr5	148739501	148740641	2.37035	1.12754	2.10222	2210417A02Rik
chr5	149538920	149539073	3.88448	1.45208	2.67512	Gm15997
chr5	150611595	150612372	1.91734	0.864599	2.21761	N4bp2l1
chr5	150622765	150623073	3.31896	0.978941	3.39036	N4bp2l1
chr6	6592058	6592821	1.98368	0.679413	2.9197	Sem1
chr6	6658164	6658293	4.05431	1.80424	2.2471	Sem1
chr6	14482044	14482118	6.10388	1.50113	4.06618	Ppp1r3a
chr6	17479148	17479328	2.81754	1.35182	2.08427	Met
chr6	22941204	22941376	3.96217	1.29167	3.06747	Ptprz1
chr6	25255025	25255369	2.41877	0.676591	3.57493	Tmem229a
chr6	34796464	34797844	2.1591	0.436976	4.94099	Agbl3
chr6	39268958	39270140	2.11852	1.02035	2.07627	Kdm7a
chr6	40431023	40431221	3.04167	1.3625	2.23241	E330009J07Rik
chr6	40432035	40432247	4.9714	1.77156	2.80624	E330009J07Rik
chr6	50407882	50408415	2.02197	1.00237	2.0172	Osbpl3
chr6	50684511	50684792	2.19964	1.01653	2.16387	Npvf
chr6	53462625	53462684	6.98416	2.60003	2.68619	Creb5
chr6	67244339	67244486	3.71959	1.79922	2.06733	Serbp1
chr6	70825101	70825247	2.60526	1.19562	2.17901	Eif2ak3
chr6	72930262	72931222	2.81479	1.05243	2.67456	Tmsb10
chr6	72933038	72933557	1.54212	0.723641	2.13105	Tmsb10
chr6	86320046	86320077	9.45808	4.43653	2.13186	Fam136a
chr6	90753691	90754076	1.83186	0.83811	2.1857	Iqsec1
chr6	91805123	91805442	2.98094	1.01151	2.94702	Grip2
chr6	91806359	91807213	3.45182	1.46179	2.36136	Grip2
chr6	92259261	92259465	2.91336	1.06313	2.74036	Trh
chr6	99342936	99344756	1.75468	0.828334	2.11832	Foxp1
chr6	99662681	99663030	2.95176	1.31864	2.23849	Eif4e3
chr6	103379272	103379542	2.6708	1.09713	2.43436	Chl1
chr6	103419496	103419561	5.24226	2.19727	2.38581	Chl1
chr6	108477243	108477557	2.70033	0.741234	3.64302	Mir7661
chr6	108493965	108494876	2.20072	1.09743	2.00535	Mir7661
chr6	108507543	108508262	1.60912	0.691562	2.32678	Mir7661
chr6	108541010	108541129	3.86228	1.28909	2.99613	Mir7661
chr6	108572480	108572615	4.22632	1.91997	2.20124	0610040F04Rik
chr6	112982072	112982102	8.18849	2.82118	2.9025	Srgap3
chr6	113521903	113522229	1.99324	0.859984	2.31776	Emc3
chr6	114423000	114423106	3.21459	1.29748	2.47757	Hrh1
chr6	114425169	114425643	2.17334	0.84814	2.56248	Hrh1
chr6	119230190	119230610	2.4339	1.17129	2.07796	Cacna2d4
chr6	120261795	120262604	3.00714	1.37964	2.17965	B4galnt3
chr6	120263209	120264355	3.37441	1.33858	2.52088	B4galnt3
chr6	124478263	124478351	4.05222	1.7432	2.32459	Clstn3
chr6	136693318	136693960	2.24646	0.758027	2.96357	Plbd1
chr6	136966397	136966685	2.75151	1.35916	2.02441	Pde6h
chr6	142191519	142191803	2.20431	0.540147	4.08094	Slco1a6
chr6	142192424	142192647	2.70067	0.806503	3.34862	Slco1a6
chr6	149193899	149194138	4.67503	2.12474	2.20028	Amn1
chr7	19847112	19847407	1.88035	0.771043	2.43871	Gm19345
chr7	27573684	27573962	2.87899	1.33194	2.1615	2310022A10Rik
chr7	34378624	34378747	3.86553	1.33318	2.89948	Lsm14a
chr7	43668575	43669236	1.99008	0.904293	2.2007	Ctu1
chr7	47110410	47111173	1.95252	0.554623	3.52046	Ptpn5
chr7	48888007	48888967	1.79123	0.727336	2.46273	E2f8
chr7	48916626	48917164	1.87062	0.521106	3.58971	E2f8
chr7	48917817	48918035	3.19882	0.994854	3.21536	E2f8
chr7	49094022	49094498	2.59705	0.966817	2.68619	9130015G15Rik
chr7	49438938	49439143	2.70587	1.18696	2.27967	Nav2
chr7	49601113	49602127	1.52391	0.652085	2.33698	Dbx1
chr7	64254184	64255094	1.95061	0.906808	2.15107	Mir6416
chr7	66597533	66598498	1.65877	0.723567	2.2925	Asb7
chr7	72443549	72445862	2.63117	1.09545	2.40191	Mctp2
chr7	72446562	72448213	2.45266	0.752927	3.2575	Mctp2
chr7	75649288	75650098	1.63378	0.568154	2.8756	Akap13
chr7	80638634	80638917	2.63211	1.28972	2.04084	Gm15880
chr7	81219486	81220144	1.5656	0.771752	2.02863	Pde8a
chr7	84183774	84184097	3.0667	1.39203	2.20304	Abhd17c
chr7	84251890	84252022	3.8421	1.84339	2.08427	Abhd17c
chr7	88214001	88214537	2.77943	1.37177	2.02616	Ctsc
chr7	89173682	89173893	3.04205	1.15321	2.6379	Tmem135
chr7	89180319	89182415	2.02645	0.91611	2.21202	Tmem135
chr7	89202079	89202258	3.5416	1.32982	2.66323	Tmem135
chr7	90002396	90002679	2.80012	0.803737	3.48387	Eed
chr7	90003381	90003707	2.33355	0.957341	2.43753	Eed
chr7	90005945	90006546	2.00416	0.880152	2.27706	E230029C05Rik
chr7	90631117	90631277	3.07068	0.9257	3.31715	Tmem126b
chr7	96228252	96228278	9.44825	4.47591	2.11091	Tenm4
chr7	96245646	96245913	3.41311	1.68399	2.0268	Mir708
chr7	98968332	98969019	1.75327	0.816171	2.14817	Wnt11
chr7	99407414	99408143	3.14147	1.23354	2.54671	Gdpd5
chr7	100678416	100678910	1.68432	0.803094	2.09729	Plekhb1
chr7	100991687	100991906	3.6546	1.76324	2.07267	P2ry2
chr7	102242160	102242436	2.32562	1.07328	2.16685	Rhog
chr7	109621194	109621325	4.17389	1.93822	2.15347	St5
chr7	110640940	110641183	3.35888	1.3061	2.57168	Adm
chr7	111685593	111686441	1.6073	0.686166	2.34243	Galnt18
chr7	113037715	113038970	1.74904	0.775544	2.25524	Rassf10
chr7	113063137	113063384	3.33656	1.07079	3.11598	4930543E12Rik
chr7	113063979	113064367	3.00226	1.15883	2.59077	4930543E12Rik
chr7	113500456	113500670	3.73999	1.73028	2.1615	Far1
chr7	113502420	113503193	1.835	0.869073	2.11145	Far1
chr7	113694103	113694582	2.06794	0.982849	2.10403	Spon1
chr7	115340191	115341019	1.88538	0.849676	2.21894	A730082K24Rik
chr7	115480663	115481890	2.2927	1.04328	2.19758	Sox6
chr7	117310728	117310740	16.509	1.76324	9.36291	Xylt1
chr7	118697024	118697620	2.12734	0.967414	2.199	Gde1
chr7	122924051	122925164	1.65891	0.603588	2.74842	4930413G21Rik
chr7	125538817	125539187	1.82046	0.343117	5.30565	Il4ra
chr7	125539931	125540201	2.7295	0.744478	3.66632	Il4ra
chr7	127870090	127870167	4.01363	1.85483	2.16387	Zfp668
chr7	132642078	132642262	3.18696	1.14994	2.77142	Lhpp
chr7	134681318	134682267	2.41321	1.18169	2.04218	Dock1
chr7	139225177	139225480	1.98762	0.890348	2.23241	Stk32c
chr7	141549746	141549906	3.16974	1.28937	2.45836	Chid1
chr7	143024721	143025480	2.79805	0.51573	5.42543	Tspan32
chr7	143026202	143026393	2.15741	0.941624	2.29116	Tspan32
chr7	143844489	143844776	2.34693	1.01371	2.31519	Dhcr7
chr7	144036572	144037048	2.24745	1.03349	2.17461	Mir3105
chr7	144038011	144038243	3.27904	1.43643	2.28277	Mir3105
chr8	13695791	13696707	2.12815	0.941292	2.26089	Cfap97d2
chr8	23038171	23038980	1.83171	0.856554	2.13846	Ank1
chr8	24400364	24400571	3.63677	1.48214	2.45373	Tcim
chr8	24405180	24405594	2.58402	1.08605	2.37928	Tcim
chr8	24465966	24466144	3.02728	1.04011	2.91053	Tcim
chr8	24475135	24475907	2.16585	1.01409	2.13576	Tcim
chr8	24518689	24519104	2.5587	0.994211	2.5736	Ido2
chr8	34173217	34173295	5.07971	1.55979	3.25667	Mir6395
chr8	34622318	34622613	2.09525	0.663456	3.15809	B930018H19Rik
chr8	36186537	36186820	3.08013	1.42056	2.16825	Gm38414
chr8	46314202	46314637	2.00386	0.863379	2.32095	Helt
chr8	46811647	46811937	2.21335	0.766096	2.88913	Irf2
chr8	56393105	56393230	3.48671	1.73503	2.0096	4930518J21Rik
chr8	56421080	56421336	2.69304	1.01248	2.65983	4930518J21Rik
chr8	56435698	56436013	2.18863	1.00756	2.1722	4930518J21Rik
chr8	61788392	61789833	1.99071	0.965437	2.06198	Palld
chr8	61797249	61797299	6.33947	1.69271	3.74517	Palld
chr8	61803836	61804074	2.86342	1.11128	2.57667	Palld
chr8	64674820	64674969	3.40374	1.66857	2.03992	Cpe
chr8	64711323	64711523	3.52633	1.00505	3.50863	Cpe
chr8	64788668	64789019	2.16734	0.632957	3.42415	Msmo1
chr8	69012935	69013348	3.89501	1.88278	2.06876	Atp6v1b2
chr8	69019575	69019708	2.50242	1.19317	2.09729	Atp6v1b2
chr8	70271233	70274115	1.98246	0.675439	2.93507	Homer3
chr8	71387957	71389063	1.96317	0.9422	2.0836	Nr2f6
chr8	72216247	72216540	2.54228	0.79436	3.20041	Fam32a
chr8	77762551	77762900	2.99717	1.40958	2.12629	Ednra
chr8	77763777	77764009	2.28849	0.752416	3.04153	Ednra
chr8	77771992	77772177	3.1269	1.05794	2.95564	Ednra
chr8	80961892	80962145	2.59968	0.940858	2.7631	Usp38
chr8	84501415	84501710	2.60563	1.23726	2.10598	Cacna1a
chr8	90839434	90839896	2.17834	1.06481	2.04575	Chd9
chr8	91410954	91411438	2.58687	1.26778	2.04047	Fto
chr8	92000324	92000940	1.69807	0.70415	2.41152	Irx3
chr8	95527608	95527768	4.25933	1.6861	2.52615	Ccdc113
chr8	104963896	104964028	3.30181	0.721325	4.57742	Ces2g
chr8	105340556	105341172	2.09686	0.875894	2.39397	Fhod1
chr8	106499688	106499771	3.91443	1.46582	2.67047	Cdh3
chr8	106500365	106500513	2.57006	0.965015	2.66323	Cdh3
chr8	106768875	106773764	2.02768	0.948881	2.13692	Tango6
chr8	106833535	106833863	3.09243	1.32243	2.33844	Has3
chr8	106836604	106837720	1.98819	0.82948	2.39691	Has3
chr8	109749994	109750299	4.18301	1.9598	2.13441	Atxn1l
chr8	110802765	110803076	2.3187	1.08856	2.13006	Il34
chr8	110924430	110924690	2.13348	0.956217	2.23116	St3gal2
chr8	111186632	111186754	3.70236	1.34411	2.75451	9430091E24Rik
chr8	111596626	111596751	3.67689	1.52344	2.41355	Ldhd
chr8	111649571	111649922	2.32538	1.07	2.17325	Zfp1
chr8	116552743	116552864	3.60197	1.26778	2.84116	Dynlrb2
chr8	116674324	116674500	3.01665	0.601104	5.01852	Cdyl2
chr8	117367357	117367495	4.13444	1.80157	2.29491	Cmip
chr8	122979701	122979959	2.7643	1.23017	2.2471	Ankrd11
chr8	123729551	123729836	3.11413	1.20643	2.58128	6030466F02Rik
chr8	123997012	123997150	5.39774	2.33821	2.3085	Abcb10
chr8	125010287	125010596	2.46193	1.1812	2.08427	Tsnax
chr8	125619217	125620142	2.30448	0.754856	3.05288	4930567H12Rik
chr8	127102330	127103232	2.49503	1.10251	2.26304	Pard3
chr8	127110326	127110911	2.54663	1.00369	2.53727	Pard3
chr8	127112023	127113370	2.63556	1.05637	2.49492	Pard3
chr8	127114052	127114525	1.99365	0.917033	2.17402	Pard3
chr9	13853494	13853614	3.03766	1.27835	2.37624	Fam76b
chr9	15037314	15037649	2.90953	1.38954	2.09389	Panx1
chr9	15119209	15119984	1.98364	0.921434	2.15278	Hephl1
chr9	15145301	15145646	2.94005	1.16527	2.52306	Hephl1
chr9	15170730	15171041	2.0639	0.952489	2.16685	Hephl1
chr9	25484852	25485383	2.08928	0.986218	2.11848	Eepd1
chr9	31881979	31882349	2.93415	1.42965	2.05235	Barx2
chr9	32704673	32705252	1.32757	0.401982	3.30255	Ets1
chr9	40767424	40767571	4.20475	1.90718	2.2047	Hspa8
chr9	40781672	40783973	3.08571	1.48737	2.0746	Hspa8
chr9	41153248	41153397	3.29738	1.49106	2.21143	Ubash3b
chr9	41169181	41169655	2.84206	0.781181	3.63816	Ubash3b
chr9	41723411	41723613	4.78599	1.49264	3.20639	Mir125b-1
chr9	41859700	41862000	2.11201	0.756659	2.79123	Sorl1
chr9	42097446	42097454	29.7163	13.8855	2.14009	Sorl1
chr9	43074615	43075251	2.03092	0.665373	3.05231	Arhgef12
chr9	43173691	43173726	7.92434	3.32496	2.38329	Pou2f3
chr9	43600123	43600348	2.60623	1.199	2.17366	Nectin1
chr9	43679128	43679264	3.49603	1.63359	2.14009	Nectin1
chr9	43679896	43680549	1.75962	0.866768	2.03009	Nectin1
chr9	45209023	45209745	2.27194	1.06234	2.13862	Tmprss4
chr9	45308314	45308457	3.7128	1.70159	2.18197	Tmprss13
chr9	45336763	45337103	1.91116	0.668993	2.85678	Lncbate3
chr9	50541704	50541802	3.39615	1.67328	2.02964	Bco2
chr9	50591268	50593391	2.42247	0.622906	3.88898	Sdhd
chr9	52891389	52892044	1.89942	0.605692	3.13595	Gm1715
chr9	52903353	52903957	1.63997	0.648077	2.53052	Gm1715
chr9	53000273	53000489	3.44856	0.930598	3.70574	Ddx10
chr9	53001305	53001740	3.33369	1.03362	3.22525	Ddx10
chr9	55126030	55126229	3.26531	0.983515	3.32004	Ube2q2
chr9	55135137	55135275	3.73248	1.72491	2.16387	Ube2q2
chr9	55940088	55940872	1.57678	0.721938	2.1841	Scaper
chr9	56105351	56105511	4.35839	1.65304	2.6366	Pstpip1
chr9	56205853	56205932	4.71448	1.74092	2.70804	Tspan3
chr9	56265006	56266390	1.72343	0.852317	2.02205	Tspan3
chr9	56466048	56466414	2.6198	1.21403	2.15793	Hmg20a
chr9	56908994	56909095	4.39369	1.93782	2.26734	Snx33
chr9	58708420	58709165	2.6379	1.02244	2.58	Rec114
chr9	59261684	59261992	1.38933	0.652627	2.12883	Adpgk
chr9	59653146	59653995	4.07884	1.98754	2.05221	Pkm
chr9	60911821	60914097	1.77915	0.639135	2.78368	Gm5122
chr9	61382637	61382886	2.51415	1.08344	2.32053	Tle3
chr9	63674935	63675078	3.3249	1.6276	2.04282	Aagab
chr9	66165168	66165501	3.90268	1.60439	2.4325	Dapk2
chr9	66166381	66166919	2.00318	0.668588	2.99613	Dapk2
chr9	66173000	66175637	1.78501	0.780318	2.28754	Dapk2
chr9	66622686	66622690	57.4515	22.4813	2.55552	Usp3
chr9	66882164	66882717	2.69399	1.23395	2.18323	Rab8b
chr9	66911496	66912014	1.42271	0.684191	2.07941	Rab8b
chr9	66915587	66917366	1.73275	0.701727	2.46927	Rab8b
chr9	69362391	69363069	2.93364	1.10007	2.66677	Gm15511
chr9	69366450	69366870	3.90557	1.68767	2.31418	Gm15511
chr9	69367712	69367938	2.80508	1.12348	2.49678	Gm15511
chr9	70047695	70048750	1.65247	0.777162	2.12629	Gcnt3
chr9	70271418	70271606	2.9927	0.731556	4.09087	Myo1e
chr9	70272279	70272520	3.91285	1.82177	2.14783	Myo1e
chr9	71162807	71163060	5.91976	2.61349	2.26508	Aqp9
chr9	73070456	73070600	2.53139	1.13876	2.22294	Rab27a
chr9	73130489	73130912	1.59236	0.55023	2.89399	Rsl24d1
chr9	75342349	75342891	1.97377	0.634375	3.11137	Bcl2l10
chr9	75365480	75366286	2.7922	1.30602	2.13794	Bcl2l10
chr9	75379340	75380075	6.81385	1.72725	3.94491	Mapk6
chr9	75382008	75382954	3.05749	0.978541	3.12454	Mapk6
chr9	75383621	75387043	2.62138	1.06969	2.45059	Mapk6
chr9	75413287	75414799	2.20645	0.930598	2.371	4933433G15Rik
chr9	75426974	75429836	2.35349	1.1644	2.0212	Leo1
chr9	76805808	76806263	2.62984	0.662667	3.96856	Fam83b
chr9	78503187	78504415	3.47174	1.69288	2.05079	Eef1a1
chr9	78505323	78505457	4.31699	1.85535	2.32678	Eef1a1
chr9	78533060	78533277	3.35963	1.19445	2.8127	Eef1a1
chr9	83194858	83195017	4.13661	1.92958	2.14378	Hmgn3
chr9	85347940	85348211	2.86563	0.975962	2.93621	Tent5a
chr9	85458501	85458755	4.11816	1.7077	2.41152	Tent5a
chr9	85468085	85468504	2.13711	0.719603	2.96985	Tent5a
chr9	85480238	85480554	4.08756	1.62374	2.51737	Tent5a
chr9	86447943	86447956	17.6774	7.32422	2.41355	Ube2cbp
chr9	90059944	90060765	1.51537	0.740946	2.04519	Ctsh
chr9	90234835	90235360	2.41504	0.735522	3.28343	Tbc1d2b
chr9	96781846	96783344	2.38048	0.819235	2.90573	C430002N11Rik
chr9	96789481	96789896	1.89038	0.509852	3.70771	C430002N11Rik
chr9	98491906	98492764	3.57427	1.63377	2.18774	Rbp2
chr9	98497578	98498628	2.97351	1.38036	2.15415	Rbp2
chr9	98499233	98500333	2.82395	0.860781	3.28068	Rbp2
chr9	108999850	109000096	1.7717	0.881619	2.0096	Pfkfb4
chr9	110677461	110677469	25.7541	11.9019	2.16387	Ccdc12
chr9	112836834	112837631	1.45164	0.663703	2.18718	2900079G21Rik
chr9	112980961	112981554	3.06016	1.18639	2.57938	AU023762
chr9	120823941	120827041	2.52301	1.17568	2.146	1700020M21Rik
chr9	120830287	120831112	1.43118	0.673236	2.12583	1700020M21Rik
chr9	121570363	121571962	1.80887	0.770796	2.34676	Lyzl4os
chr9	122056996	122057353	3.06319	1.37799	2.22294	Snrk
chr9	122325682	122326373	1.36468	0.604757	2.25658	Abhd5
chr9	122412650	122412802	3.5451	1.28763	2.7532	A730085K08Rik
chr9	122454754	122456901	2.28097	0.744058	3.06558	A730085K08Rik
chr9	123662493	123664016	1.82629	0.833573	2.19092	Slc6a20a
chr9	124145582	124145876	5.06727	1.09753	4.61699	Ccr5
chr9	124278517	124279853	3.12584	1.36202	2.295	2010315B03Rik
chrX	13352728	13352799	4.46442	1.56456	2.85346	Ddx3x
chrX	48201387	48201578	4.14887	1.6063	2.58287	Zdhhc9
chrX	129551015	129551376	3.139	0.776606	4.04195	Diaph2
chrX	139786080	139786282	2.94221	1.20459	2.4425	Ripply1
chrX	169975494	169976103	3.3441	1.39843	2.39132	G530011O06Rik
chrX	169978002	169978154	5.52618	2.12285	2.6032	G530011O06Rik
chrY	90754068	90754379	3.87299	1.73489	2.23241	G530011O06Rik
Significant LOST VELs information
Chr	Start	End	Tumor H3K27ac signal	Normal H3K27ac signal	FC (Normal / Tumor)	Proximal gene
chr1	7206499	7206674	1.4943	3.05292	2.04304	Pcmtd1
chr1	13309623	13309824	1.45871	3.02645	2.07475	Ncoa2
chr1	19231176	19231484	1.38933	4.17338	3.00387	Tfap2b
chr1	19232359	19233837	1.10984	2.26907	2.0445	Tfap2b
chr1	19235341	19235963	1.04469	2.1431	2.05143	Tfap2b
chr1	19236567	19237503	0.838151	1.76324	2.10372	Tfap2b
chr1	34156440	34156562	1.68879	3.94561	2.33635	Dst
chr1	34164337	34164413	1.45975	3.96729	2.71779	Dst
chr1	34389057	34389317	1.31056	2.70589	2.06468	Mir5103
chr1	34725130	34725277	1.29377	2.7708	2.14165	Arhgef4
chr1	34742630	34742903	0.84178	2.53829	3.01538	Arhgef4
chr1	35726552	35726697	1.03836	3.24679	3.12684	Hs6st1
chr1	37350324	37351395	0.658512	1.48665	2.25759	Inpp4a
chr1	37530148	37530378	1.03361	2.27688	2.20284	Mgat4a
chr1	38307942	38308934	0.72693	1.50373	2.0686	Gm5099
chr1	39598976	39599716	0.82456	1.65125	2.00258	Rnf149
chr1	40002591	40002774	1.42898	2.91946	2.04304	Il1r2
chr1	40027011	40027032	1.88675	8.81619	4.67269	Il1r2
chr1	43467750	43467899	1.32959	2.94662	2.21619	Nck2
chr1	44567918	44568081	1.94462	4.25124	2.18615	Gulp1
chr1	46887011	46887266	1.21196	3.33978	2.75569	Slc39a10
chr1	46999955	47000087	0.660362	3.56655	5.4009	Slc39a10
chr1	47096560	47097081	0.775703	2.31488	2.98424	Slc39a10
chr1	47217316	47217474	1.15354	3.01313	2.61206	Mir6350
chr1	59394906	59395599	0.754699	1.99223	2.63977	Fzd7
chr1	59421688	59423389	0.801285	1.98403	2.47606	Fzd7
chr1	59430730	59430959	1.38416	3.11839	2.2529	Fzd7
chr1	59432309	59433159	0.624625	1.51846	2.43099	Fzd7
chr1	59439257	59440121	0.889654	1.86732	2.09893	Fzd7
chr1	59535127	59535537	0.927728	2.1933	2.36416	Gm973
chr1	59536133	59536419	0.66498	1.96052	2.94825	Gm973
chr1	59549033	59551755	0.85881	1.75287	2.04105	Gm973
chr1	59568963	59569096	1.13205	2.90338	2.56471	Gm973
chr1	59573906	59575378	0.785974	1.63507	2.08031	Gm973
chr1	59590933	59592718	0.963351	2.03587	2.11332	Gm973
chr1	62717587	62717608	3.0188	10.5794	3.50452	Nrp2
chr1	62934332	62934584	0.817591	2.12008	2.59309	4930487H11Rik
chr1	62948221	62948348	1.31032	3.83192	2.92441	4930487H11Rik
chr1	63035030	63035775	0.882846	2.03068	2.30015	Ino80d
chr1	64791279	64791655	0.86409	1.78669	2.06771	Fzd5
chr1	67033568	67033709	1.12402	4.12673	3.6714	Lancl1
chr1	71079264	71079487	0.675168	3.41578	5.05915	Bard1
chr1	72773452	72773715	0.903917	2.03141	2.24734	Igfbp2
chr1	73959562	73959860	1.40936	2.89337	2.05296	6030407O03Rik
chr1	74291029	74291181	0.938409	2.50565	2.67011	Pnkd
chr1	74338688	74339643	0.755094	1.63953	2.1713	Pnkd
chr1	76031005	76031139	0.650506	2.17115	3.33764	Gm17751
chr1	76218766	76218905	1.02617	2.81611	2.74428	Gm17751
chr1	76434002	76434149	1.34768	2.98671	2.21619	Gm17751
chr1	77258972	77260025	0.857906	1.74314	2.03186	Mir6352
chr1	78656058	78656096	2.29389	6.12493	2.67011	Utp14b
chr1	86278018	86278200	1.69807	3.72024	2.19086	B3gnt7
chr1	86420953	86421733	1.00578	2.32612	2.31275	Tex44
chr1	86504742	86506933	1.59861	3.26895	2.04487	Ptma
chr1	86745574	86745667	0.937288	2.84393	3.03421	Dis3l2
chr1	88455884	88456171	0.911161	2.138	2.34646	Spp2
chr1	88592597	88592650	1.64467	4.29165	2.60942	Gm19589
chr1	88605349	88607251	0.67911	1.49347	2.19915	Gm19589
chr1	88693915	88694797	0.449226	1.49335	3.32429	Arl4c
chr1	89136008	89136229	1.0757	2.82437	2.62561	Sh3bp4
chr1	91445991	91446855	0.889654	1.82446	2.05075	Per2
chr1	91965034	91965444	0.753779	1.61272	2.13951	Twist2
chr1	92325084	92325702	0.846289	2.03714	2.40714	Mir6900
chr1	93176949	93177263	1.05994	2.29109	2.16152	Crocc2
chr1	93377471	93378039	0.725468	1.74151	2.40053	Ano7
chr1	106653165	106653794	0.655112	1.45488	2.22081	Bcl2
chr1	118940645	118941701	0.720395	1.46269	2.0304	Mir6346
chr1	118945794	118946028	1.08367	2.21535	2.0443	Mir6346
chr1	118946783	118946940	1.11042	2.93124	2.63977	Mir6346
chr1	118980872	118984198	0.821978	1.68584	2.05095	Mir6346
chr1	119010586	119011428	0.799963	1.72136	2.15179	Gli2
chr1	119019004	119019295	0.789711	1.89048	2.39389	Gli2
chr1	119025600	119026323	0.876829	1.85103	2.11106	Gli2
chr1	120974245	120974470	1.40877	2.91522	2.06933	Celrr
chr1	120984296	120984507	1.05157	2.20614	2.09794	Celrr
chr1	121246695	121248199	0.900972	1.82186	2.0221	Insig2
chr1	127019132	127019305	1.51158	3.08821	2.04304	Mgat5
chr1	127106104	127106698	1.02723	2.07492	2.01992	Mgat5
chr1	131209898	131210277	0.940885	2.00981	2.13609	Rassf5
chr1	131427281	131427532	1.07342	2.36035	2.19891	Srgap2
chr1	131503696	131503950	1.12313	2.4366	2.16946	Srgap2
chr1	132028257	132028765	0.701959	1.66605	2.37343	Elk4
chr1	133190027	133190105	0.914347	2.98394	3.26347	Plekha6
chr1	133222265	133223817	1.0365	2.12338	2.04862	Plekha6
chr1	133264999	133265162	1.45847	3.08296	2.11384	Gm19461
chr1	133434273	133434609	0.660362	1.63729	2.47939	Sox13
chr1	133747170	133747346	1.08059	2.43447	2.2529	Atp2b4
chr1	133854314	133855058	0.724268	1.57838	2.17928	Optc
chr1	133976451	133976598	1.29377	2.87876	2.22509	Prelp
chr1	134582737	134583340	0.827916	1.72815	2.08735	Kdm5b
chr1	136133818	136134016	0.880482	2.75172	3.12524	Kif21b
chr1	136153210	136153792	0.680785	1.52693	2.24289	Kif21b
chr1	151346446	151346653	1.14846	2.83651	2.46985	Ivns1abp
chr1	153048489	153048692	1.21012	2.63183	2.17485	Nmnat2
chr1	153265718	153265921	0.702651	2.37125	3.37472	Lamc1
chr1	154147186	154147355	1.03157	3.38041	3.27695	Zfp648
chr1	155112195	155112436	0.756265	2.17295	2.87327	Ier5
chr1	155233735	155235827	0.810616	1.6562	2.04313	BC034090
chr1	155236613	155237431	0.64906	1.54553	2.38118	BC034090
chr1	160061258	160061409	1.41694	2.94262	2.07675	4930562F07Rik
chr1	161703877	161703985	1.83434	3.82035	2.08269	Fasl
chr1	161931526	161932618	0.645848	1.54041	2.3851	4930558K02Rik
chr1	162036038	162036737	1.03164	2.20216	2.13462	2810442N19Rik
chr1	162388271	162388680	1.085	2.48319	2.28866	Dnm3
chr1	162636094	162636841	0.95474	1.98276	2.07675	Myoc
chr1	164899407	164899891	0.949611	2.22955	2.34785	Xcl1
chr1	166405919	166406633	0.743601	1.65952	2.23173	Pogk
chr1	170664622	170664755	1.25121	3.18178	2.54296	Olfml2b
chr1	172437764	172437877	0.561015	2.48102	4.42237	Slamf9
chr1	172468289	172468438	1.54232	3.12413	2.0256	Slamf9
chr1	180172551	180172678	1.62231	3.79027	2.33635	Coq8a
chr1	180178269	180179001	0.757792	1.51754	2.00258	Coq8a
chr1	180333518	180333712	1.22541	2.67212	2.18059	Gm5069
chr1	180395710	180396124	0.937905	1.87823	2.00258	Gm5069
chr1	180921986	180923038	0.632742	1.79006	2.82904	Lefty1
chr1	182461121	182461208	1.63952	3.64808	2.22509	Trp53bp2
chr1	182983277	182983568	0.844174	2.96297	3.5099	Tlr5
chr1	183134352	183134495	0.88664	2.70034	3.04559	Disp1
chr1	184829060	184830411	0.879831	1.83241	2.08269	Mir1981
chr1	185031354	185031505	1.67933	3.363	2.00258	Mark1
chr1	189013635	189013787	1.35548	2.92326	2.15663	Kctd3
chr1	189750063	189751120	0.72721	1.5714	2.16086	Ptpn14
chr1	189760828	189762737	0.618505	1.49908	2.42371	Ptpn14
chr1	189765257	189765442	0.942354	2.4876	2.63977	Ptpn14
chr1	189768267	189768795	0.525288	1.65304	3.14691	Ptpn14
chr1	189782948	189788350	0.805343	2.04166	2.53514	Ptpn14
chr1	189806846	189807555	1.17356	2.38	2.02801	Ptpn14
chr1	189820195	189820618	0.56201	1.6757	2.98162	Ptpn14
chr1	189851542	189851689	0.592978	2.51891	4.2479	Smyd2
chr1	191854475	191855596	0.791727	1.67987	2.12178	Nek2
chr1	192052219	192054661	0.733375	1.59645	2.17685	Traf5
chr1	192057642	192057855	1.1161	2.60761	2.33635	Traf5
chr1	192453965	192454207	3.17629	8.24059	2.59441	Kcnh1
chr1	192791869	192793627	0.869965	1.77828	2.04409	Hhat
chr1	192834495	192835767	0.691511	1.85473	2.68214	A730013G03Rik
chr1	193090019	193090258	1.22678	2.52313	2.05671	Utp25
chr1	193227774	193227921	3.18052	7.80862	2.45514	Hsd11b1
chr1	193315900	193316270	0.920937	2.0587	2.23544	Lamb3
chr1	193405701	193407636	0.548766	1.28484	2.34133	Camk1g
chr1	193432559	193433500	0.538956	1.74263	3.23334	Camk1g
chr1	193449521	193451241	0.714112	1.49158	2.08871	Mir205
chr1	194643706	194644044	1.12535	2.37881	2.11384	Plxna2
chr10	3382223	3382264	3.2857	6.57989	2.00258	Ppp1r14c
chr10	3858471	3859011	0.689711	2.0767	3.01097	Plekhg1
chr10	4126372	4126686	0.782339	1.88678	2.41171	Gm30570
chr10	9273356	9273374	4.40241	9.99168	2.26959	Sash1
chr10	9601998	9602146	0.696057	3.10949	4.4673	Samd5
chr10	9636892	9637050	1.05324	2.81225	2.67011	Samd5
chr10	12546984	12547441	0.710936	1.80568	2.53986	Utrn
chr10	12796299	12796462	1.5557	3.27768	2.10688	Utrn
chr10	12835900	12836719	0.899834	1.85366	2.06	Utrn
chr10	12915851	12915980	1.04429	2.13229	2.04185	B230208H11Rik
chr10	14554849	14555110	0.971567	2.18885	2.2529	Adgrg6
chr10	17695362	17695615	1.00229	2.40442	2.39893	Cited2
chr10	18356066	18356639	0.691478	1.83709	2.65676	Nhsl1
chr10	18407913	18407970	2.50242	5.28971	2.11384	Nhsl1
chr10	18474907	18474973	2.64145	5.36986	2.03292	Nhsl1
chr10	20124733	20124872	0.741125	2.43555	3.28629	Map7
chr10	20161060	20161207	0.808606	2.66285	3.29313	Map7
chr10	21600885	21600999	0.973165	2.78406	2.86083	1700020N01Rik
chr10	21936845	21937190	0.918764	2.17722	2.36972	Sgk1
chr10	22660562	22660754	1.27945	2.81016	2.19638	Slc2a12
chr10	24524643	24525015	0.404738	1.20867	2.98631	Ccn2
chr10	24698148	24698182	2.09762	8.09015	3.85682	Enpp1
chr10	26982293	26982397	1.29532	3.66211	2.82717	Arhgap18
chr10	40177539	40177702	1.26401	2.82334	2.23365	Slc16a10
chr10	40417758	40417921	1.40985	2.9207	2.07164	Cdk19
chr10	41565462	41566098	1.07153	2.19573	2.04915	5730435O14Rik
chr10	41566854	41567019	0.9125	2.8853	3.16197	5730435O14Rik
chr10	41714264	41714443	0.929671	2.57098	2.76547	Ccdc162
chr10	43708228	43708462	1.35459	2.84831	2.10271	1700027J07Rik
chr10	56397517	56397662	1.25696	3.10087	2.46695	Gja1
chr10	59991924	59992062	1.14846	2.52986	2.20284	Ascc1
chr10	60014749	60015416	0.807879	1.76059	2.17928	Ascc1
chr10	60355526	60355780	3.18222	6.99742	2.19891	Vsir
chr10	60405144	60406376	0.855469	1.97076	2.30372	Gm17455
chr10	60798346	60800391	0.654872	1.36317	2.08158	Unc5b
chr10	61151019	61151189	1.16534	2.83155	2.4298	Sgpl1
chr10	61240151	61240483	0.978608	2.24653	2.29564	Adamts14
chr10	61242573	61242785	1.15875	2.71971	2.34711	Adamts14
chr10	61252282	61252529	0.930388	2.24866	2.41691	Adamts14
chr10	61377141	61377315	0.956386	2.61446	2.73368	Pald1
chr10	67173525	67173751	1.15709	2.45761	2.12395	Jmjd1c
chr10	67427229	67427413	0.990543	2.75985	2.7862	Egr2
chr10	67469756	67471617	0.872912	1.89588	2.17191	Egr2
chr10	67472819	67474375	0.71808	1.76437	2.45707	Egr2
chr10	68150425	68151254	1.00369	2.34177	2.33317	Arid5b
chr10	68229753	68230271	0.642514	1.87897	2.92441	Arid5b
chr10	75704130	75704899	0.855293	1.74031	2.03475	Cabin1
chr10	77133004	77133183	1.46091	3.13246	2.14418	Col18a1
chr10	77341618	77341795	0.716325	2.39083	3.33764	Adarb1
chr10	77637356	77639612	0.642799	1.29664	2.01717	Mir1930
chr10	77666686	77667034	1.16133	2.35605	2.02876	Tspear
chr10	79945231	79946022	0.75136	1.77884	2.3675	Wdr18
chr10	79955673	79955981	0.771851	2.18115	2.82587	Wdr18
chr10	80044127	80044356	1.07273	2.58711	2.41171	Gpx4
chr10	80272087	80272281	0.939484	2.53579	2.69913	Mir6911
chr10	80571207	80571542	0.685988	1.94219	2.83124	Klf16
chr10	80791519	80793962	0.736318	1.49402	2.02905	Plekhj1
chr10	81044022	81044558	0.975758	2.08233	2.13406	Slc39a3
chr10	81288043	81288336	1.13591	2.36503	2.08205	Tjp3
chr10	82800443	82800507	1.98109	5.12441	2.58667	1700028I16Rik
chr10	83985825	83985972	0.970327	2.69883	2.78136	Gm34184
chr10	84411123	84412209	0.678604	1.41741	2.08871	Nuak1
chr10	85183379	85183509	1.28009	3.01107	2.35224	Cry1
chr10	85503448	85503910	1.02914	2.09528	2.03596	Btbd11
chr10	85504767	85505433	0.618717	1.71558	2.77281	Btbd11
chr10	85576455	85576739	0.920786	2.14196	2.32623	Btbd11
chr10	86342796	86343141	1.14846	2.42254	2.10939	Timp3
chr10	93672717	93673207	0.792434	1.64089	2.0707	Gm8580
chr10	93679266	93679957	0.733948	1.69179	2.30506	Gm15915
chr10	93766433	93766440	3.39615	25.6929	7.56531	Usp44
chr10	93768984	93769134	1.21507	2.82118	2.32183	Usp44
chr10	93801044	93801412	0.861341	1.81115	2.10271	Usp44
chr10	95605071	95605698	0.619287	1.662	2.68373	Nudt4
chr10	96708844	96709039	1.17849	2.44141	2.07164	Btg1
chr10	96821916	96822601	0.913902	1.91511	2.09553	Btg1
chr10	96955549	96955676	0.499171	3.12385	6.25807	4930556N09Rik
chr10	100588144	100588301	1.21136	2.62801	2.16946	4930430F08Rik
chr10	102668556	102668781	0.739605	3.29138	4.45018	Rassf9
chr10	108403626	108403877	0.978703	2.17068	2.21791	Gm36283
chr10	115437911	115438149	0.732502	2.13367	2.91285	Zfc3h1
chr10	115444333	115444593	1.28009	2.74658	2.14562	Zfc3h1
chr10	115529247	115529290	1.84287	6.02781	3.27088	A930009A15Rik
chr10	115530305	115530552	1.0908	2.37716	2.17928	A930009A15Rik
chr10	115557184	115557345	0.885951	2.82556	3.1893	A930009A15Rik
chr10	121763223	121763380	0.201894	12.9716	64.2495	BC048403
chr10	125321659	125322289	0.591181	1.58691	2.68431	Slc16a7
chr10	125831846	125832627	1.32918	3.14267	2.36437	Lrig3
chr10	125839545	125839785	0.891488	2.57874	2.89262	Lrig3
chr10	126956773	126957790	0.91165	1.95569	2.14522	Gm30539
chr10	126961686	126963905	0.774936	1.71636	2.21484	Gm30539
chr10	127425944	127426106	1.36964	2.90608	2.12178	R3hdm2
chr10	128429882	128430310	0.851681	1.80444	2.11867	Rnf41
chr10	128438913	128439087	1.27518	2.67526	2.09794	Mir8105
chr10	128448275	128448396	1.57177	3.1476	2.00258	Mir8105
chr11	3554615	3554762	1.18596	2.59088	2.18463	Smtn
chr11	3586062	3587050	0.689771	1.60083	2.32082	Smtn
chr11	4035602	4035749	1.34768	2.7708	2.05598	Sec14l4
chr11	4174025	4175005	0.913725	1.92697	2.10891	Tbc1d10a
chr11	4603113	4603431	1.07153	2.229	2.0802	Mtmr3
chr11	4999711	5000110	0.834141	1.85604	2.22509	Ap1b1
chr11	5136503	5136660	0.958997	3.33555	3.47817
chr11	5140065	5141251	0.962146	1.94016	2.01649
chr11	5314891	5315104	0.781273	2.28476	2.92441	Kremen1
chr11	5411290	5411664	1.16534	2.46099	2.11181	Znrf3
chr11	5415385	5416433	0.914929	1.8726	2.04672	Znrf3
chr11	5431441	5431897	0.729873	1.70524	2.33635	Znrf3
chr11	6895547	6895947	0.45565	1.26953	2.7862	Adcy1
chr11	8503229	8503409	0.352193	2.52731	7.17592	Tns3
chr11	8514064	8514351	1.24249	2.9674	2.38826	Tns3
chr11	8521852	8522006	0.823308	2.8166	3.42108	Tns3
chr11	8523005	8525287	0.767432	1.84051	2.39827	Tns3
chr11	8526100	8526671	0.62451	2.23261	3.57498	Tns3
chr11	8528848	8529181	0.59492	1.96974	3.31094	Tns3
chr11	8624353	8624728	1.35242	3.07509	2.27376	Tns3
chr11	8626498	8627116	0.60266	1.40374	2.32924	Tns3
chr11	11828937	11829114	0.895406	2.74946	3.07063	Fignl1
chr11	12434921	12435203	1.09592	2.86995	2.61876	Cobl
chr11	16602744	16602891	0.970327	2.98671	3.07804	Sec61g
chr11	16611278	16611380	1.39841	3.8895	2.78136	Sec61g
chr11	16628916	16629951	0.643135	1.49236	2.32045	Sec61g
chr11	16769164	16771185	1.06651	2.24571	2.10566	Egfr
chr11	16816626	16816771	0.819759	2.59014	3.15963	Egfr
chr11	16857228	16857488	0.944825	2.13623	2.26098	Eldr
chr11	17414924	17415272	1.50289	3.35927	2.2352	C1d
chr11	19007604	19007730	1.06916	2.47693	2.31671	Meis1
chr11	19969346	19970260	0.754286	1.75359	2.32484	Spred2
chr11	19977727	19977840	1.19216	2.99594	2.51304	Spred2
chr11	20337872	20338281	0.736247	1.69426	2.30121	Slc1a4
chr11	20531758	20531909	2.2566	5.07953	2.25096	Sertad2
chr11	22288123	22288321	1.24068	2.99216	2.41171	Ehbp1
chr11	24013848	24014135	0.911161	2.89368	3.17581	Bcl11a
chr11	24090265	24090412	1.40158	3.02269	2.15663	Bcl11a
chr11	24113837	24114105	1.30101	2.62512	2.01775	Bcl11a
chr11	24634663	24635362	0.736884	1.68756	2.29013	Gm10466
chr11	29636723	29638083	0.670073	1.7386	2.59465	Rtn4
chr11	29638722	29638920	1.16064	2.43113	2.09465	Rtn4
chr11	30158140	30159456	0.656347	1.40282	2.13731	Sptbn1
chr11	32383559	32384449	0.667782	1.38484	2.07378	Sh3pxd2b
chr11	32971409	32971691	0.505809	1.80075	3.56015	Smim23
chr11	35444364	35444603	1.16047	2.52313	2.17423	Mir218-2
chr11	35445231	35445925	0.433898	1.35673	3.12684	Mir218-2
chr11	36244387	36244534	1.29377	2.95072	2.28072	Wwc1
chr11	36292183	36293875	0.650995	1.34744	2.06981	Wwc1
chr11	36300217	36300412	1.09722	2.98394	2.71956	Wwc1
chr11	40689790	40689942	0.886275	2.78406	3.1413	Mat2b
chr11	46209395	46211006	1.03789	2.31487	2.23036	Fndc9
chr11	50440087	50440200	1.33241	2.71507	2.03771	Rufy1
chr11	52268423	52269178	0.734707	1.5764	2.14562	Tcf7
chr11	53753059	53753243	0.818274	2.67361	3.26737	Mir7671
chr11	54030725	54030833	1.3941	4.40809	3.16197	Slc22a4
chr11	54758439	54758611	0.921435	2.58335	2.80361	Cdc42se2
chr11	55194081	55195229	0.766204	1.64958	2.15293	Slc36a1os
chr11	55213823	55214049	1.01684	2.52783	2.48596	Slc36a1
chr11	55321721	55321757	0.660362	5.58359	8.45535	Fat2
chr11	57973037	57973572	0.696157	1.7896	2.57069	Larp1
chr11	58246727	58246909	0.827266	2.1217	2.56471	Irgm2
chr11	58323874	58324030	1.37152	3.15348	2.29926	Zfp672
chr11	59175040	59175072	2.47636	8.26518	3.33764	Gjc2
chr11	59722676	59722823	1.13205	2.91474	2.57475	1700007J10Rik
chr11	60177780	60178388	0.690773	1.97494	2.85903	Mir6921
chr11	60251090	60252424	0.843521	1.70111	2.01668	Srebf1
chr11	60266933	60267113	0.968531	3.11505	3.21627	Srebf1
chr11	60267969	60268288	0.844601	1.90695	2.25781	Srebf1
chr11	60293383	60296524	1.08736	2.20615	2.02891	Tom1l2
chr11	61235982	61236082	1.50562	4.07308	2.70524	Aldh3a1
chr11	61274685	61274796	0.999466	3.66944	3.6714	Aldh3a2
chr11	61298090	61299250	0.717289	1.50939	2.1043	Aldh3a2
chr11	61531577	61531744	1.23373	2.69237	2.1823	B9d1
chr11	63029597	63029745	1.07086	2.64486	2.46985	Cdrt4os1
chr11	67616430	67617941	0.812887	2.21251	2.72179	Gas7
chr11	69371916	69372227	1.07017	2.3302	2.17741	Chd3
chr11	69769818	69769964	1.30263	2.9347	2.2529	Zbtb4
chr11	69834086	69834589	0.866479	1.87191	2.16036	Nlgn2
chr11	70232731	70235476	1.65704	3.37231	2.03514	Mir497
chr11	70870893	70871170	0.743801	1.83326	2.46472	Rabep1
chr11	71512336	71512527	1.03722	2.35406	2.26959	9230020A06Rik
chr11	72086719	72087441	0.746337	1.53856	2.06148	Pimreg
chr11	73260248	73260610	1.09452	2.23571	2.04263
chr11	74409204	74409831	0.808864	1.62825	2.01301	Olfr412
chr11	74415055	74415615	0.679229	1.398	2.05821	Olfr412
chr11	75047604	75048087	1.0008	2.00418	2.00258	Mir684-1
chr11	75053843	75054038	0.975303	2.60417	2.67011	Mir684-1
chr11	75132557	75133059	0.441995	1.23286	2.78931	Hic1
chr11	76070199	76070472	0.783726	2.32515	2.96679	Rflnb
chr11	76105960	76107400	0.775925	2.03874	2.6275	Vps53
chr11	76148907	76149661	0.767211	1.65567	2.15803	Vps53
chr11	76420281	76421104	0.712517	1.67111	2.34537	Timm22
chr11	76429488	76430167	0.933648	2.00994	2.15278	Abr
chr11	76437470	76437585	1.17142	3.86379	3.29837	Abr
chr11	77487134	77487396	0.665403	1.73632	2.60942	Ankrd13b
chr11	77624393	77624908	0.723192	1.70503	2.35765	Taok1
chr11	77630348	77630482	1.77411	3.71069	2.09159	Taok1
chr11	77965149	77965301	0.67774	2.78406	4.10786	Phf12
chr11	78360899	78361332	0.915051	1.91798	2.09604	Unc119
chr11	78392891	78393002	1.14225	2.62103	2.29463	Slc13a2os
chr11	79058659	79058849	1.50145	3.09031	2.05821	Ksr1
chr11	79191052	79191202	0.792434	2.92697	3.69365	Ksr1
chr11	79629773	79629946	1.23675	2.81303	2.27454	Rab11fip4os1
chr11	79660228	79660344	0.888073	2.41685	2.72146	Rab11fip4os2
chr11	79661163	79661368	0.773106	2.39972	3.104	Rab11fip4os2
chr11	79668830	79669203	0.786061	1.88614	2.39949	Rab11fip4os2
chr11	79670205	79670860	0.532322	1.31637	2.47289	Rab11fip4os2
chr11	79673356	79675147	0.80969	1.8991	2.34546	Rab11fip4os2
chr11	79713527	79714519	0.671013	1.41308	2.10589	Mir193a
chr11	80294689	80294913	1.45044	3.188	2.19796	Rhbdl3
chr11	85760362	85760850	0.665775	1.4525	2.18167	Mir5110
chr11	86473907	86474350	1.25215	2.53142	2.02165	Rnft1
chr11	86970656	86970920	0.780427	2.44449	3.13224	Ypel2
chr11	87441930	87442087	1.31231	2.6954	2.05393	Tex14
chr11	87697041	87697362	0.715906	2.22465	3.10745	1110028F11Rik
chr11	88131689	88132155	1.49644	3.07621	2.05568	Cuedc1
chr11	88148188	88149665	1.40031	2.97614	2.12535	Cuedc1
chr11	88276042	88276458	0.8572	1.93278	2.25476	Ccdc182
chr11	88586946	88587514	0.781273	1.76945	2.26482	0610039H22Rik
chr11	90257113	90258185	1.19013	2.5511	2.14355	Mmd
chr11	94428339	94428505	1.05021	2.74045	2.60942	Abcc3
chr11	94502946	94503477	0.790942	1.62377	2.05296	Epn3
chr11	94598079	94598413	0.806669	1.75796	2.17928	Acsf2
chr11	94872455	94874037	0.796441	1.72534	2.16631	Gm11544
chr11	94952220	94952858	0.471983	1.01151	2.14311	Hils1
chr11	94954873	94956747	0.938743	2.02387	2.15593	Hils1
chr11	95105050	95105891	0.574774	1.40891	2.45125	Dlx3
chr11	95112546	95114049	0.685405	1.9744	2.88064	Dlx3
chr11	95166106	95166344	0.799093	1.7336	2.16946	Dlx4
chr11	95167227	95168207	0.654971	1.77043	2.70307	Dlx4
chr11	95179244	95179571	0.751237	1.66618	2.21791	Dlx4
chr11	95186483	95187150	0.605909	1.4513	2.39524	Dlx4
chr11	95190414	95190555	1.91083	4.16424	2.17928	Dlx4
chr11	95213434	95213528	1.01162	3.65778	3.61577	Tac4
chr11	95245902	95247972	0.980015	2.36887	2.41718	Tac4
chr11	95250450	95251892	0.824307	2.10195	2.54995	Tac4
chr11	95258679	95258950	1.84219	3.98192	2.16152	Tac4
chr11	95273282	95274818	0.851248	1.81145	2.128	Tac4
chr11	95284847	95285049	0.784588	2.54011	3.23751	Tac4
chr11	95285649	95287201	0.857789	2.10975	2.45952	Kat7
chr11	95365301	95366904	1.11227	2.47161	2.22212	Slc35b1
chr11	95534058	95534328	0.675036	1.70446	2.52499	Nxph3
chr11	95559864	95560050	0.596456	3.04301	5.10182	Ngfr
chr11	95578240	95578988	0.540296	1.28707	2.38216	Ngfr
chr11	95580700	95580993	1.16296	2.41919	2.0802	Ngfr
chr11	95583680	95583886	0.846289	2.69621	3.18593	Ngfr
chr11	95791011	95792359	0.646645	1.72269	2.66404	Phospho1
chr11	96919543	96920493	0.775751	1.69271	2.18202	Cdk5rap3
chr11	97138944	97139739	0.757547	1.65012	2.17825	Mir7235
chr11	97560585	97561494	0.575365	1.2686	2.20486	Srcin1
chr11	97571154	97571562	0.738051	1.72434	2.33635	Srcin1
chr11	97970589	97972009	1.12727	2.25744	2.00258	Plxdc1
chr11	98003233	98003512	1.0509	2.19931	2.09279	Arl5c
chr11	98039414	98039582	0.849037	2.83378	3.33764	Rpl19
chr11	98409027	98409654	0.808864	2.20194	2.72226	Erbb2
chr11	98573219	98574062	0.817815	1.83854	2.24811	Ormdl3
chr11	98810594	98810600	13.2072	35.2648	2.67011	Gm12359
chr11	98890971	98892608	0.605096	1.49288	2.46718	Cdc6
chr11	98929560	98930250	1.91792	4.08611	2.13049	Rara
chr11	99073798	99073943	0.87441	2.48069	2.83699	Tns4
chr11	99113719	99114008	1.04195	2.70892	2.59984	Tns4
chr11	100117437	100117634	5.43039	13.8553	2.55144	Krt13
chr11	100118722	100119757	1.55424	3.80246	2.4465	Krt13
chr11	101338036	101338184	0.856685	2.78782	3.2542	Aoc3
chr11	102610732	102610879	1.40158	3.31057	2.36202	Fzd2
chr11	102613980	102614304	1.14952	2.67751	2.32924	Fzd2
chr11	102623493	102624923	0.681604	1.62021	2.37705	2810433D01Rik
chr11	102636947	102637693	0.669214	1.53161	2.28866	2810433D01Rik
chr11	102638946	102639463	0.965635	1.96446	2.03437	2810433D01Rik
chr11	105459812	105460045	1.56446	3.24648	2.07514	March10
chr11	106571597	106571900	1.01996	2.04256	2.00258	Tex2
chr11	107411487	107411691	1.55379	3.24125	2.08602	Pitpnc1
chr11	108150192	108151394	0.606522	1.23661	2.03886	Mir7223
chr11	108909742	108910023	1.18442	2.42837	2.05026	Axin2
chr11	108929259	108929406	1.29377	2.7708	2.14165	Axin2
chr11	108992354	108992405	2.17531	4.56367	2.09794	Axin2
chr11	109878303	109878454	2.30908	5.14959	2.23015	1700023C21Rik
chr11	112670609	112670842	0.680201	2.92864	4.30555	BC006965
chr11	112779040	112779353	1.18992	2.56881	2.15881	Sox9
chr11	112924930	112925401	0.790752	2.08893	2.6417	1700012H19Rik
chr11	112926776	112927303	0.721762	1.75655	2.43369	1700012H19Rik
chr11	112987514	112992035	0.715136	1.55146	2.16946	1700012H19Rik
chr11	113008768	113008802	2.33069	6.84551	2.93712	1700012H19Rik
chr11	113275957	113276301	0.575897	1.72223	2.99052	4732490B19Rik
chr11	113892290	113894159	0.970933	2.21325	2.2795	Cdc42ep4
chr11	114187163	114187636	0.720395	1.55448	2.15782	1700092K14Rik
chr11	115345147	115345294	1.40158	2.91474	2.0796	Otop3
chr11	116060602	116060682	1.0896	3.90116	3.58037	Unc13d
chr11	116418136	116418286	1.32072	2.64486	2.00258	Rnf157
chr11	116456892	116457049	0.757103	2.96494	3.91616	Qrich2
chr11	116512688	116513149	0.739147	2.05392	2.77878	Sphk1
chr11	116513961	116514421	0.671846	1.66741	2.48183	Sphk1
chr11	116520242	116521107	0.751209	1.5227	2.027	Sphk1
chr11	116817095	116817272	1.56696	4.24373	2.70825	Mxra7
chr11	116866325	116866405	1.98109	4.09953	2.06933	Mfsd11
chr11	117310172	117310324	1.51188	3.13207	2.07164	Sept9
chr11	117410175	117410452	1.05849	2.36796	2.23712	Gm11729
chr11	117413158	117413556	0.637133	1.60818	2.52409	Gm11729
chr11	117414944	117415146	1.3338	2.7496	2.06148	Gm11729
chr11	117439419	117439700	1.26902	3.4449	2.71461	Gm8624
chr11	117475939	117476456	0.950308	2.06677	2.17485	Gm11733
chr11	117522894	117524098	1.20445	2.412	2.00258	Gm11733
chr11	117543036	117543426	1.15817	2.65842	2.29536	Gm11733
chr11	117559531	117559768	1.23713	2.5221	2.03866	2900041M22Rik
chr11	117596043	117597088	1.02372	2.15132	2.10147	2900041M22Rik
chr11	117633535	117633688	1.03586	2.38556	2.30297	Tnrc6c
chr11	118330556	118330709	0.828689	2.9733	3.58796	Cep295nl
chr11	118331327	118331805	0.762593	1.77062	2.32183	Cep295nl
chr11	118332713	118335833	0.657822	1.3343	2.02836	Cep295nl
chr11	119052718	119053901	0.696645	1.88248	2.7022	Cbx8
chr11	119215651	119215802	1.31198	2.8025	2.13609	Tbc1d16
chr11	119334137	119334320	1.03926	2.6015	2.50323	Sgsh
chr11	119429007	119429216	1.40287	3.23963	2.30928	Mir1932
chr11	120137707	120138153	1.01275	2.11114	2.08456	Slc38a10
chr11	120145141	120145288	1.29377	2.87876	2.22509	Slc38a10
chr11	120190359	120190587	1.14694	3.13207	2.73079	2810410L24Rik
chr11	120391753	120391949	1.13205	2.48293	2.1933	Faap100
chr11	121044937	121045201	0.750411	2.06379	2.75021	Cd7
chr11	121138881	121139083	0.902276	2.1735	2.4089	Tex19.1
chr11	121143097	121144095	0.841663	1.84451	2.1915	Tex19.1
chr11	121190389	121190860	0.824401	2.02155	2.45214	Hexdc
chr12	5213776	5214324	0.838708	2.11395	2.52049	Klhl29
chr12	5268522	5268669	0.808606	2.26702	2.80361	Klhl29
chr12	5339673	5339849	0.585321	2.73502	4.67269	Klhl29
chr12	8816526	8816627	1.17688	3.50902	2.98162	Sdc1
chr12	12715144	12716253	0.678821	1.45002	2.13609	Gm34637
chr12	14283846	14284404	0.610657	1.95283	3.19792	Gm16497
chr12	17663943	17664311	0.624472	2.09864	3.36065	Hpcal1
chr12	17733265	17733702	0.852275	1.71885	2.01678	Hpcal1
chr12	21144681	21145131	0.774824	1.59867	2.06327	Asap2
chr12	31283910	31284230	0.817198	1.96711	2.40714	Lamb1
chr12	33223956	33224402	0.888379	1.82649	2.05598	Atxn7l1
chr12	33380124	33380126	27.7352	95.2148	3.433	Atxn7l1os2
chr12	40893703	40893850	0.161721	3.99427	24.6985	Immp2l
chr12	70585419	70587407	0.71351	1.61778	2.26736	Tmx1
chr12	70632012	70632183	1.20487	2.72219	2.25932	Tmx1
chr12	70656798	70658151	0.773106	1.68505	2.17958	Frmd6
chr12	70685301	70685457	1.16833	2.64486	2.26379	Frmd6
chr12	70727883	70728724	0.904562	1.81146	2.00258	Frmd6
chr12	71981582	71981653	1.33933	3.27813	2.4476	Gpr135
chr12	75353024	75353530	0.689073	1.4322	2.07844	Rhoj
chr12	75758756	75760572	0.523635	1.46807	2.80361	Sgpp1
chr12	76468800	76470417	0.690991	1.6422	2.37659	Gm10451
chr12	76502054	76504222	0.877233	1.85433	2.11384	Mir5135
chr12	76506182	76507078	0.990543	2.56221	2.58667	Mir5135
chr12	76514812	76515047	0.944177	2.67862	2.83699	Mir5135
chr12	76525898	76527462	0.810674	1.65726	2.0443	Mir5135
chr12	78848581	78848814	1.12233	2.95134	2.62965	Atp6v1d
chr12	79578637	79578751	1.73779	4.03689	2.32299	Rad51b
chr12	79579690	79580100	1.19831	2.51584	2.09948	Rad51b
chr12	79679230	79680736	0.983965	2.22337	2.2596	9430078K24Rik
chr12	79715287	79716992	0.901655	2.02281	2.24344	9430078K24Rik
chr12	79730720	79731474	0.945876	2.63083	2.78136	9430078K24Rik
chr12	79732436	79733059	1.11933	2.62363	2.34393	9430078K24Rik
chr12	79742320	79742877	0.924744	1.91835	2.07447	9430078K24Rik
chr12	79846531	79846778	1.21913	3.01963	2.47688	9430078K24Rik
chr12	79849467	79849544	1.33788	4.53404	3.38898	9430078K24Rik
chr12	79858976	79860378	1.05696	2.26379	2.1418	9430078K24Rik
chr12	79914232	79914594	0.788056	1.66582	2.11384	9430078K24Rik
chr12	79917269	79917727	0.813197	1.77864	2.18722	9430078K24Rik
chr12	80215182	80215394	0.971853	1.97117	2.02826	Actn1
chr12	80275230	80276464	0.680697	1.56462	2.29856	Actn1
chr12	80280062	80281229	0.719777	1.89469	2.63232	Actn1
chr12	80285583	80286269	0.785503	1.71954	2.1891	Actn1
chr12	80598798	80598945	1.18596	2.80679	2.36669	Erh
chr12	82075940	82076569	0.617317	1.61467	2.61562	Sipa1l1
chr12	82414775	82416301	1.00742	2.05557	2.04043	Sipa1l1
chr12	83715911	83716853	0.681392	1.59478	2.34047	Psen1
chr12	84823600	84824248	0.770422	1.94283	2.52177	Isca2
chr12	84827470	84828218	0.60386	1.58409	2.62327	D030025P21Rik
chr12	84861556	84862644	0.742907	1.62386	2.18582	D030025P21Rik
chr12	84906946	84907880	0.653291	1.52348	2.33201	Ltbp2
chr12	85862638	85862901	0.783395	2.09175	2.67011	Ttll5
chr12	86779099	86779587	0.828159	2.6015	3.1413	Lrrc74a
chr12	99247188	99247944	1.13205	2.26702	2.00258	4930474N09Rik
chr12	99282334	99283536	0.685633	1.62388	2.36844	4930474N09Rik
chr12	99380710	99381302	0.682671	1.53688	2.25127	Foxn3
chr12	102511077	102511172	1.25121	3.67496	2.93712	Golga5
chr12	104183250	104183361	0.999466	2.95461	2.95619	Serpina3c
chr12	104211284	104211302	5.72313	12.0488	2.10528	Serpina3g
chr12	104245645	104245948	1.35995	2.74087	2.01542	Serpina3h
chr12	104994534	104994706	1.29001	3.01391	2.33635	Syne3
chr12	107972819	107973562	0.949214	2.06463	2.17509	Bcl11b
chr12	110609857	110610002	1.25696	2.77254	2.20574	Dync1h1
chr12	110901755	110901958	0.858796	3.07481	3.58037	Tecpr2
chr12	110927073	110930695	0.897013	2.00664	2.23703	Tecpr2
chr12	111718043	111719341	0.75092	1.70347	2.26851	Apopt1
chr12	111912901	111913246	0.666104	1.36459	2.04862	Ppp1r13b
chr12	112155219	112155225	11.8865	32.6199	2.74428	Kif26a
chr12	113162753	113165052	0.968569	2.25256	2.32566	Tedc1
chr12	117678038	117678491	1.29448	2.91927	2.25516	Rapgef5
chr13	3857857	3857944	1.54843	3.95208	2.55231	Calm5
chr13	6619339	6619567	1.00792	2.36645	2.34785	Pfkp
chr13	15479429	15479722	0.919548	2.02201	2.19891	Gli3
chr13	28517032	28517196	1.54621	3.16093	2.0443	Mir6368
chr13	28520033	28520293	0.853391	2.44141	2.86083	Mir6368
chr13	28532122	28532269	1.23986	2.7708	2.23477	Mir6368
chr13	28553219	28553519	1.26789	2.80355	2.21118	Mir6368
chr13	28738305	28739347	0.844148	1.72601	2.04468	Mir6368
chr13	28814594	28814786	0.742907	2.53465	3.41181	2610307P16Rik
chr13	28867706	28868116	1.06302	2.58035	2.42737	2610307P16Rik
chr13	28935058	28935686	0.593064	1.52458	2.57069	Sox4
chr13	29747154	29747329	1.22261	2.90179	2.37343	Cdkal1
chr13	31801457	31801529	1.76096	3.59994	2.0443	Foxc1
chr13	31900547	31900733	1.15031	2.87237	2.49705	Foxc1
chr13	32117921	32118076	1.22699	2.73017	2.22509	Gmds
chr13	33051324	33051471	1.07814	3.31057	3.07063	Serpinb9b
chr13	34290935	34291401	0.969286	1.98648	2.04943	Slc22a23
chr13	37638679	37638780	1.72609	3.50902	2.03292	Rreb1
chr13	37645786	37646008	1.07086	2.19213	2.04708	Rreb1
chr13	38533987	38534153	1.05021	2.61299	2.48806	Txndc5
chr13	43714514	43714698	0.861341	2.75985	3.20413	Gm20751
chr13	44222374	44222816	0.842634	1.81909	2.15881	A330076C08Rik
chr13	44311442	44311843	0.711412	1.6753	2.35489	A330076C08Rik
chr13	45398430	45398665	0.708133	5.22219	7.37459	Mylip
chr13	45807196	45808262	0.683902	1.46881	2.1477	Atxn1
chr13	45810621	45810689	1.98109	3.96729	2.00258	Atxn1
chr13	46965450	46968167	0.699979	1.46796	2.09715	Kif13a
chr13	48023052	48023334	0.758713	2.58858	3.41181	4931429P17Rik
chr13	48982268	48982856	0.795129	2.33899	2.94165	Fam120aos
chr13	49015067	49016586	0.83469	1.77949	2.13192	Fam120aos
chr13	49144563	49144855	0.841283	2.02893	2.41171	Wnk2
chr13	49224340	49225035	0.991968	2.58016	2.60105	Card19
chr13	49380742	49381363	1.23778	2.57245	2.07828	Bicd2
chr13	49452799	49454152	1.05424	2.34968	2.2288	Ippk
chr13	51346553	51346663	1.08059	3.46236	3.20413	S1pr3
chr13	51418615	51418674	1.34311	3.76556	2.80361	S1pr3
chr13	52541459	52542899	0.770422	1.58691	2.0598	Diras2
chr13	52705411	52706022	0.635504	1.93062	3.03793	BB123696
chr13	53078773	53079551	0.835213	2.01934	2.41775	Nfil3
chr13	53205081	53205237	0.86355	2.8144	3.2591	Ror2
chr13	53233760	53233985	0.950921	2.44502	2.57122	Ror2
chr13	53462970	53463110	1.35846	2.98491	2.19728	Msx2
chr13	53475976	53476082	0.822337	2.64486	3.21627	Msx2
chr13	55177853	55177928	1.47921	3.45595	2.33635	Fgfr4
chr13	56307391	56307753	0.853727	2.14803	2.51606	Cxcl14
chr13	56314916	56316715	0.61668	1.53193	2.48416	Cxcl14
chr13	56328255	56328569	1.21136	3.28501	2.71183	Cxcl14
chr13	56344079	56346700	0.740734	1.75786	2.37313	Gm10782
chr13	56347528	56347873	0.849857	1.96256	2.30928	Gm10782
chr13	56394361	56394735	0.65683	2.2064	3.35917	Gm10782
chr13	56395402	56395985	0.584471	1.63319	2.7943	Gm10782
chr13	56404487	56404639	1.04268	2.78406	2.67011	Slc25a48
chr13	56418640	56420911	0.82	1.75625	2.14177	Slc25a48
chr13	57785007	57785403	1.18065	3.35282	2.83982	Spock1
chr13	58983647	58984112	0.74983	1.64948	2.19981	Ntrk2
chr13	59159563	59160508	0.528289	1.66248	3.14691	Ntrk2
chr13	59625418	59625494	1.35548	4.10649	3.02955	Naa35
chr13	59970959	59971380	1.27994	2.61345	2.04185	A530065N20Rik
chr13	60147594	60147689	2.00194	4.12041	2.05821	Gas1
chr13	60242194	60243596	0.825217	1.93554	2.34549	Gm5084
chr13	60266968	60270443	0.736565	1.73076	2.34978	Gm5084
chr13	60287996	60288419	1.01162	2.31347	2.2869	Gm5084
chr13	60298874	60298919	0.704386	5.40726	7.67656	Gm5084
chr13	62866386	62866833	1.0814	2.30759	2.1339	Fbp2
chr13	62936510	62936678	0.943374	2.58188	2.73686	Aopep
chr13	63032525	63033399	0.661873	1.5736	2.37749	Aopep
chr13	63203292	63203406	1.59877	3.29447	2.06063	Aopep
chr13	63901162	63902399	0.807168	1.61642	2.00258	Ercc6l2
chr13	63906208	63906521	1.24055	2.65331	2.13881	Ercc6l2
chr13	63917026	63917141	0.964702	2.71385	2.81315	Ercc6l2
chr13	63918453	63919695	0.791158	1.63121	2.0618	Ercc6l2
chr13	72623960	72624019	1.07449	4.48281	4.17205	Gm20554
chr13	72636456	72636754	1.46255	3.55014	2.42737	Irx2
chr13	73176813	73177072	0.764898	2.26702	2.96382	4930555K05Rik
chr13	73873104	73873559	0.609565	1.26721	2.07887	Nkd2
chr13	73885577	73885794	1.16857	2.34015	2.00258	Nkd2
chr13	73886853	73887347	0.802059	1.80964	2.25624	Nkd2
chr13	73972741	73972900	1.24597	2.89437	2.32299	Zdhhc11
chr13	80952417	80952436	4.17071	12.2499	2.93712	9330111N05Rik
chr13	91171346	91172154	0.784588	1.62358	2.06933	Atg10
chr13	91371588	91372558	1.06203	2.25222	2.12068	A830009L08Rik
chr13	92631904	92632131	1.22181	2.72642	2.23145	Serinc5
chr13	92645816	92646154	0.867457	1.89365	2.18299	Serinc5
chr13	92650720	92650895	1.40374	2.93201	2.08871	Serinc5
chr13	93555913	93556331	0.872057	2.21459	2.53951	Jmy
chr13	95515740	95515898	0.952927	2.54442	2.67011	F2rl1
chr13	96594106	96594396	1.25696	2.55365	2.0316	Col4a3bp
chr13	97523959	97524140	1.09452	2.57179	2.3497	Gm5086
chr13	98016947	98017008	2.07852	4.6827	2.2529	Arhgef28
chr13	98117800	98117988	0.885166	2.33535	2.63832	Arhgef28
chr13	101276887	101277827	0.716563	1.77262	2.47378	4933416M06Rik
chr13	101763214	101764138	0.668938	1.39685	2.08816	Pik3r1
chr13	101801280	101801437	1.26184	3.40294	2.69681	Pik3r1
chr13	102070879	102071094	1.21629	2.9524	2.42737	Pik3r1
chr13	102173602	102173654	1.37152	4.27246	3.11513	Pik3r1
chr13	102533378	102533604	0.946713	2.45761	2.59594	Cd180
chr13	103985968	103986136	1.32072	2.80229	2.12178	Erbin
chr13	104695561	104695711	1.16224	2.89171	2.48806	Cwc27
chr13	111870164	111871197	0.77479	2.11486	2.72959	Gm15326
chr13	111966578	111966769	1.12019	2.46484	2.20037	Gm15326
chr13	112340233	112340349	1.22964	2.50805	2.03967	Ankrd55
chr13	113355326	113355675	0.840116	1.7885	2.12887	Esm1
chr13	113683918	113684257	0.771396	1.76324	2.28578	Hspb3
chr13	113702547	113702576	2.73253	8.02577	2.93712	Hspb3
chr13	113774701	113774797	1.81599	4.24279	2.33635	Arl15
chr13	113775707	113776934	0.774997	1.9831	2.55885	Arl15
chr13	113812104	113812403	0.768582	1.71606	2.23276	Arl15
chr13	113896933	113897080	0.970327	3.67041	3.78265	Arl15
chr13	113932419	113932598	1.23956	2.9256	2.36019	Arl15
chr13	114142022	114142223	1.22216	2.57906	2.11025	A430090L17Rik
chr13	114143240	114143387	0.970327	3.05868	3.15221	A430090L17Rik
chr14	8063505	8063901	1.60088	3.40625	2.12774	Rpp14
chr14	9474109	9474648	0.749798	1.51135	2.01567	Mnd1-ps
chr14	14067790	14068260	1.0622	2.41976	2.27807	Psmd6
chr14	18327102	18327371	1.14888	2.45805	2.13951	Ube2e1
chr14	18353774	18354390	0.900493	1.96647	2.18377	Ube2e1
chr14	24578446	24579720	0.746406	1.54872	2.0749	Rps24
chr14	24784779	24785413	0.737439	1.96904	2.67011	Rps24
chr14	24793095	24794904	1.15207	2.32174	2.01527	Rps24
chr14	24818735	24818952	1.13205	2.3889	2.11025	Gm32123
chr14	25332682	25333042	0.814446	1.86609	2.29124	Zmiz1
chr14	25356420	25356427	11.3205	27.2042	2.4031	Zmiz1
chr14	25398004	25398174	1.16534	2.89378	2.4832	Zmiz1
chr14	25574652	25574828	0.900493	2.49458	2.77024	4931406H21Rik
chr14	25960305	25961881	0.814558	1.68492	2.06851	Cphx1
chr14	26025618	26026039	0.997601	2.02291	2.02777	Plac9a
chr14	26100085	26101707	0.654662	1.53604	2.34631	Cphx1
chr14	26173945	26174735	0.832557	1.82796	2.1956	Plac9a
chr14	26239690	26240674	0.853638	2.09653	2.456	Cphx1
chr14	26261281	26262791	0.991855	2.07735	2.09441	Duxbl3
chr14	27044822	27044914	1.46428	3.04734	2.08111	Il17rd
chr14	27160502	27160630	1.48581	3.26475	2.19728	Arhgef3
chr14	27327843	27328220	0.903837	2.28706	2.53039	Arhgef3
chr14	30523117	30523279	0.978314	2.25303	2.30297	Tkt
chr14	30541293	30542005	0.812468	1.75333	2.15803	Tkt
chr14	31226956	31227321	0.825	1.76807	2.14311	Sema3g
chr14	33351346	33351493	1.07814	2.73482	2.5366	Mapk8
chr14	34348071	34348091	3.56595	10.0505	2.81845	Gm3219
chr14	34514255	34515329	0.914915	1.89129	2.06718	9230112D13Rik
chr14	34562129	34562301	0.829291	2.70637	3.26347	Ldb3
chr14	34603275	34603549	0.780866	2.35527	3.01623	Opn4
chr14	37006178	37007981	0.668053	1.42585	2.13433	Ccser2
chr14	45812807	45812963	0.203188	11.5967	57.0736	Ddhd1
chr14	47000173	47000342	1.59425	3.34911	2.10075	Samd4
chr14	51017789	51018617	0.602939	1.29687	2.15092	Rnase10
chr14	51929361	51931602	1.22702	2.57758	2.10069	Rnase13
chr14	55459152	55459703	0.604033	1.62243	2.686	Dhrs4
chr14	57329990	57331207	0.61858	1.45608	2.35391	Cryl1
chr14	57547274	57547472	1.20066	2.64486	2.20284	Il17d
chr14	59668210	59668376	1.00248	2.48553	2.47939	Shisa2
chr14	59701347	59701556	0.379155	2.22725	5.87424	Shisa2
chr14	59942542	59943566	0.580396	1.22428	2.10939	Atp8a2
chr14	60704437	60704584	1.29377	2.98671	2.30853	Spata13
chr14	60721342	60722170	0.612509	1.43103	2.33635	Spata13
chr14	60901197	60901372	1.26789	3.02269	2.38403	Mipep
chr14	60985255	60985447	1.07309	2.78261	2.59309	Tnfrsf19
chr14	61059202	61059712	0.528289	1.8151	3.4358	Tnfrsf19
chr14	63442596	63442915	0.645871	1.92353	2.9782	Fam167a
chr14	63970920	63970928	9.90543	25.7874	2.60336	4930578I06Rik
chr14	64718214	64719137	0.669663	1.54737	2.31067	Kif13b
chr14	65368023	65371385	0.747179	1.50258	2.011	Zfp395
chr14	65379487	65379634	0.970327	2.95072	3.04096	Zfp395
chr14	66324868	66325047	0.973941	2.86649	2.94319	Stmn4
chr14	67001778	67002482	0.742907	1.53281	2.06327	Bnip3l
chr14	70047175	70050211	0.728225	1.78415	2.44999	Egr3
chr14	70068128	70068433	0.883369	1.89042	2.14001	Egr3
chr14	70086754	70087029	1.35434	2.8853	2.13041	Egr3
chr14	70120528	70124162	0.566959	1.68269	2.96793	Bin3
chr14	70451456	70452410	0.888789	1.82978	2.05873	Phyhip
chr14	70459656	70460174	0.795494	2.08321	2.61876	Phyhip
chr14	70472633	70473118	0.882298	2.41036	2.73192	Phyhip
chr14	70538530	70539399	0.702157	1.46091	2.0806	Reep4
chr14	75876588	75878070	1.26191	2.58418	2.04784	Snora31
chr14	75881598	75883316	0.96402	2.2569	2.34114	Snora31
chr14	75902403	75902550	1.40158	2.91474	2.0796	Kctd4
chr14	76582331	76582434	1.53871	3.64631	2.36972	Serp2
chr14	78352747	78352753	7.92434	33.5015	4.22767	Tnfsf11
chr14	79523395	79523577	0.261242	2.58673	9.90165	Elf1
chr14	99240738	99240900	1.32072	2.71016	2.05203	Klf5
chr14	101493855	101494127	0.786607	1.90585	2.42288	Tbc1d4
chr14	101839249	101840182	0.942767	1.95033	2.06873	Lmo7
chr14	101925802	101927007	0.716808	1.61545	2.25367	Lmo7
chr14	103498313	103498403	1.14463	2.58608	2.25932	Scel
chr14	103528490	103528653	0.923696	2.8558	3.09171	Scel
chr14	118231654	118231811	0.454262	2.79647	6.15608	LOC105245869
chr14	118489897	118490008	1.14225	3.52648	3.08731	Mir6391
chr14	121053644	121054225	0.79107	1.72985	2.18673	Farp1
chr14	121103721	121104447	0.698564	1.7851	2.55538	Farp1
chr14	121106172	121106374	0.549212	2.25206	4.10052	Farp1
chr14	121108208	121108638	0.645004	1.83295	2.84176	Farp1
chr14	121170954	121171023	1.03361	4.59975	4.45018	B930095G15Rik
chr14	121502130	121502451	0.888711	1.99394	2.24363	Slc15a1
chr15	6976085	6977022	0.854171	2.26379	2.65028	Osmr
chr15	6980604	6982289	0.625482	1.38757	2.2184	Osmr
chr15	7049971	7050134	1.36124	3.18032	2.33635	Lifr
chr15	10238216	10238378	0.782651	3.03669	3.88	Prlr
chr15	10671530	10671692	0.929398	3.2326	3.47817	Rai14
chr15	10705890	10707151	0.57186	1.31718	2.30334	Rai14
chr15	10899263	10899523	1.12769	2.44141	2.16495	C1qtnf3
chr15	12463065	12464250	0.62191	1.31685	2.11743	Golph3
chr15	12504214	12505016	0.711412	1.63572	2.29926	Golph3
chr15	12514573	12515926	0.655969	1.88835	2.87871	Golph3
chr15	12516580	12516974	1.20675	2.57773	2.13609	Golph3
chr15	12517979	12520412	0.824027	1.65236	2.00522	Golph3
chr15	12576605	12577128	0.772737	1.57781	2.04185	Pdzd2
chr15	12605478	12605887	0.968746	2.27626	2.3497	Pdzd2
chr15	25634157	25634333	1.44079	3.03557	2.10688	Myo10
chr15	25760821	25761002	1.22586	2.68869	2.1933	Myo10
chr15	25884984	25885266	0.618211	1.50063	2.42737	Retreg1
chr15	25944822	25945045	0.639633	2.37207	3.70848	Retreg1
chr15	27485467	27486717	0.735379	1.55306	2.11192	Ank
chr15	27490680	27490839	0.747579	2.72803	3.64915	Ank
chr15	27515974	27516270	1.01731	2.26957	2.23095	Ank
chr15	27552770	27552998	1.32072	2.87686	2.17825	Mir7117
chr15	27895702	27897109	0.591369	1.50383	2.54296	Trio
chr15	28004597	28004931	1.0202	2.23308	2.18887	Trio
chr15	34249841	34249897	1.69807	4.43958	2.61448	Laptm4b
chr15	36419539	36419712	0.778692	2.29323	2.94497	Ankrd46
chr15	36810469	36812265	1.41191	2.87753	2.03804	Ywhaz
[truncated: 1,441 more rows]

## Sheet: Tab5 Significant Super Enhancer
Sup. Table S5 Information of significant super enhancer loci in HNSCC
Significant superenhancers information in tumor
Chr	Start	End	OVERLAP_GENES	PROXIMAL_GENES	CLOSEST_GENE
chr2	167682777	167861257	Cebpb,A530013C23Rik	Tmem189	A530013C23Rik
chr17	83854271	84030025		Haao,4933433H22Rik	Haao
chr2	165815944	165925675	Zmynd8		Zmynd8
chr1	193504007	193589111	Mir205		Mir205
chr19	5786662	5852788	Malat1,Neat1,Frmd8	Slc25a45,Ltbp3,Scyl1,Tigd3	Malat1
chr15	85599544	85706170		Wnt7b,AU022754,Mirlet7b,Mirlet7c-2,Ppara	Mirlet7c-2
chr13	63061162	63172391	2010111I01Rik		2010111I01Rik
chr8	126516724	126620766	Irf2bp2	Gm17296	Irf2bp2
chr4	133011073	133132409	Wasf2,Ahdc1	Fgr	Wasf2
chr1	135882193	135946180	Pkp1	Tnnt2	Pkp1
chr11	3126991	3180340	Sfi1,Pisd-ps1	Eif4enif1	Pisd-ps1
chr11	117923206	118014138	Pgs1,Socs3	Tha1	Socs3
chr10	59884003	59981216	Ddit4,Dnajb12	Ascc1,Anapc16	Ddit4
chr11	61633238	61714702	Grap,Slc5a10,Fam83g	Prpsap2	Fam83g
chr15	38363675	38473834		Azin1	Azin1
chr2	27671471	27760074	Rxra		Rxra
chr17	84042929	84149869	4933433H22Rik	Zfp36l2	4933433H22Rik
chr12	69414753	69507549	5830428M24Rik	Arf6	5830428M24Rik
chr18	65559267	65641174	Zfp532		Zfp532
chr11	86568720	86654045	Mir21,Vmp1	Ptrh2,Rps6kb1,Tubd1	Mir21
chr19	9022395	9107771	Ahnak,Scgb1a1	Asrgl1,Ahnak	Scgb1a1
chr1	86433763	86506281		1700019O17Rik,Nmur1,Ptma	1700019O17Rik
chr3	10230749	10301763	Fabp12	Fabp4,Fabp9,Zfand1,Slc10a5,Impa1,Pmp2	Fabp12
chr13	38070382	38171019	Dsp	Riok1,Snrnp48,Cage1	Dsp
chr12	73708321	73816851	Prkch		Hif1a
chr2	32866035	32928630	Fam129b,Lrsam1	Stxbp1,Snora65,Rpl12	Fam129b
chr3	88487644	88526603	Lmna	Sema4a,Ubqln4,Rab25,Mex3a,Mir1905,Lamtor2	Lmna
chr12	86769816	86837038		Gm6772,Angel1,Irf2bpl	Gm6772
chr19	46448055	46529973	Sufu,Trim8	Sfxn2,Arl3	Trim8
chr18	61608945	61644129	Gm20748	Il17b,Mir145,Mir143,Mir143hg	Gm20748
chr9	43743257	43802104	Pvrl1		Pvrl1
chr12	84173144	84244696	Elmsan1	Pnma1,Ptgr2	Elmsan1
chr11	100273774	100305902		Eif1,Krt17,Krt16,Gast,Krt42	Krt42
chr1	134055024	134116529	Btg2,Chit1	Fmod	Btg2
chr15	77796892	77858672	Myh9	Apol8	Myh9
chr7	28903094	28975552	Eif3k,Actn4	Lgals7,Map4k1,Capn12	Actn4
chr16	97660106	97764210	Ripk4	Tmprss2	Ripk4
chr3	95632139	95677598	Mcl1,Adamtsl4	Golph3l,Ensa	Mcl1
chr7	132754483	132815932	Fam53b	Fam175b,Mettl10	Fam53b
chr7	63875641	63940439	Klf13,E030018B13Rik		E030018B13Rik
chr15	36841045	36941993		Ywhaz	Ywhaz
chr5	23385747	23436568	5031425E22Rik,Mll5		5031425E22Rik
chr15	97820965	97905618	Vdr,Hdac7	Slc48a1,Hdac7	Hdac7
chr11	99045199	99127305	Igfbp4,Tns4	Top2a,Ccr7	Tns4
chr12	55433658	55498561	Mir1198,Nfkbia	Psma6	Nfkbia
chr6	114860811	114947728	Vgll4		Vgll4
chr6	31048427	31127346	Mir29b-1,Mir29a		Mir29b-1
chr14	25577018	25646500	4931406H21Rik,Zmiz1	Ppif,Mir3075	4931406H21Rik
chr4	41050938	41109212	Aqp3	Ube2r2,Aqp7,Nol6	Aqp3
chr16	95701946	95771240	Ets2		Ets2
chr6	47739671	47789085	Rn4.5s	Zfp398,Mir704,Zfp786,Pdia4	Mir704
chr2	35265539	35346703	Gsn,Stom	4930568D16Rik	Gsn
chr9	107265615	107325838	Cish,Mapkapk3	Dock3,Hemk1,6430571L13Rik	Cish
chr9	106344494	106395188	Dusp7,Poc1a	Acy1,Rpl29	Dusp7
chr15	100038720	100126785	Dip2b,Mir3473	Dip2b	Dip2b
chr14	120275022	120352133	Mbnl2	Mbnl2	Mbnl2
chr12	8760997	8829773	Sdc1		Sdc1
chr8	126794994	126888197			Tomm20
chr6	125464427	125513118	Cd9	Vwf	Cd9
chr6	129214303	129240003	2310001H17Rik	Clec2d,2310001H17Rik,Cd69	2310001H17Rik
chr2	30685865	30724413	Mir3089		Mir3089
chr14	99576119	99636671			Klf5
chr17	26464390	26515439	Dusp1	Neurl1b,Ergic1	Dusp1
chrX	169975494	170008624	Mid1,G530011O06Rik		G530011O06Rik
chr15	101965527	101984907		Krt79,Krt18,Krt8,Krt4,Krt78	Krt78
chr17	28212015	28273228	Def6,Ppard,1810013A23Rik	Zfp523,Fance	Ppard
chr1	135723218	135795019	Csrp1,Phlda3	Lad1,Tnni1,Tnnt2	Phlda3
chr4	139479818	139556020	Iffo2,Ubr4	Iffo2	Iffo2
chr7	73574802	73628064		Chd2,1810026B05Rik	1810026B05Rik
chr5	142780474	142824332	Tnrc18		Tnrc18
chr7	16001685	16057785		Zfp541,Napa,Ehd2,Gltscr1	Gltscr1
chr2	167902833	167962849	Ptpn1	Fam65c	Ptpn1
chr9	43284928	43327937	Trim29	Oaf,D630033O11Rik	Trim29
chr8	84973747	84990954	Prdx2,Junb,Hook2	2310036O22Rik,Best2,Rtbdn,Mast1,Rnaseh2a,Tnpo2,Asna1	Junb
chr4	139175545	139258870	Capzb,Gm16287	Minos1	Capzb
chr15	101140891	101205366	Acvrl1,Acvr1b	A330009N23Rik,AU021063,Acvrl1,Ankrd33,Grasp	Acvr1b
chr11	98918321	98968236	Rara,Cdc6	Gjd3	Rara
chr10	127589843	127644825	Lrp1,Stat6	Tmem194,1700012D01Rik,Nab2	Lrp1
chr11	76252291	76337744	Nxn	Dbil5,Gemin4,Rnmtl1,Glod4	Rnmtl1
chr12	86856152	86900662	Irf2bpl	2310044G17Rik	Irf2bpl
chr2	152695912	152743428	H13,Id1	H13,Cox4i2,Mcts2	Id1
chr10	80069703	80107978	Sbno2,Bc1	Midn,Polr2e,Gpx4,Stk11,Atp5d,Dos	Sbno2
chr8	24418837	24481058	1810011O10Rik		1810011O10Rik
chr4	133369793	133411055	Slc9a1,Mir5122	Wdtc1	Mir5122
chr6	47650709	47686279	Rn4.5s		Rn4.5s
chr5	125106233	125167060	Ncor2		Ncor2
chr7	130623137	130683824	Tacc2	Tacc2	Tacc2
chr15	101326609	101340636		9430023L20Rik,Krt80,6030408B16Rik,Mir1941	Mir1941
chr11	98746205	98789538	Nr1d1,Thra	Csf3,Msl1,Gm12359,Med24,Rapgefl1,Casc3	Nr1d1
chr4	119088693	119142656	Slc2a1	Zfp691,Ermap	Slc2a1
chr7	80156880	80210213	Sema4b	Idh2,Ttll13,Cib1,Mir1965,Gdpgp1	Sema4b
chr4	155115654	155188108	Ski,Morn1	Pex10,Rer1	Morn1
chr1	182052837	182112260		Srp9,Enah,Vmn1r1	Srp9
chr13	3723738	3783124		Calml3	Calml3
chr10	18848344	18904227	Perp	4930444F02Rik	Perp
chr5	32103380	32142288	Fosl2		Fosl2
chr8	84766513	84799764	Nfix	Gadd45gip1,Calr,Nfix,Rad23a,Dand5	Nfix
chr2	170147482	170229488		Zfp217	Zfp217
chr9	44478193	44515744	Bcl9l,Cxcr5	Foxr1,Upk2	Bcl9l
chr11	106647465	106680464	Pecam1	Tex2	Tex2
chr12	79488204	79561005	Rad51b		Rad51b
chr19	47302500	47360531	Sh3pxd2a		Neurl1a
chr15	102224742	102263612	Itgb7,Rarg	Csad,Espl1,Zfp740,Mfsd5	Rarg
chr10	80145139	80168904	Midn,Atp5d,Cirbp,Bc1	Dos,Efna2,Stk11,Sbno2,1600002K03Rik	Midn
chr5	113103573	113158584	2900026A02Rik	Crybb3,Crybb2	2900026A02Rik
chr8	126658953	126688362			Irf2bp2
chr9	96378735	96417639		Atp1b3	Atp1b3
chr6	86568340	86621525		1600020E01Rik,Asprv1,Mxd1,Pcbp1	Asprv1
chr4	125114131	125161328	Zc3h12a	Snip1,Dnali1,Meaf6	Zc3h12a
chr4	133594762	133633749	Sfn,Zdhhc18	Gpatch3,Gpn2,Pigv,Nudc,Nr0b2	Sfn
chr9	75400588	75436079	4933433G15Rik,Mapk6	Leo1	4933433G15Rik
chr19	47485674	47539813	Obfc1,Gm19557	Slk,Sh3pxd2a	Gm19557
chr9	121331304	121424772	Trak1		Trak1
chr14	70549235	70586431	Nudt18,Hr,Fam160b2	Epb4.9,Sftpc,Reep4,Lgi3,Bmp1	Nudt18
chr10	93261254	93326764	Elk3	Gm17745	Elk3
chr6	83392270	83459229	Tet3,B230319C09Rik	Dguok,Bola3	Tet3
chr7	19813522	19847407	Bcl3	Gm19345,Ceacam16,Bcam,Cblc,Ceacam19	Bcl3
chr12	99319738	99368702	Foxn3		Foxn3
chr11	55313430	55383599		Sparc,Fat2	Fat2
chr18	76034428	76079157	Zbtb7c	2900057B20Rik	2900057B20Rik
chr1	91043697	91098985	Lrrfip1	Rbm44	Lrrfip1
chr18	60721977	60757680		Cd74,Ndst1,Rps14	Ndst1
chr3	135623397	135692175	Nfkb1		Nfkb1
chr19	8980076	8999194	Ahnak	Eef1g,Tut1,Mta2	Ahnak
chr15	76189566	76220009	Plec,Mir1942	Parp10,Plec,Grina,Spatc1,Gm10872	Plec
chr16	10330070	10384649	Tekt5	Emp2,Nubp1	Tekt5
chr4	129226666	129273332	C77080	Sync,Yars,S100pbp	C77080
chr1	155049244	155094182		Ier5	Ier5
chr13	102844081	102910991	Mast4		Cd180
chr15	101353176	101402912	Mir1941,Krt80	1700011A15Rik,Krt83,Krt7	Krt80
chr9	69431453	69477091	Anxa2,Mir3109,Narg2		Anxa2
chr2	102863550	102902040	Cd44	Cd44	Cd44
chr14	47349889	47395854	Dlgap5,Lgals3	Lgals3	Lgals3
chr6	72503370	72565401	Capg	Retsat,Elmod3	Capg
chr5	31563527	31611961	AI839979	Supt7l,Slc4a1ap,Mrpl33	AI839979
chr14	25454514	25490589	Zmiz1	Mir3075	Zmiz1
chr3	101029819	101072892	Ptgfrn	Cd101	Cd101
chr18	76109452	76161338	Zbtb7c	2900057B20Rik	2900057B20Rik
chr9	75342349	75387043	Mapk6,Gnb5,Bcl2l10	4933433G15Rik	Bcl2l10
chr18	60595745	60654105	Synpo	Myoz3,Rbm22,G630071F17Rik	Synpo
chr4	126217437	126262781	Map7d1,Trappc3	Col8a2,Thrap3	Map7d1
chr2	25162048	25198132	Nrarp,Tor4a	Rnf208,Nelfb,Gm757,4933433C11Rik,Fam166a,2310002J15Rik,Slc34a3,Tubb4b	Nrarp
chr12	80081718	80130421	Zfp36l1,2310015A10Rik		Zfp36l1
chr4	141259704	141330809	Epha2	Rsg1,Arhgef19,Fam131c	Epha2
chr3	89382131	89397143	Zbtb7b,Gm15417	Cks1b,Shc1,Pygo2,Adam15,Dcst1,Efna4,Lenep,Flad1,Pbxip1	Gm15417
chr15	86150914	86206518	Cerk	Tbc1d22a	Cerk
chr11	121512747	121559203	Zfp750,Tbcd		Zfp750
chr10	116732916	116772390		1700030O20Rik	1700030O20Rik
chr2	145821909	145867012	Rin2	Naa20	Rin2
chr17	70719569	70756851	Dlgap1		Tgif1
chr14	73369126	73410967	Itm2b	Rb1	Itm2b
chr7	90002396	90070782	E230029C05Rik	Eed	E230029C05Rik
chr10	81401579	81435466	Nfic	Mfsd12,Fzr1,2210404O07Rik,Dohh,4930404N11Rik,Celf5	Nfic
chr19	6269051	6322837	Cdc42bpg,Ehd1	Gpha2,Ppp2r5b,Map4k2,Mir194-2,Atg2a,Men1,Sf1,Mir192	Cdc42bpg
chr10	81127436	81155266	Pias4,Zbtb7a	Snord37,Creb3l3,2310050B05Rik,Nmrk2,Eef2,Map2k2,Dapk3	Zbtb7a
chr4	59419517	59458423	Susd1		Susd1
chr17	5974990	6019149	Synj2	Synj2	Synj2
chr4	148773111	148807196	Casz1		Casz1
chr5	123133901	123150971	Setd1b	Rhof,Hpd	Setd1b
chr9	110673012	110710626	Ccdc12	Nbeal2,Pth1r,Nradd	Ccdc12
chr8	70526766	70571234	Ell,Fkbp8	Isyna1,2810428I15Rik,Crlf1,Fkbp8,Klhl26,Lrrc25,Kxd1,Ssbp4,Tmem59l,Uba52	Ell
chr7	15941944	15986947	Ehd2,Gltscr1,Gltscr2	Sepw1,Snord23,Crxos1	Ehd2
chr17	35797263	35835409	Ier3,Tubb5,Flot1	4833427F10Rik,Nrm,Ppp1r18,Dhx16,Mdc1	Ier3
chr4	56600947	56640471			Actl7b
chr16	10975852	11021760	Gm4262,Litaf	Snn	Litaf
chr4	45481267	45515077	Shb		Shb
chr7	28371332	28386611	Med29,Plekhg2,Zfp36	Rps16,AF357399,Paf1,Supt5,Samd4b	Zfp36
chr12	80809912	80864107	4933426M11Rik	Ccdc177	4933426M11Rik
chr11	103236844	103299290	Map3k14	Gm11648,Spata32,1700023F06Rik,Arhgap27	Map3k14
chr3	108760560	108791985	Aknad1	Stxbp3a,Gpsm2	Aknad1
chr6	125404670	125449127		Plekhg6,Cd9	Plekhg6
chr8	70664192	70703253	Jund,Lsm4	Gdf15,Lrrc25,Pgpep1,Gm3336,Pde4c	Lsm4
chr12	110973010	111010247	6030440G07Rik,Ankrd9	Rcor1	6030440G07Rik
chr4	118261970	118291273	Ptprf		Ptprf
chr11	70571144	70606418	Mink1	Mink1,Gp1ba,Pld2,Rnf167,4930544D05Rik,Chrne,Psmb6,Pfn1,Slc25a11	Mink1
chr11	101641078	101708128	Arl4d	Rdm1,LOC666331,Dhx8	Arl4d
chr19	42119873	42151952	Marveld1,Pi4k2a,Avpi1	Zfyve27,Morn4	Avpi1
chr9	122096393	122122286	Snrk	Snrk	Snrk
chr5	103592032	103630526	Ptpn13,Slc10a6	1700016H13Rik	Slc10a6
chr19	25372520	25428893	Kank1		Dmrt1
chr13	63239579	63257066	2010111I01Rik	Mir27b,Mir23b,Mir3074-1,Gm16907,Mir24-1	Gm16907
chr17	31814295	31859062	Sik1		Sik1
chr11	113729621	113777792	Cdc42ep4	Cpsf4l,Fam104a,D11Wsu47e	Cdc42ep4
chr2	164422024	164457860	Sdc4	Dbndd2,Matn4,Pigt,Rbpjl,Sys1,Trp53tg5	Sdc4
chr6	121063791	121123973	Mical3		Mical3
chr4	106946335	106993325	Ssbp3		Ssbp3
chr2	118648200	118677959	Pak6	Bub1b,Ankrd63	Pak6
chr8	84196575	84206264		Mir181c,Zswim4,Mir181d,4930432K21Rik,D8Ertd738e,Nanos3,Cc2d1a,Mir3074-2,Mir24-2,Mir23a,Mir27a	Mir23a
chr8	83576987	83622402	Tecr,Dnajb1	Olfr370,Ndufb7,Tecr,Gipc1,Ptger1	Tecr
chr13	51726118	51764478	Sema4d		Sema4d
chr8	84706591	84750334	Nfix	Lyl1,Ier2,Trmt1,Nacc1	Lyl1
chr3	89860903	89913713	Il6ra	Atp8b2,She	Il6ra
chr13	40717612	40740322	Tfap2a		Tfap2a
chr10	68238456	68283213	Arid5b	4930545H06Rik	Arid5b
chr1	135843943	135869635	Tnnt2	Pkp1,Lad1,Tnni1,Tnnt2	Tnnt2
chr13	112023170	112074399			Ankrd55
chr9	100454164	100489017	Il20rb		Il20rb
chr9	96695806	96759451	Zbtb38,E030011O05Rik	C430002N11Rik	Zbtb38
chr17	28006794	28035371	Anks1	Tcp11	Tcp11
chr10	80662796	80680744	Mknk2	Izumo4,Csnk1g2,Mob3a,Btbd2	Mknk2
chr9	107693062	107728479	Sema3f	Slc38a3,Gnat1,Rbm5	Sema3f
chr19	47899906	47934621	Itprip	Gsto1,Gsto2,Ccdc147	Itprip
chr2	30896912	30948470	Ptges	Tor1b,Usp20,Tor1a,BC005624	Ptges
chr11	67515259	67563674	Gas7	Gas7	Gas7
chr19	29844161	29895229		Il33,Ranbp6,9930021J03Rik	Il33
chr4	139573159	139603229	Iffo2	Aldh4a1	Iffo2
chr13	40890388	40928448	Gcnt2		Gcnt2
chr14	25505065	25552395	Mir3075,Zmiz1	4931406H21Rik	Mir3075
chr4	155208551	155252756	Ski,2610002J02Rik		Ski
chr7	80753577	80795917	Iqgap1		Iqgap1
chr19	37985241	38040902	Myof	Cep55	Myof
chr9	66718208	66747006	Car12	Aph1b	Car12
chr1	132316173	132355567	Nuak2	Nuak2,Klhdc8a,Tmcc2	Nuak2
chr12	8854011	8889386		Laptm4a	Laptm4a
chr11	98389125	98428855	Pgap3,Erbb2	Ppp1r1b,Tcap,Grb7,Pnmt,1700003D09Rik,Mien1,Stard3	Erbb2
chr5	114674949	114695702	Gltp	Trpv4,Tchp	Gltp
chr8	120030507	120076157	Crispld2	Zdhhc7,6430548M08Rik	Zdhhc7
chr2	72350735	72421144	B230120H23Rik		Cdca7
chr13	5859981	5893370	Klf6	1700016G22Rik	Klf6
chr7	110767791	110798315	Ampd3	Rnf141,Snord53	Ampd3
chr12	112814324	112881536	BC022687,Cdca4,Gpr132	Jag2	Gpr132
chr7	29444644	29491656	Sipa1l3		Sipa1l3
chr1	180940424	180980496	Tmem63a	Lefty2,Pycr2,Lefty1,Ephx1	Tmem63a
chr12	80210528	80247086	Actn1		Actn1
chr6	121175962	121211940	Tuba8,Pex26	Mical3,Usp18	Pex26
chr13	55991692	56027929			H2afy
chr16	25933317	25960193			Trp63
chr5	64802436	64816464	Klf3		Klf3
chr16	23970204	23998466	Bcl6	Rtp2	Bcl6
chr16	56826788	56874105	Tmem45a	Gpr128	Tmem45a
chr1	191457364	191518675			Dtl
chr5	125386324	125409365	Ubc	Dhx37,Scarb1,Bri3bp	Ubc
chr1	74289522	74304760	Pnkd,Tmbim1	Pnkd,Aamp,Gpbar1	Tmbim1
chr2	26474683	26509155	Notch1	Sec16a	Notch1
chr11	88148934	88188698	Cuedc1	Mrps23	Cuedc1
chr7	132687550	132737626	Fam53b,Lhpp		Fam53b
chr17	87275640	87318244	4833418N02Rik,Ttc7	Mcfd2	Ttc7
chr4	55495242	55534452	Klf4		Klf4
chr11	4186362	4219799	Tbc1d10a,Gatsl3	Osm,Sf3a1,Mir3060,Ccdc157,Lif	Gatsl3
chr5	122509427	122530293		Atp2a2	Atp2a2
chr9	107611460	107644622	Gnai2	Slc38a3,Ifrd2,Tusc2,Nat6,Hyal1,Gnat1,Sema3b,Hyal2,Hyal3	Gnai2
chr2	28516979	28540388	Ralgds	Mrps2,Cel,Gbgt1,Gtf3c5	Ralgds
chr4	56479800	56507327			Actl7b
chr7	30782391	30818270	Krtdap	Ffar2,Ffar3,Dmkn,Sbsn,Gapdhs,Ffar1	Krtdap
chr2	157411617	157471944	Src	Src,Manbal	Src
chr8	126902959	126930210		Tomm20,Rbm34	Tomm20
chr6	91682928	91730990	Slc6a6		Slc6a6
chr13	3798791	3835742	Calml3	Calm4,Calm5	Calml3
chr1	36562933	36589658	Fam178b	Ankrd23,Sema4c,Ankrd39	Fam178b
chr3	21633598	21680293			Tbl1xr1
chr4	142057140	142098491	Tmem51,Tmem51as1	Fhad1	Tmem51as1
chr4	135563705	135600542	Grhl3	1700029M20Rik	Grhl3
chr14	63962467	63995345	Rp1l1,4930578I06Rik	Sox7	4930578I06Rik
chr12	3316049	3353140		Rab10,Kif3c	Rab10
chr2	35478066	35509556		Dab2ip,Gm13446,Ggta1	Ggta1
chr1	120099421	120146659	3110009E18Rik,Dbi	Tmem37,3110009E18Rik	3110009E18Rik
chr17	26571721	26621895	Ergic1		Ergic1
chr11	69408298	69420242	Kdm6b	Tmem88,Lsmd1,Chd3,Cyb5d1	Kdm6b
chr15	80648258	80683157	Grap2,Fam83f	Tnrc6b,A430088P11Rik	Fam83f
chr12	70646745	70688153	Mir4660		Frmd6
chr5	31929336	31987108	Bre		Fosl2
chr4	118992086	119024287		Lao1	Lao1
chr4	133463355	133494550	Fam46b,Trnp1	1810019J16Rik	Fam46b
chr11	115944049	115971156	Sap30bp	Smim6,Itgb4,Recql5,Smim5,Galk1	Itgb4
chr13	37434372	37483873			Ly86
chr11	76889550	76925779	Tmigd1	Cpd,Blmh	Tmigd1
chr5	115509639	115545690	Pxn	Sirt4,Pla2g1b,Rplp0,Gcn1l1	Pxn
chr17	31726678	31767211		Cryaa	Cryaa
chr4	40821117	40854689	Mir5123,B4galt1		Mir5123
chr2	26532329	26557678		Agpat2,Egfl7,Mir126,Notch1	Egfl7
chr3	84618974	84657822		Tigd4,Arfip1,Tmem154	Tmem154
chr11	97285614	97311745		Npepps,Gpr179,Mrpl45	Mrpl45
chr18	75362979	75392544	Smad7		Smad7
chr18	20187318	20230800		Dsg1c	Dsg1c
chr7	16398882	16407359	Zc3h4	Sae1,Tmem160	Zc3h4
chr19	4408621	4442307	Rhod,A930001C03Rik	Kdm2a,Syt12	A930001C03Rik
chr2	85047353	85069885	Tnks1bp1	Ssrp1,4930443O20Rik,P2rx3	Tnks1bp1
chr17	65718951	65744575	Rab31	Ppp4r1	Rab31
chr19	41991729	42023881	Ubtd1	Mms19,Ankrd2,Hoga1,4933411K16Rik	Ubtd1
chr14	25354268	25381542			Zmiz1
chr15	82143849	82167269	Srebf2	Ccdc134,Mir33,AI848285	Srebf2
chr1	182499680	182539466	Capn2	Capn8	Capn2
chr17	28502043	28526366		Armc12,Clpsl2,Fkbp5,Lhfpl5,Clps	Armc12
chr3	102134019	102174797	Vangl1,Casq2		Vangl1
chr17	46853392	46881153		Tbcc,Prph2,Gltscr1l	Tbcc
chr10	21826666	21857252		Sgk1	Sgk1
chr7	111685593	111724642	Galnt18		Galnt18
chr3	103120134	103147841	Dennd2c	Ampd1,Bcas2	Dennd2c
chr7	73524048	73552956	1810026B05Rik,Chd2		Chd2
chr3	95261548	95295902	Fam63a,Prune	Cers2,Anxa9,Mllt11,Gabpb2,Cdc42se1,Bnipl,Gm128	Prune
chr2	26230936	26278702	4932418E24Rik,Qsox2	Gpsm1,Lhx3	Qsox2
chr12	111428842	111472217	Exoc3l4,Tnfaip2	A230065H16Rik,Gm266	Tnfaip2
chr3	96551135	96580212	Gm15441,Txnip,Polr3gl	Hfe2,6330549D23Rik,Rbm8a,Ankrd34a,Lix1l	Gm15441
chr2	30242376	30270156	Phyhd1,Lrrc8a	Phyhd1,Ccbl1,Nup188,Dolk,1700084E18Rik	Phyhd1
chr1	39895417	39942395	Map4k4	Map4k4,1700066B17Rik	Map4k4
chr2	60688795	60720054	Itgb6	Itgb6	Itgb6
chr15	88839543	88868612	Pim3	Creld2,Alg12	Pim3
chr4	95067741	95107418		Jun	Jun
chr12	112113057	112133498	Mir203,Aspg	Mir3073,Kif26a	Mir203
chr2	75681786	75705417	Nfe2l2	Gm6793,Hnrnpa3	Nfe2l2
chr2	75607446	75643596		Gm6793,Hnrnpa3	Hnrnpa3
chr5	142904913	142932387	Actb	Fscn1,Fbxl18	Actb
chr3	98056114	98099484	Notch2		Notch2
chr3	88137709	88151474	Mef2d	1700113A16Rik	Mef2d
chr8	106788937	106840242	Tango6	Has3	Has3
chr10	84515836	84549802	Ckap4,C330046G13Rik	Tcp11l2	Ckap4
chr19	5529275	5555898	Ovol1	Rnaseh2c,Mus81,Cfl1,Ap5b1,Snx32,1700020D05Rik	Ovol1
chr4	137465431	137500860	Hspg2	Cela3b,1700013G24Rik	Hspg2
chr11	94133701	94175872		Tob1	Tob1
chr9	70248698	70280246	Myo1e		Myo1e
chr7	25267266	25283576	Cic	9130221H12Rik,Gsk3a,Dedd2,Prr19,Erf,Zfp526,Tmem145,Pafah1b3,Megf8	Cic
chr9	66193143	66235945	Dapk2		Dapk2
chr2	75753322	75779698		Nfe2l2	Nfe2l2
chr2	127717412	127751080	Nphp1,Mall	1500011K16Rik	Mall
chr17	71679389	71706757	Fam179a	BC027072,Snord92	Fam179a
chr11	97799069	97832198	Lasp1	Cwc25,Snora21,Rpl23,B230217C12Rik,1700001P01Rik	Lasp1
chr7	35107108	35135193	Cebpa		Cebpa
chr2	60855534	60884827	Rbms1		Rbms1
chr11	103360485	103384119	Arhgap27,Plekhm1	Gm11648,Arhgap27	Arhgap27
chr15	59184171	59225168			Zfp572
chr9	122392245	122425238	A730085K08Rik	Abhd5	A730085K08Rik
chr9	98477780	98500382	Rbp2		Rbp2
chr13	37580522	37622878			Rreb1
chr10	80928754	80961853	Gng7,Gadd45b	Lmnb2,Timm13,Tmprss9	Gadd45b
chr8	72134539	72151533	Tpm4	Olfr373,Olfr374,Rab8a,Hsh2d	Tpm4
chr7	80391523	80427140	Furin	Hddc3,Fes,Man2a2	Furin
chr15	74918804	74936848		2010109I03Rik,Ly6e,Ly6i	Ly6e
chr7	80056827	80079278	Zfp710,Gm21057	Idh2	Gm21057
chr5	135877672	135914935	Hspb1,Ywhag		Hspb1
chr15	89169839	89189928	Plxnb2,Dennd6b	Mapk11,Ppp6r2,Hdac10,Tubgcp6,Mapk12	Plxnb2
chr5	142424290	142446085	Foxk1	Ap5z1	Ap5z1
chr4	150544666	150591561	Rere		Slc45a1
chr4	137901699	137942171	Ece1		Ece1
chr6	91466825	91491659	Tmem43,Chchd4,Xpc	Lsm3,4930471M09Rik,1810044D09Rik	Tmem43
chr11	96821712	96841005	Nfe2l1	Snx11,Copz2,Mir152,Cbx1,Gm11517,Nfe2l1	Nfe2l1
chr12	70540146	70591123	Mir4660		Tmx1
chr13	60018874	60054170	A530065N20Rik		A530065N20Rik
chr7	34623212	34655616	Kctd15		Kctd15
chr16	95650499	95685644		Ets2	Ets2
chr6	125348663	125357935	Tnfrsf1a	Plekhg6,Ltbr,Scnn1a	Tnfrsf1a
chr11	96966737	96980773	Sp2	Sp6,D030028A08Rik,Pnpo,Prr15l,Scrn2	Sp2
chr2	131190905	131211392	Ap5s1,Cdc25b,Mir3098	Cdc25b,1700037H04Rik,Spef1,Cenpb,Mavs	Ap5s1
chr4	82496652	82513590	Nfib	Nfib	Nfib
chr5	103757877	103807168	Aff1		Aff1
chr8	80846198	80870996	Gab1		Gab1
chr2	105372039	105399661	0610012H03Rik,Rcn1		Rcn1
chr4	129017467	129055801		Tmem54,Rnf19b,Ak2	Rnf19b
chr11	121679062	121719180	Metrnl	B3gntl1	Metrnl
chr5	96892082	96923922			Bmp2k
chr2	152804514	152831704	Bcl2l1	Tpx2	Bcl2l1
chr13	37830950	37874046	Rreb1	Rreb1	Rreb1
chr8	90854434	90894857	Chd9		Chd9
chr5	113180360	113224919		Tmem211,2900026A02Rik	Tmem211
chr2	32154428	32187645	Prrc2b	Pomt1	Prrc2b
chr12	24535658	24566812	Taf1b	Taf1b,Grhl1	Grhl1
chr16	33860204	33892655	Itgb5	Itgb5	Itgb5
chr19	3608218	3639140	Lrp5	Ppp6r3	Ppp6r3
chr3	106482484	106497899	2010016I18Rik,Dennd2d	Dennd2d,Dram2,Cept1	Dennd2d
chr7	80019632	80035942	Zfp710	Gm21057	Zfp710
chr7	125534407	125561547	Il4ra	Il21r,Nsmce1	Il4ra
chr3	101342820	101380189	Igsf3		Igsf3
chr8	84656145	84668155	Ier2	Lyl1,Trmt1,Nacc1	Ier2
chr3	94609862	94630487	Tuft1	BC021767,Snx27	Snx27
chr14	25845455	25883075	Anxa11	Tmem254b,Tmem254a,Tmem254c,Plac9b,Plac9a	Anxa11
chr11	61199107	61237699	Aldh3a1	Usp22,Aldh3a2	Aldh3a1
chr1	180382211	180408116	Itpkb		Gm5069
chr9	123923231	123951754		Ccr1,Ccr1l1	Ccr1
chr15	37191901	37214334		Grhl2	Grhl2
chr2	35423447	35448812	Ggta1	4930402F06Rik	Ggta1
chr1	168323326	168345864	Pbx1		Pbx1
chr10	78127260	78163665	D10Jhu81e	Pwp2	D10Jhu81e
chr5	116390186	116434911	Hspb8	2410137F16Rik	Hspb8
chr11	117080585	117110590		2810008D09Rik,Sec14l1	2810008D09Rik
chr17	73933128	73952416	Xdh		Xdh
chr5	114997276	115013043	Sppl3	Hnf1a	Sppl3
chr11	52333247	52370595	Vdac1	9530068E07Rik	Vdac1
chr13	119596953	119602195	Gm7120	Ccl28	Ccl28
chr11	76476470	76506930	Abr		Abr
chr4	142164243	142194370	Kazn		Kazn
chr15	77192195	77217895	Rbfox2	Rbfox2	Rbfox2
chr1	34700019	34724011			AA619741
chr6	113653586	113691201	Irak2	Irak2,Brk1,Vhl,Ghrl,Sec13,Tatdn2	Tatdn2
chr8	94980871	95001463	Gpr56	Gpr97	Gpr56
chr6	91577258	91620571			Lsm3
chr5	64499767	64522440		1700027F09Rik,C030018K13Rik	C030018K13Rik
chr12	111725830	111762384	Apopt1,Klc1	Trmt61a,Bag5	Klc1
chr5	64359324	64402646			1700027F09Rik
chr11	69093758	69100688	Per1	Tmem107,Hes7,Aloxe3,Aurkb,2310047M10Rik,Vamp2	Per1
chr16	5118998	5141270	Ppl	Sec14l5	Ppl
chr6	129162643	129188459	Clec2d	Klrb1-ps1,2310001H17Rik	Clec2d
chr7	30747757	30769801	Sbsn,Dmkn	Krtdap,Dmkn,Sbsn,Atp4a,Gapdhs,2200002J24Rik,Tmem147	Dmkn
chr19	53310543	53326713	Mxi1	Mxi1	Mxi1
chr10	60252099	60290718	Psap	Chst3,Psap	Psap
chr12	54272690	54317363			Egln3
chr12	80032437	80065032		Zfp36l1	Zfp36l1
chr7	128526626	128555460	Bag3		Bag3
chr14	21982240	21995890	Zfp503	1700112E06Rik	Zfp503
chr10	69909599	69945559	Ank3		Ank3
chr8	85505096	85534544	Gpt2	Dnaja2	Gpt2
chr15	96830318	96879694			Slc38a2
chr1	194641738	194683694	Plxna2		Plxna2
chr9	108987370	109021396	Pfkfb4	Col7a1,Mir711,Ucn2,Trex1,Shisa5	Pfkfb4
chr19	57180079	57212576	Ablim1		Ablim1
chr11	119928004	119956084	Baiap2	Chmp6	Baiap2
chr6	134916034	134933334	1190002F15Rik,Cdkn1b	Apold1,Gpr19,2810454H06Rik	Cdkn1b
chr1	73998342	74037332	Tns1		Tns1
chr9	102709294	102739466	Amotl2	Gm5627	Amotl2
chr2	72282387	72313091	B230120H23Rik		B230120H23Rik
chr17	34957571	34967329	Hspa1b	Snord52,Lsm2,Vwa7,Neu1,Slc44a4,1110038B12Rik,Vars,Hspa1a,Hspa1l	Hspa1b
chr17	35741175	35779487	4833427F10Rik	Ier3,Flot1,Ddr1	4833427F10Rik
chr3	94336689	94355599	Them5	Rorc,Lingo4,Them4,C2cd4d	Them5
chrX	140505143	140540931	Tsc22d3	Prps1	Tsc22d3
chr5	32335033	32351277	Plb1	Plb1	Plb1
chr5	32172560	32200322		Fosl2,Plb1	Plb1
chr2	102944458	102981948		Cd44	Cd44
chr2	30433954	30448400	Ppp2r4	Crat,Dolpp1,Ier5l	Ppp2r4
chr16	25826504	25859259	Trp63	Trp63	Trp63
chr16	95827167	95870554	1600002D24Rik		1600002D24Rik
chr17	65904812	65932263	Twsg1	Ralbp1	Twsg1
chr11	117307044	117335455	2021-09-09		2021-09-09
chr9	48724013	48746183	Zbtb16		Zbtb16
chr15	74988381	75001712	Ly6a	Ly6e,Ly6c1,Ly6i	Ly6a
chr2	148446923	148458180		Thbd,Cd93	Cd93
chr9	56899402	56925263	Snx33,Cspg4	Imp3,Snupn,Odf3l1	Snx33
chr8	117255357	117289607	Cmip		Cmip
chr11	74823062	74848963	Mnt	Sgsm2,Tsr1	Mnt
chr6	108527334	108553001	Itpr1		0610040F04Rik
chr14	31392604	31432518	Sh3bp5		Sh3bp5
chr8	124263994	124302161	Galnt2		Galnt2
chr18	82470240	82493272	Mbp		Mbp
chr7	24628800	24653522	Phldb3,Lypd3	Tex101,Ethe1,Zfp575,Gm4598	Lypd3
chr18	36514110	36553066	Slc4a9,Hbegf	Ankhd1,Slc4a9	Slc4a9
chr11	5235522	5271503	Kremen1,Mir3079		Mir3079
chr7	109601945	109637420	St5	St5	St5
chr16	33916519	33942287	Itgb5	Umps	Umps
chr3	92153731	92180276		Sprr2a2,Lelp1,Prr9	Lelp1
chr4	136117015	136149243	Id3	E2f2	Id3
chr3	108401384	108425814	Sars,Celsr2	Psrc1,Sars,Mybphl,Gm12522	Celsr2
chr16	4869178	4894947	Mgrn1,Ubald1	Gm16861,Nudt16l1,4930562C15Rik	Ubald1
chr15	50869619	50890769	Mir1907,Trps1		Mir1907
chr15	100299182	100338258	Mettl7a3,Mettl7a1	Tmprss12,AB099516,Higd1c	Mettl7a1
chr17	84180726	84192154	Zfp36l2,Thada		Zfp36l2
chr15	77876640	77913228		Txn2,Foxred2,Myh9	Txn2
chr1	172492110	172515868	Igsf9,Tagln2	Vsig8,4933439K11Rik,Ccdc19,Slamf9	Tagln2
chr7	31072327	31088612	Fxyd3	Scn1b,Fxyd5,Hpn,Fxyd1,Lgi4,Fxyd7	Fxyd3
chr13	49183375	49216548	1110007C09Rik,Ninj1	Susd3,Wnk2	Ninj1
chr8	119806207	119832776	Cotl1	Klhl36,Tldc1	Cotl1
chr6	120172833	120193315	Ninj2		Ninj2
chr2	13385015	13421818	Cubn		Cubn
chr3	60494083	60528717	Mbnl1		Mbnl1
chr14	55709819	55734462	Tgm1,Rabggta	Nedd8,Adcy4,Ltb4r2,Ltb4r1,Cideb,Nop9,Tinf2,Gmpr2,Mdp1,Dhrs1	Rabggta
chr8	91380793	91412739	Fto		Fto
chr15	78826828	78847109	Cdc42ep1	Gga1,Card10,Lgals2	Cdc42ep1
chr3	21935120	21963717			Tbl1xr1
chr7	141076396	141097250	Sigirr,Pkp3	Ptdss2,B4galnt4,Ano9	Pkp3
chr16	30042791	30071275	Hes1	4632428C04Rik,9030404E10Rik	Hes1
chr7	113037715	113068931			4930543E12Rik
chr18	11965821	12006048	Tmem241		Tmem241
chr6	140603910	140625008	Aebp2		Aebp2
chr8	123004200	123037115	Ankrd11	Ankrd11,2810013P06Rik,Spg7	Ankrd11
chr16	14927542	14944185		Efcab1	Efcab1
chr2	137097016	137117981	Jag1		Jag1
chr17	27037902	27053045		Ggnbp1,Itpr3,Bak1	Itpr3
chr10	125965220	125992802	Lrig3		Lrig3
chr12	69361210	69388313	Arf6	Nemf	Arf6
chr6	108658198	108668984	Bhlhe40,0610040F04Rik	0610040F04Rik	0610040F04Rik
chr11	120346619	120355353	0610009L18Rik,Actg1	2310003H01Rik,Fscn2	0610009L18Rik
chr11	120230220	120253689	Bahcc1	2810410L24Rik	Bahcc1
chr6	128125828	128148031	Tspan9	9330102E08Rik	Tspan9
chr15	74950431	74968660	Ly6e	Ly6e,Ly6i,Ly6a	Ly6e
chr15	76253638	76291093	Gm10872,Spatc1	Parp10,Smpd5,Gpaa1,Plec,Exosc4,Grina,Mir1942,Oplah	Gm10872
chr17	34118746	34123833	Brd2,H2-DMa	H2-DMb1,H2-DMb2,H2-Oa,BC051537	Brd2
chr7	80627797	80667998	Gm15880,Crtc3		Gm15880
chr7	98559526	98588585			Lrrc32
[truncated: 611 more rows]

## Sheet: Tab6 Information of motif
Sup. Table S6 Information of TF binding motifs for tumor GAIN VELs regions
[truncated: 441 more rows]
